# Supplementary material for: A molecular signature of normal breast epithelial and stromal cells from Li-Fraumeni syndrome mutation carriers
Source: Oncotarget. 2010 Oct 6;1(6):405–22. doi: 10.18632/oncotarget.175 (PMC3039408; doi:10.18632/oncotarget.175)
Supplement: Supplementary file 6 [file oncotarget-01-405-s006.xlsx]

## Sheet: genotype cluster Fig1C
cluster	Probeset ID	Gene Symbol	Gene Title	p-value (Genotype)	p-value (ID(Genotype))
1	1552767_a_at	HS6ST2	heparan sulfate 6-O-sulfotransferase 2	1.74e-08	0.114156
1	1554252_a_at	LASS3	LAG1 homolog, ceramide synthase 3	1.27e-07	0.187798
1	1555989_at	---	Transcribed locus	2.45e-09	8.69e-05
1	1558045_a_at	LOC441528	hypothetical protein LOC441528	7.81e-08	0.00096
1	1559072_a_at	LRRC62	leucine rich repeat containing 62	4.14e-07	0.00258761
1	1559254_at	C21orf113	chromosome 21 open reading frame 113	2.42e-07	2.3e-07
1	203079_s_at	CUL2	cullin 2	1.41e-06	0.000610701
1	205664_at	KIN	KIN, antigenic determinant of recA protein homolog (mouse)	1.16e-07	0.416726
1	205931_s_at	CREB5	cAMP responsive element binding protein 5	9.71e-07	0.00301966
1	206247_at	MICB	MHC class I polypeptide-related sequence B	7.87e-07	5.6e-05
1	209031_at	CADM1	cell adhesion molecule 1	1.29e-07	0.02957
1	209277_at	TFPI2	tissue factor pathway inhibitor 2	1.3e-06	1.84e-07
1	210065_s_at	UPK1B	uroplakin 1B	2.88e-07	0.000313185
1	210135_s_at	SHOX2	short stature homeobox 2	6.48e-07	9.49e-07
1	212013_at	PXDN	peroxidasin homolog (Drosophila)	1.31e-07	1.57e-08
1	215446_s_at	LOX	lysyl oxidase	6.42e-07	0.0250446
1	219099_at	C12orf5	chromosome 12 open reading frame 5	6.11e-08	1.68e-07
1	222196_at	LOC286434 /// LOC728146 /// LOC729137	hypothetical protein LOC286434 /// hypothetical protein LOC728146 /// hypothetic	3.17e-07	0.053827
1	222581_at	XPR1	xenotropic and polytropic retrovirus receptor	5.38e-08	1.26e-08
1	223960_s_at	C16orf5	chromosome 16 open reading frame 5	4.77e-08	8.67e-09
1	226558_at	LOC653071	similar to CG32820-PA, isoform A	3.65e-09	3.51e-11
1	226707_at	NAPRT1	nicotinate phosphoribosyltransferase domain containing 1	1e-06	5.3e-08
1	227749_at	---	Transcribed locus	9.35e-07	0.147789
1	228653_at	SAMD5	sterile alpha motif domain containing 5	3.28e-07	0.0323234
1	229331_at	SPATA18	spermatogenesis associated 18 homolog (rat)	9.85e-08	1.86e-09
1	229748_x_at	LOC389833	similar to hypothetical protein MGC27019	3.4e-07	3.87e-08
1	233562_at	MGC16291	hypothetical protein MGC16291	1.45e-06	1.17e-08
1	234973_at	SLC38A5	solute carrier family 38, member 5	3.74e-10	0.000109347
1	239307_at	---	Transcribed locus	4.09e-07	0.342369
1	242317_at	---	Transcribed locus	1.07e-06	2.39e-06
1	242961_x_at	DDX58	DEAD (Asp-Glu-Ala-Asp) box polypeptide 58	4.43e-07	2.96e-07
1	39402_at	IL1B	interleukin 1, beta	1.76e-07	0.000100057
2	203072_at	LOC390588 /// MYO1E	myosin IE /// similar to CDK105 protein	7.72e-07	0.0502766
3	1554062_at	XG	Xg blood group	4.05e-08	0.503338
3	1556409_a_at	---	---	1.51e-06	7.11e-08
3	201108_s_at	THBS1	thrombospondin 1	8.06e-07	8.04e-06
3	201650_at	KRT19	keratin 19	4.5e-08	0.824847
3	201883_s_at	B4GALT1	UDP-Gal:betaGlcNAc beta 1,4- galactosyltransferase, polypeptide 1	3.68e-07	4.3e-05
3	202052_s_at	RAI14	retinoic acid induced 14	3.66e-07	4.86e-06
3	202554_s_at	GSTM3	glutathione S-transferase M3 (brain)	2.39e-07	3.15e-07
3	203184_at	FBN2	fibrillin 2 (congenital contractural arachnodactyly)	4.13e-08	5.13e-05
3	203423_at	RBP1	retinol binding protein 1, cellular	7.91e-08	0.0263637
3	203820_s_at	IGF2BP3	insulin-like growth factor 2 mRNA binding protein 3	1.74e-10	7.4e-10
3	204615_x_at	IDI1	isopentenyl-diphosphate delta isomerase 1	8.38e-07	0.92957
3	204620_s_at	VCAN	versican	6.86e-07	0.812786
3	205067_at	IL1B	interleukin 1, beta	1.26e-07	3.88e-05
3	209030_s_at	CADM1	cell adhesion molecule 1	5.23e-07	0.00966831
3	209448_at	HTATIP2	HIV-1 Tat interactive protein 2, 30kDa	1.74e-07	3.81e-05
3	211990_at	HLA-DPA1	major histocompatibility complex, class II, DP alpha 1	8.42e-08	0.000832281
3	212636_at	QKI	quaking homolog, KH domain RNA binding (mouse)	1.78e-07	0.0040186
3	213306_at	MPDZ	multiple PDZ domain protein	3.78e-07	2.39e-06
3	213452_at	ZNF184	zinc finger protein 184	1.61e-07	0.0021483
3	215356_at	ECAT8	ES cell associated transcript 8	9.37e-09	1.06e-10
3	216973_s_at	HOXB7	homeobox B7	1.44e-07	0.0161221
3	217979_at	TSPAN13	Tetraspanin 13	6.8e-08	0.0139334
3	220261_s_at	ZDHHC4	zinc finger, DHHC-type containing 4	3.88e-07	9.98e-09
3	221009_s_at	ANGPTL4	angiopoietin-like 4	9.42e-08	0.353831
3	221730_at	COL5A2	collagen, type V, alpha 2	1.99e-07	1.32e-09
3	221731_x_at	VCAN	versican	1.41e-08	0.864892
3	225664_at	COL12A1	collagen, type XII, alpha 1	7.17e-07	0.479205
3	226905_at	FAM101B	family with sequence similarity 101, member B	8.84e-07	0.881095
3	227388_at	TUSC1	tumor suppressor candidate 1	1.53e-08	4.89e-10
3	227566_at	HNT	neurotrimin	6.42e-08	5.37e-08
3	227623_at	---	CDNA FLJ30478 fis, clone BRAWH1000167	1.16e-06	3.78e-07
3	227705_at	TCEAL7	transcription elongation factor A (SII)-like 7	5.36e-07	2.46e-06
3	227742_at	CLIC6	chloride intracellular channel 6	1.51e-06	0.144064
3	228748_at	CD59	CD59 molecule, complement regulatory protein	1.38e-07	0.931293
3	232422_at	RP11-151A6.2	hypothetical protein BC004360	6.09e-07	2.64e-07
3	234994_at	KIAA1913	KIAA1913	1.18e-06	3.65e-05
3	235557_at	LOC150763	hypothetical protein LOC150763	1.14e-06	0.0734437
3	49679_s_at	MT1P3	Metallothionein 1 pseudogene 3	1.13e-06	0.00484919
4	1568720_at	ZNF506	zinc finger protein 506	3.64e-08	0.46113
4	1569112_at	SLC44A5	solute carrier family 44, member 5	1.5e-06	0.00095786
4	203815_at	GSTT1	glutathione S-transferase theta 1	5.12e-07	0.0141014
4	205904_at	MICA	MHC class I polypeptide-related sequence A	8.11e-07	0.0284143
4	209652_s_at	PGF	placental growth factor, vascular endothelial growth factor-related protein	4.61e-08	0.125653
4	211571_s_at	VCAN	versican	8.52e-07	0.741991
4	215160_x_at	LOC642236	similar to FRG1 protein (FSHD region gene 1 protein)	1.09e-06	5.64e-06
4	218305_at	IPO4	importin 4	1.29e-06	0.00101136
4	219955_at	L1TD1	LINE-1 type transposase domain containing 1	4.07e-08	2.62e-07
4	220760_x_at	ZNF665	zinc finger protein 665	4.42e-08	1.06e-09
4	224787_s_at	RAB18	RAB18, member RAS oncogene family	8.01e-07	3.97e-06
4	226421_at	AMMECR1	Alport syndrome, mental retardation, midface hypoplasia and elliptocytosis chrom	2.88e-07	3.15e-05
4	229352_at	SPESP1	sperm equatorial segment protein 1	4.17e-07	0.717677
4	231864_at	ZNF33A	zinc finger protein 33A	1.34e-06	0.000712264
4	235763_at	SLC44A5	solute carrier family 44, member 5	1.63e-07	0.00230728
4	238077_at	KCTD6	potassium channel tetramerisation domain containing 6	1.16e-07	0.702107
4	242761_s_at	ZNF420	zinc finger protein 420	7.73e-07	2.94e-06
5	202221_s_at	EP300	E1A binding protein p300	1.16e-06	0.0182897
5	202239_at	PARP4	poly (ADP-ribose) polymerase family, member 4	4.17e-08	0.000573401
5	202950_at	CRYZ	crystallin, zeta (quinone reductase)	3.33e-08	0.302044
5	203083_at	THBS2	thrombospondin 2	3.56e-08	5.56e-09
5	203819_s_at	IGF2BP3	insulin-like growth factor 2 mRNA binding protein 3	6.63e-08	2.28e-07
5	204619_s_at	VCAN	versican	8.32e-07	0.866638
5	208727_s_at	CDC42	cell division cycle 42 (GTP binding protein, 25kDa)	1.76e-07	1.93e-05
5	210538_s_at	BIRC3	baculoviral IAP repeat-containing 3	5.03e-07	2.2e-08
5	213247_at	SVEP1	sushi, von Willebrand factor type A, EGF and pentraxin domain containing 1	1.95e-07	0.00523878
5	215646_s_at	VCAN	versican	5.26e-08	0.92256
5	218959_at	HOXC10	homeobox C10	8.16e-07	7.16e-05
5	242363_at	---	Full-length cDNA clone CS0DF025YA01 of Fetal brain of Homo sapiens (human)	5.39e-07	0.671563

## Sheet: Epithelial Cluster-Breast
Probe set id	Gene Symbol	p-value	Mean(N) log	Mean(LF) log	FoldChange (N/LF)	Gene Title
201650_at	KRT19	7.79516e-09	8.36446	2.26882	68.3867	keratin 19
227742_at	CLIC6	1.20266e-06	7.67657	2.36114	39.8202	chloride intracellular channel 6
219764_at	FZD10	1.2129e-06	7.36118	3.31732	16.4939	frizzled homolog 10 (Drosophila)
228343_at	POU2F2	1.72887e-06	8.88203	3.88765	31.8756	POU class 2 homeobox 2
235417_at	SPOCD1	1.81007e-06	8.16258	4.05402	17.2504	SPOC domain containing 1
235557_at	LOC150763	1.57676e-06	9.66916	4.27832	41.9572	hypothetical protein LOC150763
1552767_a_at	HS6ST2	1.09924e-08	11.1884	5.32788	58.1012	heparan sulfate 6-O-sulfotransferase 2
209031_at	CADM1	3.43336e-07	10.9012	5.48557	42.6848	cell adhesion molecule 1
216973_s_at	HOXB7	6.86283e-07	10.0883	6.05039	16.4256	homeobox B7
1554062_at	XG	8.71653e-09	12.1088	6.08293	65.158	Xg blood group
232720_at	LINGO2	2.1359e-06	8.99187	6.11976	7.32136	Leucine rich repeat and Ig domain containing 2
240818_at	---	3.19597e-06	8.98832	6.15862	7.10928	Transcribed locus, moderately similar to XP_001101446.1 similar to ovochymase 1
211990_at	HLA-DPA1	6.7414e-06	10.7817	6.17077	24.4359	major histocompatibility complex, class II, DP alpha 1
228882_at	TUB	4.28173e-06	8.59511	6.2368	5.12767	tubby homolog (mouse)
226439_s_at	NBEA	4.99067e-06	8.45972	6.24935	4.62793	neurobeachin
221207_s_at	NBEA	9.28634e-06	8.75622	6.35397	5.28629	neurobeachin
210064_s_at	UPK1B	2.24172e-06	10.589	6.48333	17.2153	uroplakin 1B
209030_s_at	CADM1	4.36841e-06	11.2019	6.54437	25.2375	cell adhesion molecule 1
206831_s_at	ARSD	2.46815e-06	8.32869	6.60197	3.30974	arylsulfatase D
227749_at	---	6.97449e-07	9.61103	6.65328	7.76911	Transcribed locus
204619_s_at	VCAN	1.96712e-07	10.6201	6.6738	15.4151	versican
239307_at	---	1.45493e-07	9.11641	6.74948	5.15842	Transcribed locus
213849_s_at	PPP2R2B	2.52168e-06	9.62409	6.81163	7.02484	protein phosphatase 2 (formerly 2A), regulatory subunit B, beta isoform
231906_at	HOXD8	5.50222e-06	9.68751	6.85999	7.09853	Homeobox D8
234973_at	SLC38A5	1.80066e-07	11.2197	6.89719	20.0074	solute carrier family 38, member 5
209652_s_at	PGF	2.94196e-08	10.5292	7.18421	10.1608	placental growth factor, vascular endothelial growth factor-related protein
223734_at	OSAP	5.38548e-06	9.01799	7.21484	3.48984	ovary-specific acidic protein
1554252_a_at	LASS3	6.40463e-08	11.097	7.21767	14.7159	LAG1 homolog, ceramide synthase 3
211571_s_at	VCAN	2.11179e-07	11.2669	7.25113	16.1759	versican
215646_s_at	VCAN	9.06769e-09	11.5405	7.26323	19.3901	versican
203812_at	---	6.92928e-06	8.69193	7.28145	2.65827	CDNA clone IMAGE:5922621
222771_s_at	MYEF2	1.04234e-05	10.167	7.35809	7.00763	myelin expression factor 2
59433_at	LOC729137	8.95851e-06	9.32491	7.55091	3.41999	hypothetical protein LOC729137
215603_x_at	GGT1 /// GGT2 /// GGT3 /// GGTL4 /// LOC653590 /// LOC728226	9.59846e-06	8.91022	7.68678	2.33503	gamma-glutamyltransferase 1 /// gamma-glutamyltransferase 3 /// gamma-glutamyltr
219655_at	C7orf10	1.34765e-06	11.265	7.92928	10.0964	chromosome 7 open reading frame 10
228653_at	SAMD5	8.61624e-07	10.5876	8.13416	5.477	sterile alpha motif domain containing 5
213247_at	SVEP1	2.77368e-06	10.5856	8.34238	4.73469	sushi, von Willebrand factor type A, EGF and pentraxin domain containing 1
222196_at	LOC286434 /// LOC728146 /// LOC729137	5.2059e-07	10.6075	8.35851	4.75366	hypothetical protein LOC286434 /// hypothetical protein LOC728146 /// hypothetic
221731_x_at	VCAN	2.13115e-09	12.597	8.49498	17.173	versican
205248_at	DOPEY2	3.34472e-06	10.549	8.55219	3.99129	dopey family member 2
221009_s_at	ANGPTL4	2.80282e-08	12.8608	8.59683	19.2131	angiopoietin-like 4
204620_s_at	VCAN	1.61292e-07	12.5989	8.70287	14.8877	versican
228748_at	CD59	2.64214e-08	10.7097	8.73569	3.92846	CD59 molecule, complement regulatory protein
226905_at	FAM101B	2.09803e-07	10.8419	8.76449	4.22048	family with sequence similarity 101, member B
244091_at	---	6.89661e-06	9.53118	8.81481	1.64305	Transcribed locus
1555989_at	---	1.63135e-06	10.9727	8.84639	4.36609	Transcribed locus
223695_s_at	ARSD	4.71932e-06	9.96132	8.93344	2.03903	arylsulfatase D
230026_at	MRPL43	1.34736e-06	11.3951	9.33931	4.15778	mitochondrial ribosomal protein L43
1558045_a_at	LOC441528	5.44365e-06	10.7577	9.36632	2.62333	hypothetical protein LOC441528
228562_at	---	8.4486e-06	10.0486	9.37673	1.59313	Transcribed locus
238717_at	LOC729137	6.22099e-07	11.9462	9.42183	5.75343	Hypothetical protein LOC729137
1558117_s_at	USP31	1.66359e-06	10.7248	9.66734	2.08134	ubiquitin specific peptidase 31
225830_at	PDZD8	8.89052e-06	10.8386	9.86032	1.97007	PDZ domain containing 8
241343_at	RNASEH1	8.24778e-06	10.9012	9.97491	1.90039	Ribonuclease H1
226506_at	THSD4	3.04067e-06	11.5253	10.1664	2.56481	thrombospondin, type I, domain containing 4
221535_at	LSG1	5.52172e-06	11.053	10.2796	1.70929	large subunit GTPase 1 homolog (S. cerevisiae)
231920_s_at	CSNK1G1	9.50197e-06	11.3551	10.3097	2.06383	casein kinase 1, gamma 1
203072_at	LOC390588 /// MYO1E	1.44892e-06	11.1782	10.3403	1.7874	myosin IE /// similar to CDK105 protein
205904_at	MICA	2.56455e-06	11.8676	10.6148	2.38299	MHC class I polypeptide-related sequence A
210355_at	PTHLH	9.30759e-06	12.6268	10.7578	3.65263	parathyroid hormone-like hormone
209098_s_at	JAG1	9.45535e-06	12.6265	10.9025	3.30351	jagged 1 (Alagille syndrome)
200903_s_at	AHCY	4.63588e-06	13.6421	12.3468	2.45428	S-adenosylhomocysteine hydrolase
225664_at	COL12A1	2.16694e-07	14.047	12.4378	3.05093	collagen, type XII, alpha 1
224603_at	---	1.03571e-05	14.2726	13.3169	1.93959	CDNA clone IMAGE:3831740
224935_at	EIF2S3	1.02954e-05	14.2839	13.5531	1.65959	eukaryotic translation initiation factor 2, subunit 3 gamma, 52kDa
1568720_at	ZNF506	8.17195e-09	6.20983	9.04511	-7.13685	zinc finger protein 506
202950_at	CRYZ	9.96965e-09	10.5834	12.7705	-4.55393	crystallin, zeta (quinone reductase)
238077_at	KCTD6	2.36467e-08	10.1103	10.9798	-1.82706	potassium channel tetramerisation domain containing 6
205664_at	KIN	3.13908e-08	9.93703	11.2474	-2.48005	KIN, antigenic determinant of recA protein homolog (mouse)
229352_at	SPESP1	9.68603e-08	3.1111	10.979	-233.598	sperm equatorial segment protein 1
242363_at	---	1.32081e-07	6.43857	9.37548	-7.65772	Full-length cDNA clone CS0DF025YA01 of Fetal brain of Homo sapiens (human)
204615_x_at	IDI1	1.96156e-07	10.741	12.3372	-3.02335	isopentenyl-diphosphate delta isomerase 1
203423_at	RBP1	2.24731e-07	10.4736	11.9613	-2.80439	retinol binding protein 1, cellular
217979_at	TSPAN13	3.52142e-07	12.9506	14.103	-2.22276	Tetraspanin 13
209033_s_at	DYRK1A	4.97291e-07	12.6646	13.2805	-1.53247	dual-specificity tyrosine-(Y)-phosphorylation regulated kinase 1A
233815_at	NAALAD2	6.50808e-07	2.25121	5.76725	-11.4401	N-acetylated alpha-linked acidic dipeptidase 2
207275_s_at	ACSL1	9.35455e-07	11.3342	12.4682	-2.1947	acyl-CoA synthetase long-chain family member 1
207180_s_at	HTATIP2	1.47047e-06	10.8379	12.0125	-2.25732	HIV-1 Tat interactive protein 2, 30kDa
208881_x_at	IDI1	2.06132e-06	10.8618	12.3744	-2.85334	isopentenyl-diphosphate delta isomerase 1
215446_s_at	LOX	2.24459e-06	8.68539	11.6177	-7.63346	lysyl oxidase
221526_x_at	PARD3	2.34844e-06	10.7039	11.5145	-1.75391	par-3 partitioning defective 3 homolog (C. elegans)
202265_at	BMI1	2.37209e-06	12.1896	12.9429	-1.68556	BMI1 polycomb ring finger oncogene
221690_s_at	NLRP2	2.95463e-06	6.1558	10.8402	-25.7119	NLR family, pyrin domain containing 2
203815_at	GSTT1	3.00526e-06	9.05181	10.089	-2.05224	glutathione S-transferase theta 1
209967_s_at	CREM	3.01138e-06	8.42052	9.5669	-2.21357	cAMP responsive element modulator
212636_at	QKI	3.23328e-06	8.23051	10.1272	-3.72348	quaking homolog, KH domain RNA binding (mouse)
220255_at	FANCE	3.98634e-06	10.0612	11.0284	-1.95504	Fanconi anemia, complementation group E
230848_s_at	MGA	4.09782e-06	7.31528	9.78545	-5.54107	MAX gene associated
202239_at	PARP4	4.69879e-06	11.2405	12.4504	-2.31322	poly (ADP-ribose) polymerase family, member 4
235763_at	SLC44A5	5.01869e-06	1.42578	10.2091	-440.585	solute carrier family 44, member 5
213452_at	ZNF184	5.31628e-06	9.29264	10.1819	-1.85228	zinc finger protein 184
218862_at	ASB13	5.49036e-06	9.81456	10.862	-2.06692	ankyrin repeat and SOCS box-containing 13
202221_s_at	EP300	5.58093e-06	9.04455	10.6419	-3.0258	E1A binding protein p300
218048_at	COMMD3	5.62435e-06	12.0862	12.8296	-1.67415	COMM domain containing 3
1559901_s_at	C21orf34	6.50513e-06	4.6889	6.24332	-2.93716	chromosome 21 open reading frame 34
213370_s_at	SFMBT1	6.55091e-06	9.15409	10.176	-2.03056	Scm-like with four mbt domains 1
226668_at	WDSUB1	7.47577e-06	10.3651	11.3813	-2.02265	WD repeat, sterile alpha motif and U-box domain containing 1
201963_at	ACSL1	8.69959e-06	12.1563	13.3497	-2.28691	acyl-CoA synthetase long-chain family member 1
210949_s_at	EIF3C /// EIF3CL	9.54661e-06	14.0924	14.455	-1.28581	eukaryotic translation initiation factor 3, subunit C /// eukaryotic translation
222931_s_at	THNSL1	1.02706e-05	9.28356	10.7482	-2.75995	threonine synthase-like 1 (S. cerevisiae)

## Sheet: Stromal Cluster
Probe set id	Gene Symbol	p-value	Mean(LF)	Mean(N)	Fold Change (N/LF)	Gene Title
237622_at	---	6.25577e-11	7.09994	10.029	7.61626	Transcribed locus
205530_at	ETFDH	2.24025e-10	9.803	11.0992	2.4559	electron-transferring-flavoprotein dehydrogenase
225442_at	DDR2	8.18107e-10	13.4065	14.6245	2.32616	Discoidin domain receptor family, member 2
238477_at	---	1.88313e-09	10.6338	11.8634	2.34502	CDNA clone IMAGE:4830091
233868_x_at	ADAM33	2.4333e-09	10.5905	12.7088	4.34193	ADAM metallopeptidase domain 33
218983_at	C1RL	5.54929e-09	10.559	11.9871	2.69092	complement component 1, r subcomponent-like
222016_s_at	ZNF323	5.72598e-09	7.32147	9.13416	3.51295	zinc finger protein 323
235427_at	---	6.35237e-09	8.55977	9.90524	2.54112	Transcribed locus
203716_s_at	DPP4	8.16684e-09	11.1101	13.2014	4.26124	dipeptidyl-peptidase 4 (CD26, adenosine deaminase complexing protein 2)
204069_at	MEIS1	9.43512e-09	10.743	12.0404	2.45773	Meis homeobox 1
203903_s_at	HEPH	1.11306e-08	10.2626	12.4717	4.62375	hephaestin
223218_s_at	NFKBIZ	1.16503e-08	11.7365	12.9599	2.33494	nuclear factor of kappa light polypeptide gene enhancer in B-cells inhibitor, ze
211478_s_at	DPP4	2.50587e-08	11.1024	13.0595	3.88277	dipeptidyl-peptidase 4 (CD26, adenosine deaminase complexing protein 2)
225688_s_at	PHLDB2	2.82967e-08	12.5167	13.7922	2.42076	pleckstrin homology-like domain, family B, member 2
215333_x_at	GSTM1	2.94451e-08	9.95733	11.998	4.11449	glutathione S-transferase M1
214657_s_at	TncRNA	3.06899e-08	9.43508	11.6724	4.71528	Trophoblast-derived noncoding RNA
201061_s_at	STOM	3.25317e-08	12.5873	13.4939	1.87457	stomatin
227279_at	TCEAL3	4.02883e-08	11.7625	13.1045	2.53505	transcription elongation factor A (SII)-like 3
203688_at	PKD2	5.71142e-08	13.3363	14.1544	1.76317	polycystic kidney disease 2 (autosomal dominant)
202708_s_at	HIST2H2BE	5.84534e-08	9.81957	11.2312	2.66033	histone cluster 2, H2be
226576_at	ARHGAP26	6.84302e-08	7.46678	10.1965	6.63315	Rho GTPase activating protein 26
212589_at	RRAS2	6.95923e-08	13.2825	14.4565	2.2564	related RAS viral (r-ras) oncogene homolog 2
225205_at	KIF3B	7.32502e-08	11.7294	12.3792	1.56903	kinesin family member 3B
209008_x_at	KRT8	8.25358e-08	8.24394	10.6867	5.43682	keratin 8
212419_at	C10orf56	8.39317e-08	11.9165	12.7979	1.84223	chromosome 10 open reading frame 56
225202_at	RHOBTB3	8.95861e-08	13.6981	14.6428	1.92477	Rho-related BTB domain containing 3
210564_x_at	CFLAR	9.04798e-08	10.2087	11.0482	1.78938	CASP8 and FADD-like apoptosis regulator
208796_s_at	CCNG1	9.9294e-08	13.0439	14.3756	2.51697	cyclin G1
222987_s_at	TMEM9	1.07306e-07	10.5755	11.4101	1.78335	transmembrane protein 9
206392_s_at	RARRES1	1.14513e-07	7.25564	10.6762	10.7076	retinoic acid receptor responder (tazarotene induced) 1
201847_at	LIPA	1.17176e-07	13.0963	14.6605	2.95719	lipase A, lysosomal acid, cholesterol esterase (Wolman disease)
207076_s_at	ASS1	1.22601e-07	12.0485	13.915	3.64641	argininosuccinate synthetase 1
229086_at	C1orf213	1.23156e-07	7.48001	8.94608	2.76269	chromosome 1 open reading frame 213
201962_s_at	RNF41	1.42927e-07	9.50256	10.7148	2.31689	ring finger protein 41
235459_at	---	1.7739e-07	9.25597	10.5209	2.40316	Transcribed locus
225871_at	STEAP2	1.86639e-07	10.0403	13.1371	8.55558	six transmembrane epithelial antigen of the prostate 2
204653_at	TFAP2A	1.92044e-07	5.84232	11.8742	65.4289	transcription factor AP-2 alpha (activating enhancer binding protein 2 alpha)
231726_at	PCDHB14	1.96032e-07	7.74357	9.15108	2.65278	protocadherin beta 14
223061_at	CHID1	1.99842e-07	10.7114	11.4827	1.70675	chitinase domain containing 1
212958_x_at	PAM	2.36977e-07	13.9884	14.7706	1.71983	peptidylglycine alpha-amidating monooxygenase
209386_at	TM4SF1	2.26497e-11	14.7899	10.13	-25.2794	transmembrane 4 L six family member 1
222680_s_at	DTL	2.63124e-11	10.9633	8.40096	-5.90653	denticleless homolog (Drosophila)
205113_at	NEFM	2.85187e-11	11.6002	7.83519	-13.5952	neurofilament, medium polypeptide 150kDa
222889_at	DCLRE1B	1.27715e-10	10.7318	9.04555	-3.21828	DNA cross-link repair 1B (PSO2 homolog, S. cerevisiae)
215034_s_at	TM4SF1	1.56948e-10	13.5322	8.6611	-29.2656	transmembrane 4 L six family member 1
209387_s_at	TM4SF1	4.80177e-10	13.2963	8.28231	-32.311	transmembrane 4 L six family member 1
205296_at	RBL1	1.17756e-09	9.17279	7.36041	-3.51221	retinoblastoma-like 1 (p107)
226388_at	TCEA3	1.64552e-09	9.58166	6.81939	-6.78464	transcription elongation factor A (SII), 3
1568604_a_at	CADPS	1.77377e-09	9.19269	3.91151	-38.8863	Ca2+dependent secretion activator
203967_at	CDC6	1.8994e-09	10.948	8.11794	-7.11111	cell division cycle 6 homolog (S. cerevisiae)
202076_at	BIRC2	2.35297e-09	13.8642	13.252	-1.52856	baculoviral IAP repeat-containing 2
209421_at	MSH2	3.284e-09	11.0305	9.45924	-2.97161	mutS homolog 2, colon cancer, nonpolyposis type 1 (E. coli)
229305_at	MLF1IP	4.37482e-09	8.80486	6.54487	-4.78988	MLF1 interacting protein
204926_at	INHBA	5.1163e-09	9.77062	7.47653	-4.90442	inhibin, beta A
218585_s_at	DTL	5.30042e-09	11.8931	8.68755	-9.22491	denticleless homolog (Drosophila)
220094_s_at	CCDC90A	5.6672e-09	12.3848	11.4454	-1.91771	coiled-coil domain containing 90A
222735_at	TMEM38B	6.27751e-09	10.4417	8.34258	-4.28457	transmembrane protein 38B
220651_s_at	MCM10	7.4009e-09	10.4532	7.13476	-9.97569	minichromosome maintenance complex component 10
230720_at	RNF182	2.2172e-08	9.79206	5.89464	-14.9018	ring finger protein 182
227856_at	C4orf32	2.35572e-08	10.974	9.46847	-2.83926	chromosome 4 open reading frame 32
201123_s_at	EIF5A	2.51641e-08	14.123	11.6834	-5.42491	eukaryotic translation initiation factor 5A
203740_at	MPHOSPH6	2.5969e-08	12.1298	11.0252	-2.15037	M-phase phosphoprotein 6
205024_s_at	RAD51	3.96495e-08	10.7767	8.98627	-3.45911	RAD51 homolog (RecA homolog, E. coli) (S. cerevisiae)
203564_at	FANCG	4.03159e-08	10.5571	9.18047	-2.5967	Fanconi anemia, complementation group G
202613_at	CTPS	4.04834e-08	12.3611	10.9947	-2.57838	CTP synthase
218512_at	WDR12	4.28943e-08	11.8638	11.3548	-1.42306	WD repeat domain 12
218883_s_at	MLF1IP	4.42324e-08	12.0564	9.07493	-7.89792	MLF1 interacting protein
1553959_a_at	B3GALT6	4.53724e-08	12.4114	11.4059	-2.00774	UDP-Gal:betaGal beta 1,3-galactosyltransferase polypeptide 6
219282_s_at	TRPV2	4.83205e-08	11.4627	8.66641	-6.9464	transient receptor potential cation channel, subfamily V, member 2
206052_s_at	SLBP	4.92805e-08	13.2384	12.3701	-1.82556	stem-loop (histone) binding protein
205053_at	PRIM1	5.59951e-08	10.4247	7.81542	-6.10188	primase, DNA, polypeptide 1 (49kDa)
219557_s_at	NRIP3	5.80087e-08	11.3339	9.41961	-3.76928	nuclear receptor interacting protein 3
218350_s_at	GMNN	6.08675e-08	12.2921	10.1896	-4.29446	geminin, DNA replication inhibitor
221900_at	COL8A2	6.23666e-08	10.1886	7.37654	-7.02301	collagen, type VIII, alpha 2
216228_s_at	WDHD1	7.64172e-08	9.38091	7.96325	-2.67151	WD repeat and HMG-box DNA binding protein 1
212836_at	POLD3	8.30179e-08	10.4445	9.30115	-2.20901	polymerase (DNA-directed), delta 3, accessory subunit
229801_at	C10orf47	9.2158e-08	9.7913	7.96202	-3.55361	chromosome 10 open reading frame 47
226146_at	---	9.68128e-08	10.2425	8.54053	-3.25335	CDNA clone IMAGE:5294560
203302_at	DCK	1.03707e-07	12.1959	10.9821	-2.31956	deoxycytidine kinase
209433_s_at	PPAT	1.09785e-07	10.5322	8.95173	-2.99064	phosphoribosyl pyrophosphate amidotransferase
215075_s_at	GRB2	1.14088e-07	11.2036	10.4407	-1.69687	growth factor receptor-bound protein 2
208828_at	POLE3	1.14634e-07	12.4344	11.4882	-1.92672	polymerase (DNA directed), epsilon 3 (p17 subunit)
205264_at	CD3EAP	1.1736e-07	11.0849	9.40664	-3.20041	CD3e molecule, epsilon associated protein
200750_s_at	RAN	1.28027e-07	15.3849	14.7678	-1.53371	RAN, member RAS oncogene family
201242_s_at	ATP1B1	1.28615e-07	13.4097	11.0517	-5.12668	ATPase, Naﲯ transporting, beta 1 polypeptide
223570_at	MCM10	1.40057e-07	9.8547	7.5621	-4.89938	minichromosome maintenance complex component 10
202503_s_at	KIAA0101	1.42619e-07	13.1554	11.6403	-2.85806	KIAA0101
201947_s_at	CCT2	1.48492e-07	14.6084	13.9187	-1.61289	chaperonin containing TCP1, subunit 2 (beta)
203428_s_at	ASF1A	1.70751e-07	10.8439	10.2308	-1.52957	ASF1 anti-silencing function 1 homolog A (S. cerevisiae)
221685_s_at	CCDC99	1.71181e-07	12.9586	11.1284	-3.55596	coiled-coil domain containing 99
201920_at	SLC20A1	1.78544e-07	15.1749	14.2418	-1.90936	solute carrier family 20 (phosphate transporter), member 1
218447_at	C16orf61	1.8335e-07	12.7008	11.7865	-1.88454	chromosome 16 open reading frame 61
201631_s_at	IER3	1.88104e-07	14.9058	13.0311	-3.66713	immediate early response 3
203594_at	RTCD1	1.9121e-07	13.5371	13.0098	-1.4412	RNA terminal phosphate cyclase domain 1
1556037_s_at	HHIP	2.07711e-07	10.3745	6.95902	-10.6696	hedgehog interacting protein
224919_at	MRPS6	2.0774e-07	12.4035	11.3348	-2.09747	mitochondrial ribosomal protein S6
205909_at	POLE2	2.14309e-07	10.3898	8.07965	-4.95934	polymerase (DNA directed), epsilon 2 (p59 subunit)
203968_s_at	CDC6	2.37514e-07	10.8588	8.48642	-5.1779	cell division cycle 6 homolog (S. cerevisiae)
215722_s_at	SNRPA1	2.38588e-07	11.1079	9.96557	-2.20741	small nuclear ribonucleoprotein polypeptide A'
218802_at	CCDC109B	2.39447e-07	12.1341	11.2653	-1.82608	coiled-coil domain containing 109B

## Sheet: Unsuperised cluster-top100
										WT epithelial				Li-Fraumeni patient 50 epithelial				Li-Fraumeni patient IUSM epithelial				WT stromal				Li-Fraumenis patient 50 stromal				Li-Fraumenis patient IUSM stromal
Cluster	ID	Gene Symbol	Gene Title	Chromosomal Location	Entrez Gene	Gene Ontology Biological Process	Gene Ontology Cellular Component	Gene Ontology Molecular Function	UniGene ID	BH03H001.CHP	BH03H002.CHP	BH03H003.CHP	BH03H004.CHP	BH03H005.CHP	BH03H006.CHP	BH03H007.CHP	BH03H008.CHP	BH03H009.CHP	BH03H010.CHP	BH03H011.CHP	BH03H012.CHP	BH04H001.CHP	BH04H002.CHP	BH04H003.CHP	BH04H004.CHP	BH04H005.CHP	BH04H006.CHP	BH04H007.CHP	BH04H008.CHP	BH04H009.CHP	BH04H010.CHP	BH04H011.CHP	BH04H012.CHP
Blue-2	202239_at	PARP4	poly (ADP-ribose) polymerase family, member 4	chr13q11	143	0006281 // DNA repair // non-traceable author statement /// 0006281 // DNA repai	0005622 // intracellular // inferred from electronic annotation /// 0005634 // n	0003677 // DNA binding // traceable author statement /// 0003950 // NAD+ ADP-rib	Hs.591227	11.268	11.2886	11.0864	11.3191	12.6438	12.646	12.7418	12.6321	12.2088	12.0548	12.4586	12.2175	12.3715	12.1293	12.2661	12.5133	11.2136	11.7296	10.7461	11.0076	11.9392	11.4711	11.9407	11.5563
2	202950_at	CRYZ	crystallin, zeta (quinone reductase)	chr1p31-p22	1429	0007601 // visual perception // traceable author statement	0005737 // cytoplasm // inferred from electronic annotation	0003960 // NADPH:quinone reductase activity // inferred from electronic annotati	Hs.83114	10.1939	10.878	10.5178	10.7438	12.5932	12.7169	12.9497	12.5016	12.8441	12.8002	12.8821	12.8761	12.711	12.4354	12.2614	12.3745	12.4976	12.6945	12.7309	12.7356	12.0943	11.9939	11.9819	12.133
2	1568720_at	ZNF506	zinc finger protein 506	chr19p13.11	440515	0006350 // transcription // inferred from electronic annotation /// 0006355 // r	0005622 // intracellular // inferred from electronic annotation /// 0005634 // n	0003676 // nucleic acid binding // inferred from electronic annotation /// 00036	Hs.351906	6.40265	6.04829	5.75337	6.635	9.3253	9.23084	9.13254	8.78696	8.8578	9.05557	9.09387	8.87804	6.68926	5.53525	6.5372	6.44032	8.12193	8.02474	7.49756	7.71759	8.17222	8.32371	8.46851	8.83006
Purple-4	201533_at	CTNNB1	catenin (cadherin-associated protein), beta 1, 88kDa	chr3p21	1499	0000122 // negative regulation of transcription from RNA polymerase II promoter	0005624 // membrane fraction // inferred from electronic annotation /// 0005634	0003677 // DNA binding // inferred from electronic annotation /// 0003682 // chr	Hs.476018	13.1716	13.3282	13.2222	13.2632	13.8033	14.0066	13.9823	13.9099	12.1165	12.1476	12.0114	12.1055	13.0044	12.303	12.7608	12.6835	12.9861	12.4752	12.6041	13.2777	12.4976	12.1255	13.05	12.5391
4	203744_at	HMGB3	high-mobility group box 3	chrXq28	3149	0006355 // regulation of transcription, DNA-dependent // inferred from electroni	0000785 // chromatin // inferred from electronic annotation /// 0005634 // nucle	0003677 // DNA binding // inferred from electronic annotation /// 0008301 // DNA	Hs.693708	11.4005	11.3895	11.2818	11.3309	12.8307	12.9288	12.7775	12.5508	11.0364	10.7319	10.5199	10.6067	9.62916	9.84113	9.81638	9.77951	11.5411	11.564	11.7107	11.5404	9.75409	10.0348	10.0344	9.91724
4	205067_at	IL1B	interleukin 1, beta	chr2q14	3553	0000074 // regulation of progression through cell cycle // inferred from electro	0005576 // extracellular region // non-traceable author statement /// 0005576 //	0004871 // signal transducer activity // traceable author statement /// 0005125	Hs.126256	13.8621	13.6214	14.3326	14.0383	12.5552	12.6212	12.4068	12.0526	11.1987	10.9268	11.2544	11.1646	8.62994	8.40848	8.57829	7.99526	12.0543	12.1835	12.0666	12.5243	9.3132	9.58782	10.0645	9.01119
4	210301_at	XDH	xanthine dehydrogenase	chr2p23.1	7498	0006118 // electron transport // inferred from electronic annotation /// 0007595	0005777 // peroxisome // inferred from electronic annotation	0004854 // xanthine dehydrogenase activity // traceable author statement /// 000	Hs.250	11.7337	10.9369	11.4484	11.3627	10.6589	11.1742	10.7405	11.3901	8.32414	7.98145	8.12477	8.35544	8.01252	8.32168	7.7622	8.08256	7.65258	8.68677	7.68011	7.60294	7.81659	8.10418	8.68451	8.44189
4	210538_s_at	BIRC3	baculoviral IAP repeat-containing 3	chr11q22	330	0006915 // apoptosis // inferred from electronic annotation /// 0006916 // anti-	0005622 // intracellular // inferred from electronic annotation /// 0005634 // n	0004842 // ubiquitin-protein ligase activity // inferred from direct assay /// 0	Hs.127799	9.35006	8.94063	9.13652	9.46004	13.8547	13.5718	13.1188	12.8557	9.53287	9.63887	9.63254	9.63701	8.59316	7.79985	8.54352	8.03751	9.98249	9.47972	9.89761	10.0615	7.52334	7.77229	8.2627	6.17231
4	212531_at	LCN2	lipocalin 2 (oncogene 24p3)	chr9q34	3934	0006810 // transport // inferred from electronic annotation	0005625 // soluble fraction // not recorded /// 0005737 // cytoplasm // not reco	0005215 // transporter activity // inferred from electronic annotation /// 00054	Hs.204238	11.536	10.6885	10.8443	10.9222	14.7152	14.663	14.5565	15.4512	11.152	11.3961	10.6604	11.055	5.9914	7.39563	5.82833	4.61419	7.4552	5.35464	5.76952	6.29459	5.20721	4.51537	4.73123	4.54319
4	217979_at	TSPAN13	Tetraspanin 13	chr7p21.1	27075	---	0005624 // membrane fraction // traceable author statement /// 0005887 // integr	---	Hs.364544	12.8015	13.0431	12.8753	13.0826	14.024	14.1501	13.8231	13.9052	14.2417	14.2965	14.1486	14.2346	8.94074	8.52553	8.65518	8.64316	12.3597	12.2066	12.4918	12.8794	12.8985	10.9247	11.2371	12.7493
4	219271_at	GALNT14	UDP-N-acetyl-alpha-D-galactosamine:polypeptide N-acetylgalactosaminyltransferase	chr2p23.1	79623	---	0016020 // membrane // inferred from electronic annotation /// 0016021 // integr	0004653 // polypeptide N-acetylgalactosaminyltransferase activity // inferred fr	Hs.468058	10.4722	10.3749	10.6107	10.7086	11.1486	11.1937	10.9304	10.6354	7.72395	7.33841	7.4196	7.81233	7.45966	7.18234	7.42611	7.45399	7.77745	7.09593	6.6373	5.06269	7.50561	7.6412	7.01979	7.02755
4	226068_at	SYK	spleen tyrosine kinase	chr9q22	6850	0000187 // activation of MAPK activity // inferred from electronic annotation //	0005737 // cytoplasm // inferred from electronic annotation /// 0019815 // B cel	0000166 // nucleotide binding // inferred from electronic annotation /// 0004672	Hs.371720	9.20755	9.51005	9.54992	9.58021	8.11296	8.59752	9.00259	8.84323	5.73591	4.96704	5.3286	5.96574	6.71818	5.62253	3.58107	6.62095	6.68768	3.79173	5.95478	5.34702	5.53741	6.17167	3.15537	4.6358
4	241994_at	XDH	xanthine dehydrogenase	chr2p23.1	7498	0006118 // electron transport // inferred from electronic annotation /// 0007595	0005777 // peroxisome // inferred from electronic annotation	0004854 // xanthine dehydrogenase activity // traceable author statement /// 000	Hs.250	13.4427	13.0312	13.6284	13.5626	12.5967	13.0306	12.5952	13.4012	10.4386	9.95353	9.7658	10.0408	8.71986	9.12435	8.62861	8.5111	7.97392	7.84341	7.91762	7.79401	8.6452	8.70846	8.47445	8.58832
Orange-5	205130_at	RAGE	renal tumor antigen	chr14q32	5891	0006468 // protein amino acid phosphorylation // traceable author statement ///	0005737 // cytoplasm // traceable author statement /// 0005737 // cytoplasm // i	0000166 // nucleotide binding // inferred from electronic annotation /// 0004672	Hs.104119	9.50229	9.65144	9.87978	9.48172	12.3133	12.0394	12.0808	11.5213	8.94118	8.74361	8.82244	8.95426	10.5093	10.744	10.6257	10.6558	10.7155	10.6153	10.5901	10.2155	10.8209	11.5231	11.4677	10.6107
5	210135_s_at	SHOX2	short stature homeobox 2	chr3q25-q26.1	6474	0001501 // skeletal development // traceable author statement /// 0006355 // reg	0005634 // nucleus // inferred from electronic annotation	0003677 // DNA binding // inferred from electronic annotation /// 0003700 // tra	Hs.55967	6.23582	6.07327	6.25016	5.5122	9.76711	9.74021	9.7212	9.6399	7.05271	7.51352	6.51524	7.26032	10.7284	10.7434	10.8124	11.0477	10.8639	10.8665	11.1135	11.0056	10.4768	11.1309	11.2178	9.65865
5	244317_at	KIAA1324L	KIAA1324-like	chr7q21.12	222223	---	---	0005515 // protein binding // inferred from electronic annotation	Hs.208093	6.66711	6.64923	6.95793	6.79486	10.4554	10.285	10.0714	9.72832	6.39785	6.82269	6.33025	6.57811	6.29261	6.15898	6.92504	6.12	8.73529	8.82219	8.48205	8.21338	9.9698	9.94181	10.5741	10.1338
Aqua-6	202434_s_at	CYP1B1	cytochrome P450, family 1, subfamily B, polypeptide 1	chr2p21	1545	0006118 // electron transport // inferred from electronic annotation /// 0006118	0005783 // endoplasmic reticulum // inferred from electronic annotation /// 0005	0004497 // monooxygenase activity // inferred from electronic annotation /// 000	Hs.154654	6.92481	6.81324	6.29122	6.66146	3.55697	3.33517	3.43912	3.75117	9.71681	9.51788	10.0916	9.13567	9.36367	9.42688	9.3392	9.18211	7.11641	7.69602	6.9191	7.33166	7.89857	9.91851	10.3118	8.1842
6	202766_s_at	FBN1	fibrillin 1	chr15q21.1	2200	0001501 // skeletal development // inferred from mutant phenotype /// 0007507 //	0001527 // microfibril // inferred from direct assay /// 0005578 // proteinaceou	0003676 // nucleic acid binding // inferred from electronic annotation /// 00048	Hs.591133	10.9436	11.091	10.8789	11.288	9.2822	9.81767	9.59139	9.58667	11.5261	11.4385	11.4786	11.6492	15.6761	15.5475	15.8435	15.8596	14.7986	14.6117	14.8795	15.0829	15.9974	15.9631	16.0435	15.8205
6	202948_at	IL1R1	interleukin 1 receptor, type I	chr2q12	3554	0006954 // inflammatory response // not recorded /// 0006955 // immune response	0005887 // integral to plasma membrane // traceable author statement /// 0016020	0004871 // signal transducer activity // inferred from electronic annotation ///	Hs.557403	9.94441	10.5157	9.95553	10.1512	9.05143	9.21283	9.30073	9.04101	11.5524	11.5883	11.8711	12.0566	14.2565	14.1951	14.4157	14.3943	12.6473	12.7027	12.8418	12.7699	13.0258	13.1411	12.6646	13.556
6	203903_s_at	HEPH	hephaestin	chrXq11-q12	9843	0006810 // transport // inferred from electronic annotation /// 0006811 // ion t	0016020 // membrane // inferred from electronic annotation /// 0016021 // integr	0005375 // copper ion transmembrane transporter activity // inferred from electr	Hs.31720	8.55495	8.52919	8.5575	9.78833	5.44087	6.31295	5.87248	6.11986	11.1868	11.0897	11.4502	11.0714	12.2862	12.5019	12.5684	12.5301	10.1171	10.1001	10.0106	10.0979	10.5785	10.241	10.6741	10.2814
6	204284_at	PPP1R3C	protein phosphatase 1, regulatory (inhibitor) subunit 3C	chr10q23-q24	5507	0005975 // carbohydrate metabolic process // inferred from electronic annotation	---	---	Hs.303090	8.9663	9.87773	10.0116	9.62251	5.21997	5.78763	6.36924	5.8827	11.1844	11.3039	11.1201	11.2466	12.6301	12.8744	12.7294	12.7686	12.0544	12.101	12.171	12.2526	13.0096	13.3671	13.3712	13.707
6	205174_s_at	QPCT	glutaminyl-peptide cyclotransferase (glutaminyl cyclase)	chr2p22.2	25797	0006464 // protein modification process // traceable author statement /// 000650	---	0008233 // peptidase activity // inferred from electronic annotation /// 0008415	Hs.79033	8.13624	8.50651	8.43534	9.47999	2.80846	3.40497	3.96831	3.44276	11.265	11.2374	11.0555	11.3191	10.8687	10.7702	11.3536	11.3023	7.44351	3.62021	4.90729	5.71707	10.2976	8.12171	7.11451	9.91399
6	209035_at	MDK	midkine (neurite growth-promoting factor 2)	chr11p11.2	4192	0000074 // regulation of progression through cell cycle // inferred from electro	0005576 // extracellular region // not recorded /// 0005615 // extracellular spa	0005125 // cytokine activity // not recorded /// 0008083 // growth factor activi	Hs.82045	8.12097	8.50964	8.68671	8.02389	5.7368	5.04993	5.48096	4.09878	10.6664	10.6416	10.6866	10.5316	9.12801	9.4025	9.21233	9.25639	8.95206	8.96647	9.00294	8.74572	8.57181	7.43713	8.07796	8.02861
6	209737_at	MAGI2	membrane associated guanylate kinase, WW and PDZ domain containing 2	chr7q21	9863	---	0016020 // membrane // inferred from electronic annotation /// 0019717 // synapt	0005515 // protein binding // inferred from physical interaction /// 0005515 //	Hs.654788	8.66238	8.35543	8.25934	8.33368	5.50036	5.38074	5.43873	6.22734	9.23579	9.50751	8.96113	9.15317	9.97692	10.0921	10.0198	10.068	9.51111	9.29851	9.19026	9.45221	9.48219	9.86231	9.51249	9.70069
6	210807_s_at	SLC16A7	solute carrier family 16, member 7 (monocarboxylic acid transporter 2)	chr12q13	9194	0006810 // transport // inferred from electronic annotation /// 0006848 // pyruv	0005624 // membrane fraction // traceable author statement /// 0005887 // integr	0005215 // transporter activity // inferred from electronic annotation /// 00054	Hs.439643	9.22868	9.03634	9.17596	8.99807	7.64578	7.56508	7.77652	7.3962	9.2564	9.63803	9.82362	9.73629	9.82415	9.91533	9.85147	9.88039	9.57845	10.1932	9.55148	9.98837	8.86816	10.5205	9.84372	10.0616
6	213170_at	GPX7	glutathione peroxidase 7	chr1p32	2882	0006979 // response to oxidative stress // inferred from electronic annotation	---	0004601 // peroxidase activity // inferred from electronic annotation /// 000460	Hs.43728	9.0295	8.79551	9.14181	8.97466	7.57387	7.86352	7.82322	7.40291	10.0926	10.1371	9.98817	9.9987	10.9261	10.7756	10.6138	10.4785	9.62716	9.67807	9.55395	9.95749	11.7902	11.529	11.8917	11.697
6	218831_s_at	FCGRT	Fc fragment of IgG, receptor, transporter, alpha	chr19q13.3	2217	0006955 // immune response // traceable author statement /// 0006955 // immune r	0016020 // membrane // inferred from electronic annotation /// 0016021 // integr	0004872 // receptor activity // traceable author statement /// 0004872 // recept	Hs.111903	8.09688	7.9256	8.08362	7.80884	3.44207	5.05497	4.21091	4.89181	9.65291	9.50401	9.56194	9.43419	9.83338	9.55725	9.20428	9.2144	9.27067	9.19084	9.12863	9.19137	10.3884	9.86118	10.4032	10.2681
6	219041_s_at	REPIN1	replication initiator 1	chr7q36.1	29803	0006260 // DNA replication // inferred from electronic annotation	0005622 // intracellular // inferred from electronic annotation /// 0005634 // n	0003676 // nucleic acid binding // inferred from electronic annotation /// 00036	Hs.647086	11.6112	11.0639	11.1735	11.4974	7.46894	7.809	6.88022	7.86548	11.4257	11.5363	11.3938	11.4582	10.8112	10.9935	10.9195	10.862	11.3919	11.1171	11.2965	11.0491	11.2769	10.7885	10.5705	10.8873
6	220760_x_at	ZNF665	zinc finger protein 665	chr19q13.41	79788	---	0005622 // intracellular // inferred from electronic annotation /// 0005634 // n	0003676 // nucleic acid binding // inferred from electronic annotation /// 00082	Hs.590980	9.99035	10.0121	9.79465	9.96251	10.0619	10.2005	9.99987	10.012	12.0242	11.9604	12.0984	11.8079	10.8976	10.1266	10.7949	10.6905	10.571	10.4563	10.2868	10.5532	10.8079	11.5023	11.2718	11.0381
6	221730_at	COL5A2	collagen, type V, alpha 2	chr2q14-q32	1290	0006817 // phosphate transport // inferred from electronic annotation /// 003019	0005578 // proteinaceous extracellular matrix // inferred from electronic annota	0005198 // structural molecule activity // inferred from electronic annotation /	Hs.445827	10.7132	11.4635	10.9196	11.1613	6.43991	6.66659	6.94681	6.49822	11.0628	10.9015	11.3728	11.1181	14.3868	14.131	14.3087	14.3131	14.2179	14.1765	14.0992	14.2561	14.4711	14.872	15.0547	14.2901
6	223253_at	EPDR1	ependymin related protein 1 (zebrafish)	chr7p14.1	54749	0006183 // GTP biosynthetic process // inferred from electronic annotation /// 0	0005576 // extracellular region // inferred from electronic annotation /// 00057	0004550 // nucleoside diphosphate kinase activity // inferred from electronic an	Hs.563491	9.98843	10.2107	10.0048	10.7407	5.59799	4.20854	5.03468	5.12239	10.0478	9.62851	9.58836	10.2449	11.0893	11.2357	11.2925	11.2441	4.80983	5.94823	6.21434	5.08002	13.7642	13.6317	13.5272	13.6666
6	225202_at	RHOBTB3	Rho-related BTB domain containing 3	chr5q15	22836	---	---	0003924 // GTPase activity // non-traceable author statement /// 0005515 // prot	Hs.445030	7.91151	8.88241	7.97519	7.77434	4.93654	5.05606	4.73781	4.27086	8.75853	8.81228	9.38926	9.22867	14.7655	14.4796	14.643	14.683	13.607	13.5963	13.6487	13.6603	13.7366	13.8602	13.6113	13.8643
6	225442_at	DDR2	Discoidin domain receptor family, member 2	chr1q12-q23	4921	0006468 // protein amino acid phosphorylation // inferred from electronic annota	0005887 // integral to plasma membrane // traceable author statement /// 0016020	0000166 // nucleotide binding // inferred from electronic annotation /// 0004713	Hs.591469	10.5526	10.115	10.446	10.4088	7.90283	8.21333	8.25854	8.74875	11.6133	11.5236	11.3383	11.8663	14.5814	14.5681	14.6342	14.7142	13.2198	13.4869	13.4957	13.3464	13.3999	13.5108	13.3515	13.4412
6	226388_at	TCEA3	transcription elongation factor A (SII), 3	chr1p36.12	6920	0006350 // transcription // inferred from electronic annotation /// 0006354 // R	0005634 // nucleus // inferred from electronic annotation	0003677 // DNA binding // inferred from electronic annotation /// 0003702 // RNA	Hs.446354	6.97168	8.20824	7.52362	7.28967	4.55957	4.2533	5.28277	5.64797	10.806	10.7595	11.1548	10.8165	6.98299	6.30405	6.99545	6.99507	9.55186	9.29091	9.61338	9.5733	9.76356	9.64926	9.57163	9.6394
6	226558_at	LOC653071	similar to CG32820-PA, isoform A	---	653071	---	---	---	Hs.626311	11.3569	11.1684	10.9396	10.9863	2.00669	2.72287	2.13974	1.39361	11.083	10.9605	11.0313	10.8685	9.10369	9.1461	9.21913	9.4278	0.875929	2.65195	3.26706	2.36594	9.90386	9.64012	9.44958	9.68554
6	227623_at	---	CDNA FLJ30478 fis, clone BRAWH1000167	---	---	---	---	---	Hs.697290	7.89713	8.39681	8.39467	9.48666	1.3059	2.76638	1.94257	2.35155	7.39996	7.2214	7.44875	6.79481	11.7354	11.7117	11.9578	12.0457	12.0713	12.1063	12.1832	12.2955	11.7164	11.8293	11.7378	11.7199
6	227705_at	TCEAL7	transcription elongation factor A (SII)-like 7	chrXq22.1	56849	0006350 // transcription // inferred from electronic annotation /// 0006355 // r	---	---	Hs.21861	10.129	10.5542	10.2091	9.91705	5.60938	4.5326	5.75318	6.0025	8.31335	8.68899	8.64901	8.55107	8.82054	8.66249	9.19299	8.6953	11.9572	11.7056	11.7709	11.8348	10.684	10.1318	9.85507	10.3695
6	228843_at	---	Full length insert cDNA clone YZ38E04	---	---	---	---	---	Hs.197962	10.885	10.4295	10.3065	10.6267	5.75922	5.9925	4.34349	4.21584	10.9317	10.8755	10.8811	10.9412	10.9491	10.8387	11.1336	11.0119	10.7184	10.5373	10.9836	10.7395	10.9746	11.152	10.6858	10.5049
6	229748_x_at	LOC389833	similar to hypothetical protein MGC27019	---	389833	0000226 // microtubule cytoskeleton organization and biogenesis // inferred from	0005874 // microtubule // inferred from electronic annotation	---	Hs.487562	11.9479	11.5976	11.5784	11.808	5.738	5.78376	6.4659	4.75634	10.6709	10.7821	10.8263	11.0611	11.1967	11.4838	11.4266	11.2776	8.4705	8.46952	7.77458	7.91155	11.2222	10.8405	11.0644	11.1873
6	232422_at	RP11-151A6.2	hypothetical protein BC004360	chr13q32.3	87769	---	---	---	Hs.350868	8.93906	8.93883	9.51484	9.20699	6.07519	6.17724	6.2094	6.10117	8.25912	8.83195	8.65732	8.17671	8.87681	8.93453	9.00457	8.58509	9.18389	8.73834	8.68691	8.32334	8.65107	8.43424	8.85994	9.08601
6	233562_at	MGC16291	hypothetical protein MGC16291	chr10q11.21	84856	---	---	---	Hs.55977	9.3933	9.36857	9.3209	8.33713	3.44411	4.24261	3.86445	3.53675	9.36115	8.81888	9.2864	9.03197	9.62744	9.33637	9.80061	9.79248	2.65878	3.67014	4.22992	2.24939	4.82289	6.93968	4.50473	8.10169
6	234973_at	SLC38A5	solute carrier family 38, member 5	chrXp11.23	92745	---	---	---	Hs.195155	10.9545	11.3028	11.4161	11.2052	5.88845	6.55218	6.32704	6.55109	7.43047	7.48181	7.21322	7.73326	9.90178	10.0167	9.58013	9.74075	6.13244	7.15281	6.46647	4.58678	11.7421	11.88	12.0462	11.7666
6	235759_at	---	Transcribed locus	---	---	---	---	---	Hs.302754	10.0827	8.94902	10.4872	10.3004	5.45117	5.55221	5.21635	5.86075	10.8527	11.0425	10.5496	10.7925	9.22492	9.42424	9.60817	9.80173	9.60279	10.0808	9.61256	9.99704	9.62171	9.60571	9.70999	9.1444
6	238969_at	C3orf55	chromosome 3 open reading frame 55	chr3q25.32	152078	---	---	---	Hs.259046	7.44194	7.44399	8.02903	7.78972	5.66426	5.50096	5.27459	4.989	8.17523	8.55507	8.48326	8.29219	10.2524	10.2847	10.4612	10.3003	7.94084	8.28747	8.4801	8.50913	10.7198	10.1992	9.9154	10.5874
6	242961_x_at	DDX58	DEAD (Asp-Glu-Ala-Asp) box polypeptide 58	chr9p12	23586	0006955 // immune response // inferred from electronic annotation /// 0009615 //	0005737 // cytoplasm // inferred from electronic annotation	0000166 // nucleotide binding // inferred from electronic annotation /// 0003676	Hs.190622	9.55056	9.54809	9.55232	9.45346	6.65454	7.13573	7.28448	7.22744	8.77876	8.89756	9.16737	8.84917	9.5236	9.84058	10.1853	9.81172	7.9703	8.01316	7.7069	7.98571	9.92676	9.76573	9.77808	9.53005
6	1555989_at	---	Transcribed locus	---	---	---	---	---	Hs.694030	10.7496	11.0431	11.2077	10.8905	8.39268	8.35465	8.69426	8.52209	9.2797	9.1108	9.20973	9.20717	10.021	10.4729	10.2113	10.2589	7.23316	7.74956	7.48563	7.31011	6.95802	8.47279	7.34422	8.16241
Brown-7	202790_at	CLDN7	claudin 7	chr17p13	1366	0016338 // calcium-independent cell-cell adhesion // inferred from sequence or s	0005923 // tight junction // inferred from sequence or structural similarity ///	0005198 // structural molecule activity // inferred from electronic annotation /	Hs.513915	11.4454	10.5096	11.6263	11.7731	5.0796	3.29656	4.22853	5.53795	12.426	12.3183	12.1984	11.9067	3.6276	4.27709	3.63606	3.19238	4.84186	5.90126	5.08463	6.19047	6.31581	5.53905	5.95485	4.54312
7	203332_s_at	INPP5D	inositol polyphosphate-5-phosphatase, 145kDa	chr2q37.1	3635	0006796 // phosphate metabolic process // traceable author statement /// 0007165	---	0004437 // inositol or phosphatidylinositol phosphatase activity // inferred fro	Hs.601911	12.2112	12.4416	12.0778	12.2599	7.07345	7.55123	8.73571	7.94881	11.826	11.7768	11.7718	11.826	3.42578	6.42916	6.09199	6.34832	5.38116	6.70584	6.4603	5.57917	3.41599	5.52202	3.20566	5.48445
7	204879_at	PDPN	podoplanin	chr1p36.21	10630	0000902 // cell morphogenesis // inferred from sequence or structural similarity	0001726 // ruffle // inferred from sequence or structural similarity /// 0001726	0005372 // water transporter activity // inferred from sequence or structural si	Hs.468675	9.01795	9.89166	9.62652	9.833	6.01238	4.48767	4.81266	3.86563	11.4393	11.4338	11.6015	11.3195	2.69648	4.36454	2.72148	6.5065	4.96215	5.89125	3.60508	3.93601	8.57538	8.8747	9.28873	8.25674
7	209448_at	HTATIP2	HIV-1 Tat interactive protein 2, 30kDa	chr11p15.1	10553	0001525 // angiogenesis // inferred from electronic annotation /// 0006357 // re	0005634 // nucleus // traceable author statement /// 0005635 // nuclear envelope	0003702 // RNA polymerase II transcription factor activity // traceable author s	Hs.90753	12.707	12.8643	12.8321	12.9549	13.392	13.5712	13.2897	13.5201	13.9207	13.9958	13.9234	14.0246	8.2359	8.34989	8.79416	7.91674	8.42862	8.20705	8.82184	8.45315	12.184	11.5286	11.2017	12.1867
7	209652_s_at	PGF	placental growth factor, vascular endothelial growth factor-related protein	chr14q24-q31	5228	0000074 // regulation of progression through cell cycle // inferred from electro	0016020 // membrane // inferred from electronic annotation	0008083 // growth factor activity // traceable author statement /// 0008083 // g	Hs.252820	10.1301	10.3114	10.7963	10.8788	6.88516	6.93509	7.51458	6.61757	7.48564	7.61874	7.29913	7.11775	6.7957	4.36463	6.56454	4.19558	5.67428	7.21229	5.30462	6.94804	9.59292	8.58943	9.5043	9.38437
7	209668_x_at	CES2	carboxylesterase 2 (intestine, liver)	chr16q22.1	8824	0009056 // catabolic process // traceable author statement	0005783 // endoplasmic reticulum // traceable author statement /// 0005783 // en	0004091 // carboxylesterase activity // traceable author statement /// 0004091 /	Hs.282975	12.6601	12.9027	12.8332	13.009	11.3197	11.2489	11.1499	10.7042	13.166	13.1302	13.3488	13.1533	10.6292	10.9033	10.502	10.4475	10.4238	10.7946	10.5464	10.1803	9.78631	9.90409	9.93124	9.9332
7	210861_s_at	WISP3	WNT1 inducible signaling pathway protein 3	chr6q21	8838	0001558 // regulation of cell growth // inferred from electronic annotation ///	0005576 // extracellular region // inferred from electronic annotation /// 00056	0005520 // insulin-like growth factor binding // inferred from electronic annota	Hs.558428	9.52745	10.1079	9.90299	9.95414	1.1849	3.58321	4.06708	1.60323	12.3801	12.4305	12.5891	12.3076	2.52566	2.18813	1.28048	5.16843	3.31097	3.01268	4.92131	0.986447	6.40187	1.58629	2.77459	2.26142
7	211990_at	HLA-DPA1	major histocompatibility complex, class II, DP alpha 1	chr6p21.3	3113	0002504 // antigen processing and presentation of peptide or polysaccharide anti	0005887 // integral to plasma membrane // non-traceable author statement /// 001	0032395 // MHC class II receptor activity // non-traceable author statement	Hs.347270	10.7941	10.8251	10.9497	10.5579	4.60242	4.65391	6.03405	6.02026	7.1687	6.9291	7.13309	6.82464	6.3814	5.40291	6.39085	5.70423	5.40011	5.9613	3.16619	4.02328	8.69643	8.60797	8.26244	8.56617
7	213900_at	C9orf61	chromosome 9 open reading frame 61	chr9q13-q21	9413	---	---	---	Hs.118003	7.95402	7.77805	7.74997	7.72225	7.1006	6.68429	6.57088	7.34941	10.1504	10.0007	10.0738	10.1748	7.23335	7.2908	6.91564	5.73309	7.06325	7.39122	6.33306	7.32205	6.96003	7.50699	8.05075	7.43514
7	215172_at	PTPN20A /// PTPN20B	protein tyrosine phosphatase, non-receptor type 20B /// protein tyrosine phospha	chr10q11.22	26095 /// 653129	0006470 // protein amino acid dephosphorylation // inferred from electronic anno	0005737 // cytoplasm // inferred from electronic annotation /// 0005874 // micro	0004721 // phosphoprotein phosphatase activity // inferred from electronic annot	Hs.440733	9.26521	9.80612	9.44094	9.82712	1.99884	3.77137	2.88772	4.32792	10.3071	10.5536	10.3833	10.5391	3.03482	5.13972	6.37089	4.94041	1.87744	5.84034	0.330903	1.10772	7.32204	8.40683	8.06479	7.80135
7	215356_at	ECAT8	ES cell associated transcript 8	chr19q13.11	91646	---	---	---	Hs.646351	12.016	11.8246	11.5879	11.2822	1.92266	3.23743	2.84374	2.85952	11.413	11.4694	11.4111	11.6204	5.31322	4.38365	3.3099	4.68054	4.262	3.25242	3.50154	4.02803	9.28062	9.48835	10.0206	8.918
7	218587_s_at	KTELC1	KTEL (Lys-Tyr-Glu-Leu) containing 1	chr3q13.33	56983	---	0005783 // endoplasmic reticulum // inferred from electronic annotation	---	Hs.231750	11.2459	11.2926	11.3385	11.0216	9.93761	9.7998	10.262	10.1104	11.5315	11.6559	11.6048	11.5727	10.1942	10.2621	9.8085	10.1228	9.90571	9.97245	9.87562	9.80336	10.3916	9.77383	10.1154	9.90225
7	219099_at	C12orf5	chromosome 12 open reading frame 5	chr12p13.3	57103	0008152 // metabolic process // inferred from electronic annotation	0005622 // intracellular // inferred from direct assay	0003824 // catalytic activity // inferred from electronic annotation /// 0016853	Hs.504545	12.9752	13.096	13.1984	13.1001	11.4406	11.122	11.2416	11.4993	12.5551	12.5636	12.4434	12.5383	11.6709	11.833	11.9101	12.01	11.6307	11.3451	11.7553	11.7524	11.5817	11.4706	11.4127	11.6951
7	219871_at	FLJ13197	hypothetical FLJ13197	chr4p14	79667	---	---	---	Hs.29725	6.81587	6.39353	6.628	6.11229	4.66402	4.43327	3.94469	3.95151	7.59699	7.36614	7.78192	7.75512	5.27117	5.70097	6.64307	5.30525	3.35339	6.58424	4.94974	2.42592	5.15125	5.89963	7.21715	3.37376
7	219955_at	L1TD1	LINE-1 type transposase domain containing 1	chr1p31.3	54596	---	---	---	Hs.562195	7.43238	6.62643	6.88401	7.04707	8.15995	8.64992	8.35218	8.67906	11.2381	11.0897	10.8137	10.915	6.05083	4.11378	6.43976	6.73789	5.61302	4.44093	5.83363	4.48676	9.0536	8.21948	8.1042	8.33798
7	222581_at	XPR1	xenotropic and polytropic retrovirus receptor	chr1q25.1	9213	0007186 // G-protein coupled receptor protein signaling pathway // traceable aut	0005886 // plasma membrane // traceable author statement /// 0005887 // integral	0004872 // receptor activity // inferred from electronic annotation /// 0004872	Hs.227656	12.6532	12.552	12.6552	12.6313	11.6036	11.7208	11.7504	11.6931	12.4492	12.487	12.3704	12.4788	11.2388	11.4382	11.2982	11.1609	11.9683	12.0196	11.8486	11.7057	11.1593	11.4324	11.3166	11.058
7	223960_s_at	C16orf5	chromosome 16 open reading frame 5	chr16p13.3	29965	---	---	---	Hs.654653	11.2576	11.5398	11.5839	11.532	8.66732	8.45819	8.34714	8.61949	11.1531	10.6604	11.0024	11.02	7.8814	7.96067	7.66027	7.27205	9.25689	9.66889	8.80756	8.86001	10.0994	9.71767	10.0796	9.55672
7	226153_s_at	CNOT6L	CCR4-NOT transcription complex, subunit 6-like	chr4q13.3	246175	---	---	0005515 // protein binding // inferred from physical interaction /// 0005515 //	Hs.592519	12.2334	12.2341	12.075	12.1263	11.9667	11.8919	12.0867	11.7886	12.9209	13.0088	13.0283	12.9223	10.8817	10.5525	10.7412	10.4713	10.2682	10.2823	10.4852	10.6123	10.5886	10.857	10.8686	10.6671
7	226707_at	NAPRT1	nicotinate phosphoribosyltransferase domain containing 1	chr8q24.3	93100	0019363 // pyridine nucleotide biosynthetic process // inferred from electronic	---	0004516 // nicotinate phosphoribosyltransferase activity // inferred from electr	Hs.493164	10.8671	10.2964	10.7023	11.0741	6.06799	5.26062	6.34606	6.43277	10.242	10.2965	10.301	10.1438	8.19538	9.02801	8.10744	7.84415	8.62881	8.27429	8.7114	9.01232	6.72145	7.8548	8.1274	8.57238
7	227838_at	---	CDNA FLJ12425 fis, clone MAMMA1003104	---	---	---	---	---	Hs.388565	8.48022	9.37533	8.49867	8.80235	2.29262	3.64277	3.12494	3.27632	9.11648	8.98605	9.02736	9.20365	4.95389	6.99719	4.06637	3.88577	3.94401	5.03526	4.30116	3.51408	4.77585	6.45266	7.13425	4.81023
7	228974_at	---	CDNA FLJ42233 fis, clone THYMU3000420	---	---	---	---	---	Hs.696435	10.819	10.7659	10.7003	10.7675	10.6779	10.3504	10.4639	10.6912	12.3048	12.3701	12.3323	12.4523	10.1008	9.87499	10.1462	10.1375	5.98557	1.14619	5.04256	2.7913	10.3497	10.4959	10.1817	10.5547
7	229026_at	CDC42SE2	CDC42 small effector 2	chr5q31.1	56990	0007165 // signal transduction // traceable author statement	0005886 // plasma membrane // traceable author statement	0005198 // structural molecule activity // traceable author statement /// 000551	Hs.508829	9.68443	9.94763	9.75397	10.044	10.2466	9.98752	9.71072	10.1053	12.0577	12.4368	11.8611	11.9906	8.72526	9.00588	8.60011	8.40711	9.06159	9.01196	9.50921	9.43661	10.4083	10.997	10.2531	10.8457
7	229331_at	SPATA18	spermatogenesis associated 18 homolog (rat)	chr4q12	132671	0007275 // multicellular organismal development // inferred from electronic anno	0005737 // cytoplasm // inferred from electronic annotation	---	Hs.527090	11.6873	11.7323	11.3877	11.5354	8.71609	8.75626	8.81501	8.32067	11.5274	11.3548	11.3923	11.4925	9.89213	9.57698	9.64093	9.62525	3.723	5.41257	2.67085	4.5267	8.80241	7.68888	7.84845	9.81218
7	232382_s_at	PCMTD1	protein-L-isoaspartate (D-aspartate) O-methyltransferase domain containing 1	chr8q11.23	115294	0006464 // protein modification process // inferred from electronic annotation	0005737 // cytoplasm // inferred from electronic annotation	0004719 // protein-L-isoaspartate (D-aspartate) O-methyltransferase activity //	Hs.308480	10.623	10.9396	10.5119	10.8777	8.44491	8.79849	8.79588	8.1078	11.402	11.4662	11.4317	11.457	8.92848	8.84367	8.99144	9.26487	8.02263	7.57867	8.18208	8.54603	10.6143	11.9146	10.7803	11.8022
7	1552767_a_at	HS6ST2	heparan sulfate 6-O-sulfotransferase 2	chrXq26.2	90161	---	0016020 // membrane // inferred from electronic annotation /// 0016021 // integr	0016740 // transferase activity // inferred from electronic annotation	Hs.385956	10.8777	11.2031	11.6915	10.9812	5.70846	5.47002	4.75337	6.65458	4.89679	5.00708	4.81222	5.32052	6.12718	5.72657	5.87817	6.09461	3.6795	5.87224	2.85533	5.20346	6.47867	5.76006	3.99696	6.34113
7	1553269_at	ZNF718	zinc finger protein 718	chr4p16.3	255403	0006350 // transcription // inferred from electronic annotation /// 0006355 // r	0005622 // intracellular // inferred from electronic annotation /// 0005634 // n	0003676 // nucleic acid binding // inferred from electronic annotation /// 00036	Hs.428579	9.69116	9.96141	9.46524	9.89874	7.41713	7.89345	7.45638	7.59512	10.3574	10.0462	10.1481	10.0178	5.91227	6.85446	7.41452	7.11922	8.28388	7.73463	8.29515	7.50987	8.54675	8.58323	8.24467	8.40206
7	1554099_a_at	SPIN3	spindlin family, member 3	chrXp11.1	169981	0007276 // gamete generation // inferred from electronic annotation	---	---	Hs.522672	8.86282	9.16888	8.8296	8.72334	7.41033	7.67385	7.53894	7.44177	8.71723	8.71202	8.74446	8.70385	7.15469	6.85524	7.87415	7.44965	7.66118	7.20461	7.5927	6.90905	7.36326	7.50159	7.33792	7.79427
7	1558045_a_at	LOC441528	hypothetical protein LOC441528	chrXp22.33	441528	---	0016021 // integral to membrane // inferred from electronic annotation	0004872 // receptor activity // inferred from electronic annotation	Hs.638394	10.801	10.8644	10.7172	10.6483	9.24642	9.25458	9.16613	8.81041	9.55874	9.49788	9.70522	9.69121	7.72057	8.23758	7.671	7.38015	6.64157	8.34317	7.43294	7.52967	8.35381	8.40012	8.15203	8.38433
7	1559254_at	C21orf113	chromosome 21 open reading frame 113	chr21q22.3	378825	---	---	---	Hs.534828	11.7102	11.0647	12.266	12.075	6.44504	6.19715	6.78712	6.96946	10.632	10.2066	10.1967	10.59	6.93358	6.36906	7.16388	7.26266	7.70634	5.23352	7.43904	7.22696	7.4168	7.07332	7.56935	8.2548
Pink- 8	201650_at	KRT19	keratin 19	chr17q21.2	3880	0045214 // sarcomere organization // inferred from direct assay	0005882 // intermediate filament // traceable author statement /// 0005882 // in	0005198 // structural molecule activity // inferred from electronic annotation /	Hs.654568	7.91486	8.77421	8.05977	8.70901	1.7345	3.2735	2.38892	1.48592	2.22625	1.96565	3.03061	2.04519	7.56334	5.56462	6.50714	6.43649	7.80186	8.09406	8.34576	7.4283	10.1171	11.1368	11.5277	9.38018
8	202052_s_at	RAI14	retinoic acid induced 14	chr5p13.3-p13.2	26064	---	0005737 // cytoplasm // inferred from electronic annotation /// 0005739 // mitoc	0005515 // protein binding // inferred from physical interaction	Hs.431400	12.7821	12.8835	12.9238	12.7521	12.2359	12.2662	11.9412	11.7781	10.9665	11.0278	10.9335	10.6781	14.0555	14.1558	14.3661	14.0921	13.8154	13.9884	14.1515	14.0636	14.0745	13.9757	13.6334	13.3245
8	202554_s_at	GSTM3	glutathione S-transferase M3 (brain)	chr1p13.3	2947	0008065 // establishment of blood-nerve barrier // traceable author statement //	0005737 // cytoplasm // inferred from electronic annotation	0004364 // glutathione transferase activity // traceable author statement /// 00	Hs.2006	11.2784	11.3034	11.5532	11.7983	10.4987	11.0492	10.6343	10.4004	8.61202	8.58713	8.5137	8.37313	13.9055	14.3013	14.1016	13.9484	11.8568	12.1901	11.8116	11.6409	12.365	12.8371	12.8402	12.2191
8	203083_at	THBS2	thrombospondin 2	chr6q27	7058	0007155 // cell adhesion // inferred from electronic annotation	0005576 // extracellular region // inferred from electronic annotation /// 00055	0005198 // structural molecule activity // inferred from electronic annotation /	Hs.371147	13.7745	13.2217	13.8694	13.7147	12.2039	11.9763	12.4797	12.1662	5.87031	4.07521	5.00286	5.27965	13.6661	13.7672	13.7383	13.8674	10.6179	10.789	10.8806	11.1339	14.7364	15.2922	15.2755	14.9002
8	203184_at	FBN2	fibrillin 2 (congenital contractural arachnodactyly)	chr5q23-q31	2201	0009653 // anatomical structure morphogenesis // traceable author statement ///	0005578 // proteinaceous extracellular matrix // traceable author statement ///	0005201 // extracellular matrix structural constituent // traceable author state	Hs.519294	14.2117	13.9103	14.2328	14.3307	11.4581	11.0963	10.9786	10.6892	12.1938	12.177	12.1875	12.5963	15.3462	15.1919	15.4063	15.4243	13.6392	13.5145	13.575	13.9338	13.4831	11.865	11.6069	13.0779
8	203819_s_at	IGF2BP3	insulin-like growth factor 2 mRNA binding protein 3	chr7p11	10643	0006396 // RNA processing // traceable author statement /// 0006412 // translati	0005737 // cytoplasm // traceable author statement /// 0005737 // cytoplasm // i	0000166 // nucleotide binding // inferred from electronic annotation /// 0003676	Hs.696367	12.2708	11.7465	11.9719	11.8964	10.335	10.0751	10.4135	9.81731	6.38287	7.18893	6.64439	5.89105	11.0391	10.7589	11.1067	10.9749	10.8863	10.5228	10.9737	11.0937	7.63674	7.16791	6.47045	7.1723
8	203820_s_at	IGF2BP3	insulin-like growth factor 2 mRNA binding protein 3	chr7p11	10643	0006396 // RNA processing // traceable author statement /// 0006412 // translati	0005737 // cytoplasm // traceable author statement /// 0005737 // cytoplasm // i	0000166 // nucleotide binding // inferred from electronic annotation /// 0003676	Hs.696367	12.7715	12.5922	12.6951	12.6632	11.1374	11.0384	11.1454	10.631	7.5046	7.74009	7.89142	7.76694	11.4778	11.4312	11.6597	11.6325	11.7672	11.4465	11.4418	11.8052	7.80192	8.11892	7.74147	8.06515
8	205627_at	CDA	cytidine deaminase	chr1p36.2-p35	978	0007166 // cell surface receptor linked signal transduction // non-traceable aut	0005576 // extracellular region // traceable author statement /// 0005829 // cyt	0001882 // nucleoside binding // inferred from direct assay /// 0004126 // cytid	Hs.466910	8.12487	8.93651	8.48522	9.38543	10.7575	10.4916	11.4498	10.8209	2.13612	2.69023	2.38902	2.74019	10.9614	11.2015	10.8532	11.0115	11.014	11.2705	11.1668	11.0602	10.1334	6.9373	7.68011	9.99654
8	207196_s_at	TNIP1	TNFAIP3 interacting protein 1	chr5q32-q33.1	10318	0006412 // translation // traceable author statement /// 0006952 // defense resp	0005622 // intracellular // traceable author statement /// 0005737 // cytoplasm	0005515 // protein binding // traceable author statement /// 0005515 // protein	Hs.543850	12.8227	12.6275	12.9725	12.8503	12.9344	13.0379	12.9228	12.8208	11.5238	11.4274	11.2045	11.3425	12.7153	12.8139	12.7642	12.69	12.7591	12.4239	12.526	12.6159	12.1242	11.8291	11.9116	11.5451
8	208727_s_at	CDC42	cell division cycle 42 (GTP binding protein, 25kDa)	chr1p36.1	998	0007097 // nuclear migration // inferred from electronic annotation /// 0007163	0005622 // intracellular // inferred from electronic annotation /// 0005737 // c	0000166 // nucleotide binding // inferred from electronic annotation /// 0003924	Hs.693589	13.4643	13.1109	13.778	13.4693	11.9745	11.8586	11.7798	12.0325	10.4043	10.6309	10.6381	9.89376	12.4084	12.4278	12.4515	12.471	12.8203	13.1439	12.3972	12.9182	11.4911	12.8049	11.8156	12.722
8	209277_at	TFPI2	tissue factor pathway inhibitor 2	chr7q22	7980	0007596 // blood coagulation // inferred from electronic annotation	0005576 // extracellular region // inferred from electronic annotation /// 00055	0004866 // endopeptidase inhibitor activity // inferred from electronic annotati	Hs.438231	13.3246	12.7116	13.77	14.144	12.8549	12.5084	13.0528	12.1562	8.0509	8.05408	8.03973	8.54218	12.6194	11.7284	12.5371	12.4068	14.5459	14.7017	14.7536	15.2022	15.3234	14.7026	14.9636	15.6198
8	209905_at	HOXA9	homeobox A9	chr7p15-p14	3205	0006350 // transcription // inferred from electronic annotation /// 0006355 // r	0005634 // nucleus // inferred from electronic annotation /// 0005634 // nucleus	0003677 // DNA binding // inferred from electronic annotation /// 0003700 // tra	Hs.659350	10.4597	10.1529	10.4232	10.8519	12.2975	11.6834	12.5882	11.8308	7.47072	7.65599	7.35863	6.66863	9.88379	9.42668	9.44313	10.2399	10.7602	10.5676	10.8172	10.993	10.3137	10.6009	10.496	10.1702
8	212013_at	PXDN	peroxidasin homolog (Drosophila)	chr2p25	7837	0006955 // immune response // non-traceable author statement	---	0004601 // peroxidase activity // inferred from electronic annotation /// 000515	Hs.332197	12.5041	12.6029	12.606	12.5428	11.9896	11.9286	12.0665	12.5342	9.82916	9.75666	9.49868	9.7584	14.4077	14.5741	14.445	14.4827	14.138	14.4123	14.2001	14.2104	14.2208	12.8046	14.0551	12.3709
8	213306_at	MPDZ	multiple PDZ domain protein	chr9p24-p22	8777	---	0005923 // tight junction // inferred from electronic annotation /// 0016020 //	0005515 // protein binding // inferred from physical interaction /// 0005515 //	Hs.169378	10.2893	10.294	9.65288	10.0074	8.61832	8.70897	9.28905	8.64028	6.72562	6.88635	6.30161	6.68544	11.1518	11.2878	11.6004	11.2782	10.8124	10.6671	11.1489	11.1619	10.5466	10.6851	10.0829	10.5039
8	214651_s_at	HOXA9	homeobox A9	chr7p15-p14	3205	0006350 // transcription // inferred from electronic annotation /// 0006355 // r	0005634 // nucleus // inferred from electronic annotation /// 0005634 // nucleus	0003677 // DNA binding // inferred from electronic annotation /// 0003700 // tra	Hs.659350	11.648	11.3092	11.4998	11.6764	13.2627	13.1081	13.3586	12.9501	9.21889	9.43314	9.41372	9.08652	11.0382	11.108	11.1309	11.4088	11.8487	11.3601	11.7805	11.878	11.359	11.5502	11.7553	11.5031
8	215646_s_at	VCAN	versican	chr5q14.3	1462	0007155 // cell adhesion // traceable author statement /// 0007155 // cell adhes	0005578 // proteinaceous extracellular matrix // traceable author statement ///	0005509 // calcium ion binding // inferred from electronic annotation /// 000552	Hs.695930	10.9022	11.8744	11.5416	11.8437	7.17359	7.89784	7.4176	6.62419	7.4243	6.90528	7.2257	7.43732	14.362	14.113	14.1576	14.1698	13.8172	13.9787	13.1289	13.8353	14.7543	14.9698	14.939	14.468
8	220261_s_at	ZDHHC4	zinc finger, DHHC-type containing 4	chr7p22.1	55146	---	0016020 // membrane // inferred from electronic annotation /// 0016021 // integr	0008270 // zinc ion binding // inferred from electronic annotation /// 0008415 /	Hs.5268	11.3192	11.2716	11.3143	11.2065	11.1907	11.1408	11.0977	11.3253	9.85302	9.75481	9.99145	9.98785	11.3138	11.4085	11.092	11.2043	11.3336	11.7244	11.3181	11.4252	11.3274	11.0582	11.5208	11.0068
8	221731_x_at	VCAN	versican	chr5q14.3	1462	0007155 // cell adhesion // traceable author statement /// 0007155 // cell adhes	0005578 // proteinaceous extracellular matrix // traceable author statement ///	0005509 // calcium ion binding // inferred from electronic annotation /// 000552	Hs.695930	11.9342	13.0427	12.5196	12.8917	8.3961	8.90334	8.42156	8.17172	8.31723	8.45811	8.75653	8.53526	14.8007	14.8313	14.9279	15.0142	14.6389	14.5734	14.7248	14.825	15.4194	15.7963	15.3668	15.3556
8	225129_at	CPNE2	copine II	chr16q13	221184	---	---	---	Hs.339809	10.2401	9.80003	10.2206	10.2751	10.7622	10.9896	10.9175	10.6471	8.62675	8.84761	8.62196	8.6683	9.9597	10.4063	10.2585	10.0595	11.0724	11.3754	10.9742	11.0078	10.259	10.2129	10.3365	9.7297
8	226736_at	CHURC1	churchill domain containing 1	chr14q23.3	91612	0006350 // transcription // inferred from electronic annotation /// 0006355 // r	---	0008270 // zinc ion binding // inferred from electronic annotation /// 0016563 /	Hs.325531	12.3913	12.6461	12.9257	12.7326	12.6023	12.5808	12.552	12.5744	10.8807	10.7243	11.0302	10.9449	12.6915	12.5886	12.7477	12.616	12.1534	12.1483	12.4511	12.2958	10.7366	10.6138	10.8713	10.6386
8	227067_x_at	NOTCH2NL	Notch homolog 2 (Drosophila) N-terminal like	chr1q21.2	388677	---	0005737 // cytoplasm // inferred from electronic annotation	0005509 // calcium ion binding // inferred from electronic annotation	Hs.515947	12.3113	12.2916	12.3691	12.6141	13.0394	13.0323	12.8866	12.9102	11.3076	11.2071	11.3713	11.0761	12.4562	12.6675	12.3613	12.4998	12.5828	12.7157	12.7048	12.4119	10.778	10.6066	10.5795	10.685
8	227388_at	TUSC1	tumor suppressor candidate 1	chr9p21.2	286319	---	---	---	Hs.26268	12.1448	11.928	11.7729	11.712	11.2632	11.7595	11.4975	11.7643	8.03008	7.86305	7.80589	7.92844	11.4332	11.4835	11.7635	11.385	11.8792	11.7019	11.8597	11.8286	11.9045	11.6326	12.0124	12.0628
8	227566_at	HNT	neurotrimin	chr11q25	50863	0007155 // cell adhesion // non-traceable author statement /// 0007155 // cell a	0005887 // integral to plasma membrane // not recorded /// 0016020 // membrane /	0005515 // protein binding // inferred from electronic annotation /// 0048503 //	Hs.504352	11.6441	10.9842	12.1283	11.3328	10.2694	9.62666	9.96978	10.4021	5.80513	6.02396	5.6632	6.07755	11.1153	10.8605	10.7545	10.7911	11.2415	11.2269	11.3601	11.1576	13.4954	14.1037	13.4606	14.0429
8	1554062_at	XG	Xg blood group	chrXp22.33	7499	---	0016020 // membrane // non-traceable author statement /// 0016020 // membrane //	---	Hs.179675	11.4	12.8792	12.2735	11.8825	5.56016	6.63168	6.23692	5.32787	6.30522	6.20875	5.5662	6.82664	12.8674	12.8992	13.0497	12.9446	9.35285	9.12518	9.37444	9.37954	12.5637	12.0881	12.2675	12.8287
8	1556409_a_at	---	---	---	---	---	---	---	---	8.12408	7.93627	8.36582	8.61191	8.12482	7.1752	8.30701	7.37098	2.34149	3.14749	3.19294	3.06344	8.80794	9.04445	8.67815	8.82685	8.6249	8.65354	8.46291	8.36817	5.62346	7.06899	7.15849	6.05748
