# Supplementary material for: A molecular signature of normal breast epithelial and stromal cells from Li-Fraumeni syndrome mutation carriers
Source: Oncotarget. 2010 Oct 6;1(6):405–22. doi: 10.18632/oncotarget.175 (PMC3039408; doi:10.18632/oncotarget.175)
Supplement: Supplementary file 7 [file oncotarget-01-405-s007.xlsx]

## Sheet: filtered_simplified_labeled
																		patient	NA	NA	NA	NA	50	50	50	50	IUSM	IUSM	IUSM	IUSM	NA	NA	NA	NA	50	50	50	50	IUSM	IUSM	IUSM	IUSM
																		condition	nondiseased	nondiseased	nondiseased	nondiseased	diseased	diseased	diseased	diseased	diseased	diseased	diseased	diseased	nondiseased	nondiseased	nondiseased	nondiseased	diseased	diseased	diseased	diseased	diseased	diseased	diseased	diseased
																		cell type	epithelial	epithelial	epithelial	epithelial	epithelial	epithelial	epithelial	epithelial	epithelial	epithelial	epithelial	epithelial	stromal	stromal	stromal	stromal	stromal	stromal	stromal	stromal	stromal	stromal	stromal	stromal
						epithelial (diseased vs. non-diseased)			stromal (diseased vs. non-diseased)			epithelial vs. stromal			interaction
gene symbol	unigene	genbank	description	gene	source id	p-value	fdr	fold change (diseased to non-diseased)	p-value	fdr	fold change (diseased to non-diseased)	p-value	fdr	fold change (epithelial to stromal)	p-value	fdr	fold change (epithelial * diseased less epithelial * non-diseased) less (stromal * non-diseased less stromal * diseased)		BH03H001v0_Signal	BH03H002v0_Signal	BH03H003v0_Signal	BH03H004v0_Signal	BH03H005v0_Signal	BH03H006v0_Signal	BH03H007v0_Signal	BH03H008v0_Signal	BH03H009v0_Signal	BH03H010v0_Signal	BH03H011v0_Signal	BH03H012v0_Signal	BH04H001v0_Signal	BH04H002v0_Signal	BH04H003v0_Signal	BH04H004v0_Signal	BH04H005v0_Signal	BH04H006v0_Signal	BH04H007v0_Signal	BH04H008v0_Signal	BH04H009v0_Signal	BH04H010v0_Signal	BH04H011v0_Signal	BH04H012v0_Signal
DDR1	Hs.423573		discoidin domain receptor family, member 1	780	1007_s_at	0.949525	0.986868	-1.00401	0.636313	0.80123	-1.17477	1.39e-13	8.86452e-12	5.36028	0.771604	0.880609	1.02214		11600	13244	10730	10994	7957	9416	12976	11207	12732	12163	13191	13122	2181	2726	2268	2192	1794	2308	2520	1678	1957	2522	1579	1589
RFC2	Hs.139226	NM_181471	Replication factor C (activator 1) 2, 40kDa	5982	1053_at	0.255805	0.530469	1.25978	2.65e-05	0.000503152	2.33882	0.0223689	0.0350756	-1.345	0.00646563	0.0427505	-1.44191		672	785	1012	932	976	1038	2450	963	777	763	869	733	596	785	971	744	2103	2018	2092	2154	1621	1620	1507	1367
PAX8	Hs.469728	NM_013992	Paired box gene 8	7849	121_at	0.196191	0.460314	1.20638	0.356417	0.5714	-1.08248	1.9e-06	7.61229e-06	-1.6664	0.122669	0.304922	1.12728		788	773	881	710	683	644	495	619	1049	1364	1283	1468	1454	1646	1341	1583	757	923	682	877	2011	1521	2155	2204
UBE1L	Hs.16695	NM_003335	Ubiquitin-activating enzyme E1-like	7318	1294_at	0.14713	0.389764	1.36145	8.55e-07	3.39939e-05	-1.6861	8.57e-11	1.47362e-09	-2.83416	6.91627e-06	0.000314393	1.59312		257	296	209	133	123	210	362	359	236	309	406	432	879	1031	974	876	634	454	615	574	641	461	546	535
PTPN21	Hs.437040	NM_007039	Protein tyrosine phosphatase, non-receptor type 21	11099	1320_at	0.296571	0.571655	1.15688	0.468031	0.672475	1.0825	0.0118406	0.0197053	-1.26676	0.81648	0.905306	1.0201		272	284	254	331	398	459	338	288	295	269	271	322	455	351	362	329	364	461	426	359	340	279	537	475
CYP2E1	Hs.75183		cytochrome P450, family 2, subfamily E, polypeptide 1	1571	1431_at	0.0766289	0.268121	-2.15816	0.57046	0.754293	1.15909	0.0686022	0.096893	-1.53473	0.0994345	0.268125	-1.46698		157	122	90	54	18	100	23	39	50	40	82	40	88	140	127	85	88	78	60	8	217	113	190	266
ESRRA	Hs.110849	NM_004451	Estrogen-related receptor alpha	2101	1487_at	0.681062	0.863696	-1.03505	0.397052	0.610334	1.17613	1.07e-08	8.39696e-08	2.26356	0.375343	0.595446	-1.0763		3078	2472	2599	3145	3266	3795	1948	2704	2514	2595	2501	2500	1121	1173	1141	1073	1453	1640	1004	1274	1341	1082	1450	1360
SCARB1	Hs.298813	NM_005505	Scavenger receptor class B, member 1	949	1552256_a_at	0.0370287	0.171083	1.32673	0.626221	0.793963	1.19952	4.89e-07	2.29353e-06	2.92638	0.231577	0.448609	1.1776		1888	2149	2273	2855	2142	2312	4794	2684	3138	3040	3104	3105	866	981	730	736	1408	1251	1324	1145	794	514	705	807
KIAA0153	Hs.517670	NM_015140	KIAA0153 protein	23170	1552257_a_at	0.765465	0.909406	1.0206	0.468748	0.673237	1.05989	0.007225	0.012575	1.16733	0.76084	0.87389	-1.01598		2429	3318	2809	2948	3697	2858	3630	3254	2196	2660	2745	2442	2222	2252	2580	2613	3320	2679	2791	2915	1882	1826	2372	2707
MAPK1	Hs.431850	NM_138957	Mitogen-activated protein kinase 1	5594	1552263_at	0.548644	0.781517	1.04795	0.263287	0.473135	1.16439	2.88e-07	1.44319e-06	1.71856	0.705724	0.841151	-1.02663		852	1031	1010	1101	913	883	1401	1100	956	1048	1019	1051	414	605	645	535	701	643	845	803	581	605	420	523
MAPK1	Hs.431850	NM_138957	Mitogen-activated protein kinase 1	5594	1552264_a_at	0.516678	0.759502	1.07699	0.845649	0.927429	-1.01833	0.0123879	0.0205294	-1.21918	0.551167	0.735172	1.04435		1976	1724	2230	1811	2296	2096	2414	2325	2020	2071	1970	1482	3267	2209	2244	2170	2779	3392	3255	2627	1830	1500	2267	1774
PXK	Hs.190544	NM_017771	PX domain containing serine/threonine kinase	54899	1552274_at	0.0696951	0.252792	1.33401	0.736513	0.864167	1.08973	0.00101932	0.00213917	1.68912	0.277582	0.498174	1.15965		1147	1043	1240	986	1341	1218	2049	998	1690	1677	1558	1251	799	738	690	693	374	405	368	429	810	1709	1463	806
PXK	Hs.190544	NM_017771	PX domain containing serine/threonine kinase	54899	1552275_s_at	0.0014571	0.0200366	1.79677	0.841805	0.925132	-1.05425	0.00117908	0.00244113	1.70343	0.01213	0.0664022	1.46693		1213	945	942	1144	1660	1338	2636	1518	2245	2303	1522	2029	1041	793	778	964	353	406	234	320	1163	1384	1910	1014
MGC17337	Hs.530272	NM_080655	Similar to RIKEN cDNA 5730528L13 gene	91283	1552277_a_at	0.803064	0.927695	1.05814	0.00601155	0.0325203	1.31075	5.95e-09	5.12978e-08	-2.56783	0.0591912	0.192536	-1.19507		3839	2535	3024	2426	4875	4238	2821	6015	1685	1903	1779	1707	7689	7890	5773	5691	9617	10452	8152	8658	8236	6885	10132	8761
SARM1	Hs.532781	NM_015077	Sterile alpha and TIR motif containing 1	23098	1552279_a_at	0.0808419	0.276493	1.20697	0.687267	0.834192	-1.14706	8.82e-09	7.14397e-08	3.29452	0.127676	0.31246	1.19272		1051	1063	913	1005	589	819	898	1237	1351	1750	1576	1513	267	426	367	383	399	185	262	129	447	307	422	365
ZDHHC11	Hs.368851	NM_024786	Zinc finger, DHHC domain containing 11	79844	1552283_s_at	0.53802	0.774275	-1.18108	0.938796	0.974053	1.07143	0.00136798	0.00279329	3.34796	0.623864	0.787383	-1.15484		816	382	249	288	207	153	124	185	667	513	520	569	203	52	82	125	195	245	202	199	26	4	85	34
ATP6V1E2	Hs.534515	NM_080653	ATPase, H+ transporting, lysosomal 31kDa, V1 subunit E isoform 2	90423	1552286_at	0.397502	0.666592	-1.06207	0.77431	0.887059	-1.05765	6.69e-11	1.21899e-09	2.76984	0.688982	0.829863	-1.02981		1118	967	1124	1043	850	992	838	1183	1143	1142	956	903	347	401	369	415	438	462	428	587	310	253	176	243
AFG3L1	Hs.546232	NM_001132	AFG3 ATPase family gene 3-like 1 (yeast)	172	1552287_s_at	0.780214	0.917279	1.04943	0.587599	0.767201	1.24942	0.000130531	0.000330759	2.35835	0.851353	0.924798	-1.03268		2667	1403	796	707	1237	1079	1180	1265	1847	1497	1998	1594	646	445	487	575	696	788	577	618	780	636	550	735
FLJ20522	Hs.223296	NM_017861	GPI-mannosyltransferase subunit	54965	1552291_at	0.992848	0.997652	-1.00086	0.71239	0.848956	1.0635	4.9e-06	1.75122e-05	1.73125	0.78929	0.890763	-1.02335		879	1658	1619	1641	1175	1297	1433	1171	1514	1416	2014	1564	836	846	739	823	803	893	583	971	671	932	908	1139
SLC39A13	Hs.523664	NM_152264	Solute carrier family 39 (zinc transporter), member 13	91252	1552295_a_at	0.260997	0.536061	-1.3684	0.23996	0.446806	-1.15128	1.31e-06	5.44569e-06	-2.3162	0.969634	0.986791	1.00443		2800	1739	1999	1903	1636	1664	1246	1749	1446	1257	1813	1526	4209	6398	3831	3671	4129	6233	4132	3498	2932	2853	3665	4017
CORO6	Hs.143046	NM_032854	Coronin 6	84940	1552301_a_at	0.767474	0.910646	1.07259	2.01e-05	0.000404293	-2.04665	2.51e-05	7.51198e-05	-1.91192	0.000496898	0.0069601	1.62326		374	314	117	118	241	261	156	223	246	261	323	269	630	759	530	538	349	354	206	271	458	165	324	274
ALG10	Hs.102971	NM_032834	Asparagine-linked glycosylation 10 homolog (yeast, alpha-1,2-glucosyltransferase)	84920	1552306_at	0.293033	0.56814	1.2316	0.0107577	0.0500219	1.73715	0.956116	0.964882	-1.00757	0.232005	0.449077	-1.18214		190	265	233	141	214	180	518	355	188	160	217	210	166	179	156	180	328	337	388	317	201	228	218	349
NEXN	Hs.22370	NM_144573	Nexilin (F actin binding protein)	91624	1552309_a_at	0.364421	0.636145	-2.44015	9.84e-05	0.00141862	-1.49266	1.81e-12	6.5085e-11	-11.1791	0.0111556	0.0626762	1.34478		837	1129	644	417	138	111	194	271	376	490	450	451	7770	7404	6472	6922	5445	7326	5253	5206	2759	4637	4167	3485
MGC29937	Hs.352541	NM_144597	Hypothetical protein MGC29937	123207	1552310_at	0.0926904	0.298945	-1.20152	0.0892801	0.229367	-1.29243	0.00135399	0.00276707	1.37785	0.988715	0.996062	1.00122		1713	1795	2080	1704	996	1032	2286	1426	1552	1765	1646	1435	1372	1305	1493	1297	1179	953	1161	1294	1027	733	1021	1092
MFAP3	Hs.432818	NM_005927	Microfibrillar-associated protein 3	4238	1552312_a_at	0.572326	0.796415	-1.07329	0.76087	0.878391	1.04308	0.268732	0.325872	1.11004	0.539663	0.726441	-1.05886		959	1029	1312	815	1240	1280	965	1348	782	646	787	620	1147	921	641	796	914	835	931	1013	930	688	1185	816
EYA3	Hs.185774	NM_172098	Eyes absent homolog 3 (Drosophila)	2140	1552314_a_at	0.287641	0.562747	1.25798	0.0101672	0.0480819	1.41612	9e-05	0.000237001	-1.73027	0.228602	0.444753	-1.14431		98	93	68	117	138	203	131	145	113	54	100	62	175	151	145	137	242	343	257	257	92	188	210	133
LOC159091	Hs.269127	NM_138819	Hypothetical protein BC017868	159091	1552323_s_at	0.677538	0.861241	-1.06526	0.389352	0.603593	-1.25594	0.00084119	0.00179647	1.72105	0.749249	0.867145	1.04438		193	261	122	183	119	109	210	119	190	239	226	213	125	135	117	99	111	117	115	116	103	109	11	76
RBBP6	Hs.188553	NM_032626	Retinoblastoma binding protein 6	5930	1552329_at	0.29352	0.568702	1.15503	0.0189638	0.0756146	-1.6859	0.00230014	0.0044726	1.4954	0.0184559	0.0879515	1.3404		514	757	462	415	423	271	574	638	823	676	848	709	590	464	383	506	315	285	306	312	224	262	301	300
MGC16385	Hs.114318	NM_032690	Hypothetical protein MGC16385	92806	1552330_at	0.0160043	0.100274	-1.2502	0.00335454	0.0207759	1.3511	0.355774	0.416784	1.05965	0.000443716	0.00638851	-1.29808		1029	1253	1267	1243	651	782	842	818	1106	1344	1036	1087	931	880	855	796	1269	1406	996	1097	1200	1139	1037	1211
HRIHFB2122	Hs.533030	NM_138632	Tara-like protein	11078	1552334_at	0.813291	0.932897	-1.0771	0.622189	0.791117	1.09419	0.00366125	0.00681432	-1.72604	0.606652	0.775226	-1.08789		908	490	268	241	204	313	1053	610	361	192	392	416	780	754	548	949	753	1021	862	923	817	1036	734	487
CNOT7	Hs.170553	NM_054026	CCR4-NOT transcription complex, subunit 7	29883	1552344_s_at	0.260186	0.535156	-1.19838	0.0135093	0.0589499	1.35439	0.00153311	0.00309953	-1.40642	0.012848	0.0687749	-1.28694		721	833	880	665	796	569	675	822	543	563	599	605	1078	749	815	754	1262	1789	1378	1473	873	969	643	812
CRYZL1	Hs.352671	NM_145858	Crystallin, zeta (quinone reductase)-like 1	9946	1552347_at	0.965111	0.989521	1.00785	0.862517	0.935612	-1.04878	0.011394	0.0190351	1.53729	0.878097	0.937431	1.02378		2157	1217	632	834	578	919	748	742	1742	1471	1778	1778	745	854	919	718	601	913	611	725	742	999	698	882
TIRAP	Hs.524130	NM_148910	Toll-interleukin 1 receptor (TIR) domain containing adaptor protein	114609	1552360_a_at	0.0530012	0.213067	1.19184	0.350847	0.565313	-1.1732	1.19e-07	6.71772e-07	1.96446	0.0459628	0.1631	1.18551		568	342	408	397	506	596	330	467	568	568	503	550	283	239	261	250	168	220	210	203	283	225	169	283
LOC132321	Hs.533190	NM_173487	Hypothetical protein LOC132321	132321	1552370_at	0.00128705	0.0182399	2.43994	0.976631	0.990353	1.01085	0.0225404	0.0353216	1.63819	0.0159086	0.0796091	1.69499		336	657	374	531	580	418	1437	551	1521	1440	1669	1646	591	520	479	392	552	485	577	614	388	421	486	484
ZNF333	Hs.515215	NM_032433	Zinc finger protein 333	84449	1552375_at	0.0661952	0.245765	1.32208	0.0840144	0.220492	-1.33623	0.340304	0.400739	1.10918	0.0152144	0.0773447	1.32877		237	200	161	172	133	239	139	182	347	241	377	378	257	265	236	164	157	55	44	104	244	311	301	164
RDH10	Hs.244940	NM_172037	Retinol dehydrogenase 10 (all-trans)	157506	1552378_s_at	0.692213	0.870024	1.34699	8.74e-12	2.8285e-09	-7.77856	5.65e-10	7.07327e-09	-6.95949	1.99577e-09	6.36386e-07	5.53028		276	214	224	201	360	728	177	383	192	259	196	170	4285	2857	3015	3086	273	277	234	92	491	447	776	815
NEDD1	Hs.270084	NM_152905	Neural precursor cell expressed, developmentally down-regulated 1	121441	1552417_a_at	0.00325913	0.0347021	1.60971	0.0842633	0.220686	1.19574	0.000414347	0.00094811	-1.41932	0.289136	0.5102	1.09264		519	664	567	588	987	866	1503	779	924	873	870	725	1178	902	887	977	1314	1577	1445	1137	865	994	1067	1033
ETV3	Hs.352672	NM_005240	Ets variant gene 3	2117	1552423_at	0.93365	0.981131	-1.02185	0.428031	0.63724	1.3741	0.0746794	0.104625	1.51894	0.534706	0.723406	-1.1484		641	597	90	192	58	135	138	174	682	407	852	529	182	230	213	209	222	262	132	133	314	328	463	438
BLP2	Hs.288912	NM_078474	BBP-like protein 2	80213	1552426_a_at	0.180067	0.43732	1.13078	0.163419	0.345362	-1.20998	4.61e-05	0.000129918	1.48611	0.0589256	0.191945	1.16194		4106	6643	6429	5842	5426	5368	4316	5520	7190	8679	8383	7179	4714	3611	5315	4431	3834	3050	3488	3726	4713	3680	3981	3398
ZNF485	Hs.147440	NM_145312	Zinc finger protein 485	220992	1552427_at	0.907961	0.973656	1.01036	0.217826	0.418568	1.40519	1.7e-09	1.79111e-08	3.00375	0.423264	0.636938	-1.07945		491	360	377	364	296	231	444	289	526	491	471	469	105	109	99	130	142	180	75	131	191	191	194	141
CENTB2	Hs.478746	NM_012287	Centaurin, beta 2	23527	1552472_a_at	0.452603	0.712269	1.12409	0.834664	0.921101	1.04941	0.00622728	0.0110234	1.49554	0.698983	0.836565	1.05202		1369	856	1382	934	2062	1907	842	1631	971	1020	900	876	1000	759	794	594	735	772	980	817	858	744	792	907
GAMT	Hs.81131	NM_138924	Guanidinoacetate N-methyltransferase	2593	1552474_a_at	0.423789	0.688436	-1.31082	0.19135	0.383587	-1.33534	0.0282663	0.0433603	-1.55252	0.708163	0.842714	1.07177		413	917	482	459	47	20	147	144	788	684	1028	607	894	1233	691	736	904	811	596	823	463	584	575	567
PLCD3	Hs.380094	NM_133373	Phospholipase C, delta 3	113026	1552476_s_at	0.000790723	0.0131592	-1.6837	0.208085	0.40582	-1.20033	0.357585	0.418408	1.09316	0.0731089	0.22095	-1.19672		1163	1173	1084	1126	421	661	664	525	647	831	755	896	892	1150	808	766	935	1262	671	627	734	506	742	548
MAN1A2	Hs.435938	NM_006699	Mannosidase, alpha, class 1A, member 2	10905	1552481_s_at	0.12069	0.347579	1.38921	0.00563679	0.0309346	1.57357	0.0103152	0.017372	-1.40365	0.303603	0.525806	-1.13305		226	247	193	205	262	274	262	667	228	238	193	296	247	269	311	308	519	505	536	438	383	383	422	386
RAPH1	Hs.170399		Ras association (RalGDS/AF-6) and pleckstrin homology domains 1	65059	1552482_at	0.991245	0.997652	-1.00499	0.36766	0.58296	-1.20767	0.0012691	0.00261081	-2.19668	0.526838	0.717248	1.13644		118	107	51	26	92	69	125	80	57	15	58	105	120	187	227	190	118	94	103	87	147	317	125	208
LACTB	Hs.410388	NM_171846	Lactamase, beta	114294	1552485_at	0.723167	0.887793	-1.1364	0.00159806	0.0118993	1.34189	2.27e-11	4.89755e-10	-4.47393	0.0101324	0.058532	-1.30145		557	704	480	396	295	319	690	807	440	342	431	437	2122	2029	1649	1875	2175	2471	2521	1947	3180	3113	2912	2279
LACTB	Hs.410388	NM_171846	Lactamase, beta	114294	1552486_s_at	0.312659	0.587541	1.1638	0.00699762	0.0364384	1.27035	1.04e-07	5.98628e-07	-1.85278	0.176428	0.38032	-1.10704		611	1068	838	801	1156	1322	1003	1139	757	803	800	743	1742	1550	1280	1287	1603	1853	1779	1592	2096	1958	2119	1886
LACE1	Hs.259666	NM_145315	Lactation elevated 1	246269	1552490_at	0.0266408	0.139026	1.67077	0.94796	0.978	-1.01429	0.865665	0.888867	1.026	0.0969763	0.264097	1.30067		64	112	71	78	130	173	232	99	86	142	76	148	125	71	155	75	99	115	110	118	89	68	154	87
RHBDL2	Hs.524626	NM_017821	Rhomboid, veinlet-like 2 (Drosophila)	54933	1552502_s_at	0.525208	0.765881	1.18963	0.300367	0.513754	1.26831	0.293768	0.352213	-1.20431	0.771075	0.88022	-1.05199		133	184	105	224	152	138	467	199	154	110	155	162	219	276	154	102	306	375	328	320	125	138	122	191
HIPK1	Hs.532363	NM_198269	Homeodomain interacting protein kinase 1	204851	1552516_a_at	0.794009	0.924028	1.07308	0.593541	0.771168	1.08939	0.0016622	0.00333224	-1.68919	0.846221	0.921902	-1.02791		345	114	229	133	290	357	156	224	162	144	265	164	356	295	305	420	370	593	254	317	298	472	310	384
LETM2	Hs.521540	NM_144652	Leucine zipper-EF-hand containing transmembrane protein 2	137994	1552546_a_at	0.000647548	0.0115277	-1.60393	5.83e-05	0.000946197	2.89356	8.93e-05	0.000235415	1.66222	3.06545e-06	0.000173094	-1.97393		959	601	1143	1136	1002	812	884	694	390	316	283	406	295	298	238	132	1122	1233	1022	964	314	262	279	377
MIPOL1	Hs.145251	NM_138731	Mirror-image polydactyly 1	145282	1552573_s_at	0.353257	0.626439	1.12961	0.115883	0.273863	1.76091	1.62e-06	6.60396e-06	2.61552	0.62827	0.790375	-1.06654		441	415	512	341	584	537	419	325	601	401	556	438	167	53	148	136	358	234	263	401	156	125	34	204
JAK1	Hs.398570	NM_002227	Janus kinase 1 (a protein tyrosine kinase)	3716	1552610_a_at	0.964768	0.989345	1.00672	0.00353548	0.0216614	-1.33847	1.71e-06	6.93434e-06	-1.71923	0.0276615	0.116037	1.20445		5156	4799	5892	4255	6190	5949	4005	5796	4915	4819	4271	4529	12675	8890	9199	8931	6273	7106	6703	5295	8849	7015	9441	8632
JAK1	Hs.398570	NM_002227	Janus kinase 1 (a protein tyrosine kinase)	3716	1552611_a_at	0.69424	0.870832	-1.0773	0.0169858	0.069662	-1.29096	1.19e-06	5.01804e-06	-1.92061	0.133449	0.320789	1.15233		977	480	707	449	819	691	439	768	535	501	610	488	1680	1177	1237	1359	1112	1328	1214	782	865	845	1248	1054
CDC42SE2	Hs.508829	NM_020240	CDC42 small effector 2	56990	1552612_at	0.0340907	0.162209	-1.30115	0.509495	0.707304	1.27054	8.85e-08	5.20886e-07	3.09239	0.0503007	0.173425	-1.29359		1852	1047	1577	1372	1855	1589	972	1550	892	729	652	750	373	461	300	339	534	792	569	498	235	279	455	381
CDC42SE2	Hs.508829	NM_020240	CDC42 small effector 2	56990	1552613_s_at	0.109934	0.330748	-1.20499	0.967759	0.98799	-1.0166	1.86e-08	1.34704e-07	3.6258	0.26169	0.482235	-1.15306		1648	1231	2233	1507	1883	1758	953	1640	1113	1339	912	1388	577	365	473	269	709	464	236	627	383	303	355	236
COP1	Hs.523744	NM_022457	Constitutive photomorphogenic protein	64326	1552617_a_at	0.556255	0.78652	-1.04553	0.150115	0.325946	1.12292	0.483945	0.544234	1.03898	0.154202	0.351017	-1.08277		2384	3103	3519	3119	3658	3171	3016	2974	2488	3020	2386	2481	2683	2803	2592	2677	3159	3057	2912	2757	3661	2784	3187	2637
STX6	Hs.518417	NM_005819	Syntaxin 6	10228	1552618_at	0.201467	0.466267	-1.11165	0.225989	0.428857	-1.11509	0.167875	0.215157	1.08817	0.960011	0.981744	-1.003		1629	1853	1717	1402	1264	1914	1663	1602	1088	1482	1418	1445	1757	1540	1343	1435	1327	1912	1454	1275	1152	1212	1365	1199
ANLN	Hs.62180	NM_018685	Anillin, actin binding protein (scraps homolog, Drosophila)	54443	1552619_a_at	0.21517	0.482674	7.69227	0.0202266	0.0793654	4.37552	0.110124	0.148108	-2.4231	0.387106	0.606213	-1.56274		151	402	260	287	1625	622	12162	344	643	491	612	424	1086	1000	1101	1123	6940	6175	8677	6763	2265	2634	2875	1388
			NULL		1552621_at	0.882922	0.962949	-1.04152	0.265398	0.47555	1.34108	0.707721	0.751605	-1.07335	0.370644	0.59141	-1.18635		2015	764	433	450	598	769	1112	1639	727	545	829	813	918	811	775	787	1469	1587	1235	1215	649	1438	606	628
			NULL		1552622_s_at	0.831676	0.941831	-1.06533	0.971724	0.989074	-1.00996	0.76286	0.80106	-1.06354	0.900288	0.950803	-1.02588		1049	389	172	249	206	337	554	885	497	274	347	390	511	571	435	409	491	504	612	566	352	666	346	277
TRNT1	Hs.506382	NM_182916	TRNA nucleotidyl transferase, CCA-adding, 1	51095	1552625_a_at	0.393336	0.662527	1.15495	0.143035	0.315699	-1.30436	0.686375	0.732523	1.05013	0.105838	0.278438	1.22533		730	743	861	767	761	993	1081	1089	938	743	725	833	942	848	895	917	496	156	347	351	1104	945	1025	1099
ARHGAP5	Hs.525287	NM_001173	Rho GTPase activating protein 5	394	1552627_a_at	0.0138257	0.0907332	-1.21035	0.312663	0.526111	-1.16106	3.21e-09	3.04739e-08	2.04765	0.250907	0.47038	-1.08222		1707	1906	2151	1578	1712	1546	1267	1851	1527	1391	1328	1510	1141	715	784	878	683	612	751	573	868	713	1009	851
FLJ22313	Hs.424711	NM_022373	Hypothetical protein FLJ22313	64224	1552628_a_at	0.515047	0.758113	1.04232	0.383413	0.598054	1.11174	1.71e-09	1.79903e-08	1.89858	0.873144	0.935256	-1.00941		4839	5224	5961	5586	6256	6402	5757	6532	4819	5208	4526	5549	2831	2633	2769	2775	2754	2184	3201	3620	3072	4066	2706	2873
MAP3K6	Hs.194694	NM_145319	Mitogen-activated protein kinase kinase kinase 6	9064	1552631_a_at	0.96601	0.98966	-1.00985	0.434918	0.643708	1.17926	0.538308	0.596003	-1.10059	0.559145	0.741445	-1.09519		256	276	166	276	153	233	363	127	300	341	249	163	215	410	183	171	346	374	373	149	265	320	308	174
ZNF101	Hs.164284	NM_033204	Zinc finger protein 101	94039	1552633_at	0.806957	0.929213	1.037	0.347344	0.562511	1.19231	0.0757229	0.105929	1.24185	0.618562	0.783885	-1.05987		237	238	275	223	251	206	345	301	249	183	235	248	253	101	176	198	189	197	188	168	184	386	238	186
ZNF101	Hs.164284	NM_033204	Zinc finger protein 101	94039	1552634_a_at	0.0526337	0.21239	1.28806	0.165531	0.348399	1.29313	0.00177538	0.00353916	1.45524	0.663612	0.813449	1.04615		163	258	207	285	253	385	260	268	313	355	325	193	121	146	196	163	150	163	245	248	222	243	156	192
ZNF626	Hs.50158	NM_145297	Zinc finger protein 626	199777	1552643_at	0.905091	0.972406	1.01015	0.0625829	0.179472	-1.26412	9.33e-05	0.000244681	1.41098	0.154133	0.351017	1.10824		831	939	1008	1064	1247	1426	848	1182	706	729	880	744	768	852	742	694	698	781	711	644	442	465	418	676
PHC3	Hs.546441	NM_024947	Polyhomeotic like 3 (Drosophila)	80012	1552644_a_at	0.801943	0.927092	1.02052	0.68544	0.832814	1.05487	1.63e-06	6.63724e-06	1.62649	0.912795	0.957205	-1.00779		536	687	518	550	559	639	499	525	632	568	630	624	393	412	262	318	524	415	310	363	399	248	270	393
TNFRSF10A	Hs.401745	NM_003844	Tumor necrosis factor receptor superfamily, member 10a	8797	1552648_a_at	0.00386142	0.0392697	-1.44798	0.644149	0.805927	-1.28225	5.06e-09	4.46908e-08	4.73535	0.0607462	0.195994	-1.29761		2103	1366	2534	2173	1889	1664	1091	1716	1057	1435	1175	1266	353	510	355	422	187	98	48	89	731	414	401	590
HPS4	Hs.474436	NM_152843	Hermansky-Pudlak syndrome 4	89781	1552652_at	0.869566	0.95779	-1.02682	0.581998	0.762597	-1.13265	0.0205372	0.0324567	1.39691	0.783779	0.887802	1.03715		633	425	324	245	431	547	272	450	308	477	250	434	275	317	237	392	242	384	258	191	239	260	219	363
KIS	Hs.127310	NM_175866	Kinase interacting with leukemia-associated gene (stathmin)	127933	1552656_s_at	0.0814532	0.277959	-1.45278	0.0102105	0.048234	1.4571	0.00123657	0.00254969	-1.53781	0.00362141	0.0286041	-1.4554		633	209	377	281	384	401	143	300	176	200	274	187	374	400	400	411	619	767	690	622	374	578	420	549
NAV3	Hs.306322	NM_014903	Neuron navigator 3	89795	1552658_a_at	0.64663	0.843716	1.47569	0.176456	0.36393	-1.09046	1.07e-14	1.1429e-12	-13.3829	0.201809	0.412775	1.11332		375	97	177	256	383	363	468	242	352	271	278	314	4556	3916	3699	3470	3029	4141	3562	2885	3945	3056	3771	4298
FLJ11193	Hs.519246	NM_018356	Hypothetical protein FLJ11193	55322	1552660_a_at	0.55681	0.786672	-1.08119	0.347855	0.562918	-1.20086	0.00311804	0.00588667	1.45369	0.799416	0.895821	1.02857		1740	1116	1174	997	1392	1620	1278	1706	1060	758	735	750	1148	733	777	974	725	691	868	717	728	549	1069	702
RAB6IP2	Hs.400431	NM_178040	RAB6 interacting protein 2	23085	1552663_a_at	0.00179061	0.0231106	-1.75044	0.0989612	0.246414	-1.24852	0.106143	0.143297	-1.18042	0.196479	0.406562	-1.13972		1749	870	1032	866	585	758	372	433	766	592	929	726	1189	1149	1199	1115	878	693	689	590	932	1231	1040	1399
FLCN	Hs.513975	NM_144997	Hypothetical protein MGC13008	201163	1552664_at	0.210285	0.476992	1.28652	0.043296	0.137632	-1.25111	3.81e-06	1.40521e-05	-1.87593	0.0242513	0.105888	1.2633		448	715	636	850	1126	1413	513	1224	614	615	640	671	1393	1332	1757	1833	1298	1512	1317	1419	1454	728	1273	1094
MGC14425	Hs.122655	NM_032903	hypothetical protein MGC14425	84989	1552665_at	0.71977	0.886046	1.04865	0.146679	0.320738	1.22861	0.684962	0.731375	1.0395	0.426555	0.639601	-1.07942		232	241	241	211	174	307	398	168	202	247	214	230	206	239	207	166	324	296	269	300	195	215	172	239
PPP1R3B	Hs.458513	NM_024607	Protein phosphatase 1, regulatory (inhibitor) subunit 3B	79660	1552670_a_at	0.454742	0.714038	-1.15048	0.273625	0.484882	1.33134	0.049059	0.0714406	1.37487	0.197076	0.40732	-1.2231		577	899	496	463	388	469	194	580	645	458	864	635	395	411	371	243	341	805	348	406	608	356	384	533
USP28	Hs.503891	NM_020886	Ubiquitin specific protease 28	57646	1552678_a_at	0.000127735	0.00366454	1.36794	0.739235	0.865161	1.04028	8.66e-09	7.04067e-08	1.80139	0.00530658	0.0372949	1.20475		919	715	800	841	1205	1523	1143	1241	824	976	1092	956	513	495	550	552	710	568	634	626	573	393	500	386
SENP8	Hs.513002	NM_145204	SUMO/sentrin specific protease family member 8	123228	1552684_a_at	0.287492	0.562621	1.12233	0.562835	0.748433	1.08362	0.00662731	0.0116441	1.29366	0.724763	0.852642	1.03048		287	251	302	284	292	311	309	271	404	312	333	291	217	213	265	190	204	299	387	218	165	213	240	192
NIPA1	Hs.511797	NM_144599	Non imprinted in Prader-Willi/Angelman syndrome 1	123606	1552696_at	0.0983328	0.309615	1.53706	0.181011	0.369991	-1.16143	5.87e-07	2.68805e-06	-2.26417	0.0394871	0.147389	1.26412		234	170	220	172	426	408	256	517	194	191	191	264	741	624	563	529	562	821	866	735	393	276	262	316
COPl	Hs.348365	NM_052889	CARD only protein	114769	1552701_a_at	0.979636	0.994726	-1.00878	2.92e-08	2.1318e-06	-10.9442	0.00276817	0.0052925	-1.82088	4.51021e-06	0.000231194	3.3091		309	739	460	676	231	145	1271	1195	385	309	438	356	1682	1919	2015	1640	10	30	6	84	287	347	204	358
COPl	Hs.348365	NM_052889	CARD only protein	114769	1552703_s_at	0.96588	0.98966	-1.0069	0.000611875	0.00568679	-5.08894	0.000197737	0.000483265	2.06472	0.00985915	0.0575408	1.55363		1071	2042	1606	1699	660	1021	2683	1933	1738	1544	1895	1274	1271	1329	1244	1334	100	155	172	239	485	329	275	280
DUSP19	Hs.132237	NM_080876	Dual specificity phosphatase 19	142679	1552705_at	0.395256	0.664368	1.23859	0.419922	0.630814	-1.17666	0.174133	0.222271	-1.24467	0.245641	0.465092	1.20382		57	76	43	65	26	14	72	23	99	166	104	93	123	86	56	98	33	64	38	81	143	98	78	82
FLJ32499	Hs.27475	NM_144607	Hypothetical protein FLJ32499	124637	1552711_a_at	0.0799797	0.274542	-1.22645	0.0768628	0.207291	-1.31985	0.00407478	0.00750539	1.34029	0.988256	0.996062	1.00133		1553	1488	1222	1199	664	517	566	857	1529	1601	1639	1534	1051	1071	959	1128	756	761	832	592	814	786	738	1099
FLJ23577	Hs.386839		KPL2 protein	79925	1552716_at	0.61296	0.82439	-1.12407	0.104576	0.256015	1.57872	0.402914	0.464164	1.1593	0.133157	0.320359	-1.31292		437	484	446	291	137	229	376	265	495	510	532	406	194	235	361	258	654	534	557	548	325	263	180	248
MGC26143	Hs.433891	NM_153243	hypothetical protein MGC26143	220766	1552717_s_at	0.488661	0.738351	-1.36476	6.28e-05	0.000999774	1.87298	5.2e-08	3.30747e-07	-3.6705	0.000596239	0.00797682	-1.7466		638	398	624	497	723	557	531	400	231	225	245	249	1494	934	1159	1188	1738	1790	1802	1637	2936	2592	2896	2496
OTEX	Hs.196956	NM_139282	Paired-like homeobox protein OTEX	158800	1552724_at	0.169532	0.422767	1.61372	0.0449887	0.141468	-1.42905	0.00039407	0.000906399	-1.99793	0.0205229	0.0946804	1.48768		111	75	4	87	76	207	57	55	76	88	118	217	177	207	237	230	189	115	122	185	119	125	159	177
KLHDC1	Hs.509258	NM_172193	Kelch domain containing 1	122773	1552733_at	0.951753	0.98711	-1.0099	0.842211	0.925319	-1.03244	0.890844	0.910796	-1.0158	0.921902	0.962309	1.01126		450	348	194	232	141	156	81	158	404	492	583	409	192	374	277	414	185	205	221	218	404	447	400	355
PCDHGC3	Hs.368160	NM_032403	Protocadherin gamma subfamily C, 3	5098	1552735_at	0.941067	0.984472	1.05794	0.933446	0.971346	1.01228	1.93e-07	1.01573e-06	-5.2122	0.994593	0.997953	-1.00118		164	89	104	109	33	130	69	169	61	115	160	249	641	606	638	599	494	566	665	704	650	1114	303	533
WWP2	Hs.408458	NM_199424	WW domain containing E3 ubiquitin protein ligase 2	11060	1552737_s_at	0.891406	0.965983	-1.0529	0.15477	0.333321	1.30656	0.000627815	0.00137504	-2.07648	0.266153	0.486963	-1.2175		158	116	172	171	93	172	138	170	143	166	135	155	294	295	225	269	315	354	177	302	242	306	684	450
ST7L	Hs.201921	NM_198328	Suppression of tumorigenicity 7 like	54879	1552738_a_at	0.0597926	0.230814	-1.32143	0.9235	0.966748	-1.01605	0.130018	0.171316	1.18316	0.19393	0.403008	-1.15376		242	305	294	343	135	264	250	163	294	198	288	200	180	258	262	186	162	178	85	113	390	239	273	304
ST7L	Hs.201921	NM_198328	Suppression of tumorigenicity 7 like	54879	1552739_s_at	6.11e-05	0.00218252	-1.44124	0.0227715	0.0865511	-1.25573	0.000209521	0.000509253	1.29564	0.0773898	0.228803	-1.1111		615	654	676	575	256	229	436	300	539	591	550	596	456	382	508	488	206	223	257	185	511	389	542	608
IGSF4D	Hs.333991	NM_153184	Immunoglobulin superfamily, member 4D	253559	1552752_a_at	0.513445	0.756838	1.20091	0.055145	0.164088	1.5625	0.170833	0.218553	-1.27593	0.342339	0.563477	-1.18091		28	53	67	71	47	130	31	70	64	57	51	76	41	96	38	65	150	103	77	83	58	82	101	96
ZNF625	Hs.528709	NM_145233	Zinc finger protein 625	90589	1552769_at	0.910466	0.974175	1.02919	0.86032	0.9351	-1.03061	0.0123463	0.0204667	-1.49343	0.838437	0.916969	1.03004		97	78	67	152	37	140	72	77	104	100	189	92	162	197	114	133	223	136	75	114	158	146	161	163
ZNF563	Hs.36247	NM_145276	Zinc finger protein 563	147837	1552770_s_at	0.104841	0.321446	1.54279	0.0346394	0.117211	-1.51438	0.0384903	0.0573401	-1.39415	0.0110948	0.0624853	1.52617		62	60	71	29	21	103	60	42	82	99	118	160	96	125	110	143	77	46	95	11	89	136	71	101
FLJ32803	Hs.283326	NM_153039	hypothetical protein FLJ32803	151826	1552789_at	0.325416	0.599587	1.19277	2.36e-05	0.000459765	-2.76659	0.806769	0.839082	-1.03055	0.000179192	0.00335529	1.78292		188	620	527	561	567	487	754	350	553	736	379	697	684	628	1054	781	222	141	271	232	405	369	251	384
FLJ32803	Hs.283326	NM_153039	hypothetical protein FLJ32803	151826	1552790_a_at	0.696481	0.872734	1.05655	8.43e-05	0.00126147	-1.7064	0.0038602	0.00714292	-1.32291	0.00121822	0.0133273	1.38232		575	946	901	1000	768	814	1295	637	975	879	969	894	1337	1287	1569	1677	611	625	758	717	814	1376	945	1034
SOCS4	Hs.532610	NM_199421	Suppressor of cytokine signaling 4	122809	1552792_at	0.894602	0.967416	-1.01912	0.354897	0.569975	-1.19283	0.0266259	0.0410589	1.31518	0.571649	0.750579	1.06741		251	212	196	194	280	213	315	217	173	138	196	142	221	147	126	205	171	83	183	109	214	119	179	114
SEDLP	Hs.446620	NM_173631	Spondyloepiphyseal dysplasia, late, pseudogene	10597	1552794_a_at	0.0901658	0.294172	1.5509	0.823299	0.915419	-1.08516	0.0692343	0.0976903	1.49125	0.171068	0.373692	1.34101		208	123	105	65	62	76	108	66	349	334	284	275	113	93	138	102	49	139	55	76	152	124	207	20
SENP1	Hs.371957	NM_014554	SUMO1/sentrin specific protease 1	29843	1552812_a_at	0.12947	0.361253	1.20108	0.163323	0.345226	1.3118	0.000168597	0.000417173	1.61364	0.925036	0.964105	1.00964		488	387	473	318	708	604	766	461	422	385	407	249	330	204	241	208	396	374	443	294	228	279	294	271
CACNG6	Hs.326764	NM_145815	Calcium channel, voltage-dependent, gamma subunit 6	59285	1552863_a_at	0.549256	0.782029	-1.11706	0.521072	0.717086	1.11232	0.381032	0.441979	-1.11501	0.382787	0.602233	-1.11455		685	509	632	617	523	1086	333	468	457	580	437	490	558	760	571	555	776	761	563	639	470	545	924	759
ZNF198	Hs.507433	NM_197968	Zinc finger protein 198	7750	1552867_at	0.975245	0.992852	-1.00624	0.0334702	0.114361	-1.56006	0.797107	0.830826	-1.03647	0.126377	0.310507	1.24672		286	277	139	185	55	159	144	216	368	293	212	316	313	362	182	260	142	202	66	115	325	266	203	113
FIGNL1	Hs.137516	NM_022116	Fidgetin-like 1	63979	1552921_a_at	0.078813	0.272052	1.95742	0.0269105	0.0978043	2.33273	0.856476	0.881513	-1.04519	0.706489	0.841642	-1.0966		340	337	245	264	481	353	1599	367	470	426	536	411	286	249	282	283	753	852	604	604	526	631	668	494
TAB3	Hs.188256	NM_198312	TAK1-binding protein 3	257397	1552927_at	0.522971	0.764214	1.1156	0.633395	0.799172	-1.10897	0.0897853	0.123263	1.26948	0.431932	0.643638	1.11268		331	254	255	211	428	486	285	307	279	190	168	202	239	253	190	239	210	311	108	162	172	171	253	274
TAB3	Hs.188256	NM_198312	TAK1-binding protein 3	257397	1552928_s_at	0.339489	0.61394	1.168	0.97245	0.989378	-1.01024	0.000634209	0.00138722	1.84041	0.481747	0.683757	1.10971		621	323	253	303	550	680	537	522	334	221	296	364	355	182	170	181	193	302	190	235	251	156	195	236
MELL1	Hs.546429	NM_033467	Mel transforming oncogene-like 1	79258	1552930_at	0.605393	0.818835	1.1193	0.0266459	0.097103	1.46211	0.0239968	0.0373661	-1.37169	0.200049	0.410491	-1.18535		140	118	222	90	108	250	130	99	115	183	195	196	151	147	186	189	358	281	210	273	237	184	187	238
PDE8A	Hs.9333	NM_002605	Phosphodiesterase 8A	5151	1552931_a_at	0.0528456	0.212786	-1.17342	0.736102	0.864012	-1.0195	1.93e-06	7.72107e-06	-1.36831	0.238016	0.456475	-1.05785		1068	844	994	873	930	800	1022	841	626	736	738	748	1400	1095	1153	1187	1215	1083	1167	1155	1294	1054	1271	1246
TREX1	Hs.344812	NM_130384	Three prime repair exonuclease 1	11277	1552937_s_at	0.732927	0.89211	1.06477	0.037207	0.123566	1.45846	0.499018	0.558578	-1.08829	0.196249	0.406302	-1.17903		420	454	428	489	441	563	758	335	410	488	488	331	407	472	363	395	354	541	470	401	788	620	695	906
FLJ30430	Hs.350904	NM_153009	hypothetical protein FLJ30430	149373	1552942_at	0.823448	0.937212	-1.04645	0.599852	0.775141	-1.09881	0.34628	0.406915	-1.13705	0.830288	0.91266	1.02928		191	96	172	138	83	264	67	115	188	161	127	136	158	197	223	117	174	180	177	117	121	169	154	173
ZNF258	Hs.533986	NM_145310	Zinc finger protein 258	9204	1552969_a_at	0.0361553	0.168629	-1.41983	0.566439	0.751166	1.08583	0.412905	0.474131	-1.09111	0.0592141	0.192553	-1.23324		240	124	147	162	119	209	154	120	79	110	102	55	156	174	136	134	235	216	121	163	148	152	131	137
ZNF258	Hs.533986	NM_145310	Zinc finger protein 258	9204	1552970_s_at	0.0449928	0.192764	-1.44569	0.131757	0.299025	1.26411	0.237401	0.292376	-1.1465	0.0164494	0.0812465	-1.34523		137	121	186	135	154	80	110	196	78	54	68	61	168	130	83	115	210	134	175	159	148	181	139	108
TNRC5	Hs.414099	NM_183010	Trinucleotide repeat containing 5	10695	1552977_a_at	0.00956027	0.0711377	1.39685	0.260419	0.470191	-1.1244	0.10503	0.141998	-1.13832	0.0100703	0.0582433	1.24367		913	926	859	923	1132	1402	1139	2142	1084	1027	1187	1003	1411	1253	1304	1261	1282	1463	1460	1415	988	788	873	1032
SCAMP1	Hs.482587	NM_052822	Secretory carrier membrane protein 1	9522	1552978_a_at	0.253169	0.527325	-1.17771	0.579375	0.760928	-1.07727	0.616852	0.669664	-1.04981	0.668819	0.817383	-1.0424		1396	1573	1676	1462	1242	1655	1403	1975	910	1120	1098	968	1612	1315	1635	1586	1259	1149	1172	953	1453	1646	1791	1991
SUOX	Hs.534353	NM_000456	Sulfite oxidase	6821	1553030_a_at	0.206321	0.472803	1.19269	0.520801	0.716758	-1.07283	0.0162279	0.0262315	-1.25052	0.181246	0.38654	1.12443		247	326	270	252	185	287	413	263	393	387	378	306	387	482	347	338	412	403	345	305	438	304	411	279
SDCCAG8	Hs.546337	NM_006642	Serologically defined colon cancer antigen 8	10806	1553034_at	0.673589	0.858975	-1.05589	0.00262784	0.0172613	1.75193	0.0424119	0.0626186	1.24303	0.0127762	0.0685921	-1.31718		936	970	942	1242	822	803	1218	447	1206	1149	1274	828	628	511	603	586	1050	1006	581	1162	932	935	1179	1312
PIP5K2B	Hs.260603	NM_138687	Phosphatidylinositol-4-phosphate 5-kinase, type II, beta	8396	1553048_a_at	0.991256	0.997652	-1.00174	0.86086	0.935137	-1.01543	5.8e-07	2.65993e-06	-1.81104	0.907476	0.954721	1.00929		280	172	221	193	183	360	285	149	199	184	198	171	459	386	359	375	478	471	449	452	335	241	360	324
MGC19764	Hs.14691		Transcribed locus	162394	1553055_a_at	0.358735	0.630871	-1.24425	0.578103	0.760158	1.35354	0.00270036	0.00517609	2.2941	0.300131	0.521645	-1.27634		1811	1056	1782	1278	2864	2231	673	1072	702	704	675	606	573	510	476	421	606	783	606	510	706	661	675	813
BCL2L11	Hs.469658	NM_138627	BCL2-like 11 (apoptosis facilitator)	10018	1553088_a_at	0.887037	0.964768	1.03273	0.639081	0.803083	1.0904	0.157686	0.203627	-1.23265	0.816567	0.905306	-1.03389		235	254	222	175	169	287	259	286	153	239	103	334	163	350	221	328	403	451	268	293	177	225	367	132
BCL2L11	Hs.469658	NM_138627	BCL2-like 11 (apoptosis facilitator)	10018	1553096_s_at	0.404727	0.673551	-1.09858	0.922545	0.966362	1.02864	2.04e-07	1.06715e-06	2.5997	0.509515	0.705099	-1.07867		663	686	750	648	659	816	521	486	372	580	891	676	226	280	237	252	275	171	327	235	206	262	157	414
EIF4E2	Hs.292026	NM_004846	Eukaryotic translation initiation factor 4E member 2	9470	1553099_at	0.148579	0.391831	1.42275	0.299675	0.513177	1.29348	0.835995	0.864255	1.03562	0.759361	0.872792	1.0532		630	267	281	220	223	244	301	401	689	687	758	675	276	353	403	394	595	583	471	520	449	308	389	374
FLJ20308	Hs.462392	NM_017758	Hypothetical protein FLJ20308	54890	1553101_a_at	0.645674	0.842985	-1.088	0.273988	0.485247	-1.16133	0.0106237	0.0178458	-1.36147	0.646381	0.80148	1.05167		3431	2248	2851	2430	4307	4306	2371	2070	2001	1714	1546	1832	4406	4513	3138	3330	3785	5413	3676	2655	2646	2453	3353	2518
NFX1	Hs.413074	NM_147134	Nuclear transcription factor, X-box binding 1	4799	1553103_at	0.0794074	0.273343	1.15767	0.521322	0.717339	1.10551	4.59e-08	2.96293e-07	1.9453	0.406679	0.623799	1.06451		3304	3922	3841	3470	4178	3522	3754	2565	4784	5223	4931	4701	1872	1960	2138	1688	2137	1930	2218	2582	2042	2261	1776	1986
DSG2	Hs.412597	NM_001943	Desmoglein 2	1829	1553105_s_at	0.000131503	0.00374197	1.66909	0.186499	0.377507	6.17533	2.17e-10	3.17277e-09	10.0256	0.0263776	0.112455	1.38814		5167	4922	4876	5249	7910	7016	5540	7935	10416	9452	10183	9026	177	218	161	194	2085	1604	2409	2063	559	15	13	515
FLJ37562	Hs.406549	NM_152409	Hypothetical protein FLJ37562	134553	1553106_at	0.481689	0.732996	-1.12382	0.54082	0.732373	1.06657	8.54e-05	0.000226207	-1.57074	0.355102	0.575994	-1.08847		740	876	1156	695	764	619	780	1408	652	693	685	569	1257	1016	1326	1381	1211	1072	1265	1348	1648	1302	1386	1391
FLJ37562	Hs.406549	NM_152409	Hypothetical protein FLJ37562	134553	1553107_s_at	0.157007	0.404898	-1.23552	0.319926	0.534244	1.09745	1.88e-05	5.79117e-05	-1.57176	0.0937928	0.258538	-1.14906		402	330	372	315	328	335	330	384	219	197	232	272	474	388	488	574	625	586	402	565	522	602	584	337
FLJ37562	Hs.406549	NM_152409	Hypothetical protein FLJ37562	134553	1553108_at	0.369857	0.6408	-1.12064	0.495188	0.695773	1.07231	0.0149149	0.0242975	-1.23446	0.267943	0.489041	-1.09366		748	581	657	615	571	706	566	819	448	559	547	426	872	660	719	681	907	535	776	853	781	603	876	957
KBTBD6	Hs.534040	NM_152903	Kelch repeat and BTB (POZ) domain containing 6	89890	1553111_a_at	0.918666	0.976964	1.00982	0.141277	0.312934	-1.33948	4.31e-07	2.05348e-06	2.00272	0.260992	0.481584	1.10878		718	866	1159	924	631	773	651	979	956	1025	1377	1014	477	336	671	623	265	246	208	283	650	492	544	458
CDK8	Hs.382306	NM_001260	Cyclin-dependent kinase 8	1024	1553112_s_at	0.475518	0.729029	-1.12808	0.295741	0.509014	-1.34585	0.00303388	0.00573919	1.65846	0.808661	0.901274	1.03648		1201	1194	1665	1599	2063	1774	1381	1226	837	831	948	973	1110	1053	711	819	467	539	344	340	838	833	1287	840
CDK8	Hs.382306	NM_001260	Cyclin-dependent kinase 8	1024	1553113_s_at	0.86919	0.957495	-1.02667	0.865006	0.937	-1.0587	0.000157479	0.000392079	2.09883	0.996996	0.999208	1.00058		2176	2731	2936	2877	3732	3436	3403	2714	1800	2181	1790	1827	1356	1099	1272	1458	573	507	847	602	1591	2537	1277	1861
STK38	Hs.409578	NM_007271	Serine/threonine kinase 38	11329	1553117_a_at	0.808477	0.929639	-1.04635	0.24872	0.456993	-1.09764	2.78e-09	2.69945e-08	-2.35555	0.512402	0.70786	1.05324		1316	1206	1481	975	1210	1166	1197	1222	1185	1172	1190	1173	3757	2972	2728	2543	2772	3523	2296	2278	2828	2298	3289	2581
CTMP	Hs.164070	NM_176853	C-terminal modulator protein	117145	1553118_at	0.000100007	0.00304558	-1.49437	0.740537	0.86617	1.04134	1.56e-05	4.90011e-05	1.4894	0.00151764	0.015581	-1.2902		1053	1172	1323	1166	610	661	653	740	980	835	980	850	887	399	791	511	639	651	708	647	812	608	771	554
RBAK	Hs.520636	NM_021163	RB-associated KRAB repressor	57786	1553122_s_at	0.57846	0.80078	-1.09599	0.707928	0.84694	1.11056	0.00192869	0.00381046	1.70033	0.511743	0.707165	-1.10136		368	190	197	187	310	222	167	189	248	166	174	243	183	52	175	92	101	113	173	99	220	165	149	95
KLF11	Hs.12229	NM_003597	Kruppel-like factor 11	8462	1553137_s_at	0.0449562	0.192683	1.42265	0.868336	0.938731	1.04759	0.00196182	0.00387133	1.7018	0.177925	0.382164	1.2254		226	289	265	293	434	677	268	285	288	323	414	364	186	217	125	218	217	267	219	148	116	162	195	239
PLXNA3	Hs.21432	NM_017514	Plexin A3	55558	1553139_s_at	0.543795	0.778034	-1.69205	0.300529	0.51395	-1.17713	3.92e-07	1.89093e-06	-5.44006	0.755852	0.870382	1.05932		493	365	291	340	210	262	145	294	184	208	245	212	1846	2510	1288	1324	1891	2475	863	1302	1533	764	1692	1319
			NULL		1553140_at	0.8345	0.943287	1.06499	0.92184	0.966052	1.02146	0.0777554	0.108464	-1.39178	0.937485	0.970564	1.01406		142	66	71	98	64	134	92	163	84	109	72	85	188	156	120	72	91	63	73	107	157	158	253	193
FLJ38725	Hs.210586	NM_153218	Hypothetical protein FLJ38725	144811	1553141_at	0.0393565	0.177157	-1.41331	0.201556	0.397704	-1.37667	0.00437397	0.00800547	1.5478	0.536727	0.724829	-1.08733		595	430	405	343	412	249	318	243	406	275	290	316	290	253	297	293	45	122	134	130	162	321	513	219
FLJ38725	Hs.210586	NM_153218	Hypothetical protein FLJ38725	144811	1553142_at	0.0371487	0.171468	-1.33475	0.00207363	0.0144481	-2.1076	0.000795734	0.00170695	1.56345	0.361531	0.582701	1.10879		612	634	681	577	616	586	478	291	438	390	495	458	520	470	504	406	65	49	85	97	246	376	529	356
SNX13	Hs.487648	NM_015132	Sorting nexin 13	23161	1553148_a_at	0.332925	0.606878	1.07499	0.297081	0.510631	-1.13071	9.77e-07	4.19823e-06	1.57299	0.160444	0.359606	1.0963		831	877	827	752	875	893	653	542	916	956	1068	1164	637	453	652	559	387	405	374	484	493	670	597	660
			NULL		1553150_at	0.565118	0.792318	1.28112	0.211937	0.410644	-1.33152	0.00638097	0.0112606	-1.91221	0.200107	0.410572	1.31397		395	250	238	298	481	208	498	569	366	294	310	300	1097	676	632	537	673	1174	154	504	670	255	731	258
ATP6V0D2	Hs.436360	NM_152565	ATPase, H+ transporting, lysosomal 38kDa, V0 subunit d isoform 2	245972	1553155_x_at	0.248102	0.521279	1.45151	0.113166	0.269883	2.11877	0.208799	0.260764	1.39742	0.743674	0.863557	-1.08828		193	81	85	105	255	334	83	378	77	77	35	108	49	47	77	88	172	201	114	116	147	81	132	143
MGC14126	Hs.334526	NM_032898	Hypothetical protein MGC14126	84984	1553158_at	0.00474482	0.0450841	-1.53512	0.964924	0.986303	1.0053	0.240957	0.296099	-1.11302	0.0334828	0.131357	-1.22541		253	327	331	324	168	182	272	170	206	210	187	214	296	300	290	246	282	311	240	248	190	441	222	342
LOC148137	Hs.527982	NM_144692	Hypothetical protein BC017947	148137	1553162_x_at	0.386121	0.655825	-1.14001	0.711646	0.848536	1.05804	0.858865	0.883307	1.01916	0.38324	0.602627	-1.09861		652	346	426	347	391	418	486	342	376	402	263	429	458	399	437	291	495	688	421	409	323	266	448	304
AP1GBP1	Hs.101480	NM_080550	AP1 gamma subunit binding protein 1	11276	1553165_at	0.430879	0.694422	-1.18153	0.36308	0.578065	1.21854	0.882531	0.903575	1.02239	0.234426	0.451948	-1.19968		175	102	57	37	53	40	30	63	127	117	104	94	69	82	62	89	62	71	73	106	88	104	117	115
			NULL		1553167_a_at	0.0386095	0.175181	1.32344	0.0534276	0.160142	1.6604	3.13e-05	9.16389e-05	1.92415	0.909552	0.955627	1.01351		606	544	627	565	713	613	1283	1040	613	665	688	584	304	254	255	250	399	515	540	438	464	390	464	320
KIAA1285	Hs.38512	NM_015694	KIAA1285 protein	27153	1553172_at	0.435255	0.698463	1.10088	0.366871	0.582219	1.12369	0.612982	0.66626	1.04582	0.929205	0.966321	-1.00787		859	1067	1583	1021	1545	1414	1244	1607	980	1271	907	1006	893	1171	1146	1075	1315	855	1715	1182	1301	1218	911	1133
DDX31	Hs.495410	NM_138620	DEAD (Asp-Glu-Ala-Asp) box polypeptide 31	64794	1553181_at	0.104996	0.321876	1.40436	0.399777	0.612173	1.17002	0.54502	0.602205	-1.0861	0.559086	0.741445	1.08296		139	103	65	106	123	254	129	192	143	122	73	124	108	146	121	122	107	173	86	187	143	145	161	161
RASEF	Hs.129136	NM_152573	RAS and EF hand domain containing	158158	1553185_at	0.30419	0.579693	1.38688	0.248471	0.456808	1.41018	0.737725	0.778702	-1.07376	0.925194	0.964146	-1.02012		473	296	181	186	91	173	258	272	432	924	541	460	264	286	350	308	345	425	305	340	492	902	314	284
RASEF	Hs.129136	NM_152573	RAS and EF hand domain containing	158158	1553186_x_at	0.115667	0.340346	1.51344	0.201475	0.397704	1.30363	0.179999	0.228745	-1.24393	0.820477	0.907202	1.0366		385	235	127	146	92	158	235	217	459	414	509	619	357	266	350	239	437	436	351	299	324	611	333	369
ZNF441	Hs.333348	NM_152355	Zinc finger protein 441	126068	1553192_at	0.0652196	0.243526	1.55049	0.819	0.913356	-1.06456	0.258858	0.315398	1.22183	0.138169	0.328042	1.30618		126	115	44	121	81	98	104	83	203	188	323	179	173	76	121	67	109	65	59	105	101	75	152	155
ZNF441	Hs.333348	NM_152355	Zinc finger protein 441	126068	1553193_at	0.0315362	0.154386	1.5727	0.209921	0.408282	-1.26617	0.665825	0.714071	-1.05949	0.0191849	0.0902203	1.40533		143	132	45	72	91	146	78	105	231	211	249	122	99	181	157	160	96	86	53	97	167	204	115	125
ZNF41	Hs.496074	NM_153380	Zinc finger protein 41	7592	1553216_at	0.0785709	0.271802	1.20334	0.0779086	0.209044	1.27411	0.00366598	0.00682254	1.30293	0.9975	0.999288	-1.00025		254	235	261	268	359	314	403	329	252	306	240	247	187	144	209	217	178	205	244	235	231	306	229	301
ZNF41	Hs.496074	NM_153380	Zinc finger protein 41	7592	1553217_s_at	0.0296388	0.148657	1.4018	0.239545	0.44641	1.21127	0.352549	0.413363	1.10605	0.431231	0.643182	1.08876		234	153	180	156	337	277	279	213	234	203	246	238	213	132	153	212	262	145	219	104	204	256	260	270
ZNF512	Hs.529178	NM_032434	Zinc finger protein 512	84450	1553218_a_at	0.770378	0.912013	-1.08062	0.275123	0.486304	-1.13293	5.8e-07	2.65993e-06	-2.35967	0.565273	0.745629	1.06663		1117	647	531	292	327	309	877	692	773	385	696	729	1682	1614	1478	1469	1766	1611	1707	1570	1014	1010	1427	916
ZNF583	Hs.146854	NM_152478	Zinc finger protein 583	147949	1553221_at	0.944638	0.985356	-1.01182	0.00994757	0.0473219	1.46897	0.0412641	0.0610528	-1.25847	0.0518688	0.176746	-1.24327		345	263	280	225	190	172	88	239	466	335	335	375	205	275	338	310	356	361	382	310	333	531	644	397
ZNF75	Hs.533540	NM_007131	Zinc finger protein 75 (D8C6)	7626	1553225_s_at	0.139111	0.376169	1.19391	0.795319	0.899388	1.0581	1.49e-05	4.70614e-05	1.87444	0.376459	0.596328	1.10043		336	276	277	261	211	239	346	421	316	371	403	439	167	186	155	146	242	170	173	135	253	116	156	139
WDR9	Hs.314338	NM_033656	WD repeat domain 9	54014	1553227_s_at	0.502013	0.748686	1.07803	0.747084	0.870574	-1.1	1.59e-07	8.62115e-07	2.65244	0.483129	0.684999	1.084		784	594	327	493	455	466	421	542	759	565	695	836	216	213	278	195	168	172	150	187	289	212	183	279
BRODL	Hs.170667	NM_153252	Bromo domain-containing protein disrupted in leukemia	254065	1553252_a_at	0.970378	0.991056	-1.00647	0.241589	0.448672	1.19984	0.260148	0.316738	-1.14073	0.389158	0.608141	-1.10508		175	122	179	146	166	194	163	184	203	116	83	127	82	238	168	155	175	208	135	195	171	217	258	184
FLJ90036	Hs.428579	NM_153691	Hypothetical protein FLJ90036	255403	1553269_at	0.125505	0.355307	-1.31077	0.176483	0.36393	2.48971	7.25e-06	2.48462e-05	3.62353	0.0468376	0.165242	-1.49293		827	997	707	955	171	238	176	193	1312	1057	1135	1037	60	116	171	139	312	213	314	182	374	384	303	338
C6orf151	Hs.13366	NM_152551	Chromosome 6 open reading frame 151	154007	1553274_a_at	0.445709	0.707211	1.12575	0.322466	0.536775	1.15191	0.396949	0.458016	-1.0931	0.868638	0.932733	-1.01736		788	522	434	411	701	795	734	430	538	532	517	605	561	508	593	665	629	691	423	710	599	984	629	696
			NULL		1553275_s_at	0.309643	0.58474	-1.86264	0.130434	0.29683	-1.51826	0.00766237	0.0132755	-2.21737	0.70842	0.842817	1.10122		247	309	35	87	11	70	47	46	165	91	148	150	394	435	279	285	155	128	105	98	371	680	207	91
FLJ32312	Hs.144056	NM_144709	Hypothetical protein FLJ32312	150962	1553280_at	0.111276	0.333176	1.25388	0.745428	0.869546	1.08377	0.0001596	0.000396859	1.80929	0.355009	0.575914	1.12367		387	334	278	289	233	409	277	297	469	441	668	436	178	178	204	210	196	162	242	284	174	204	211	196
LMLN	Hs.518540	NM_033029	Leishmanolysin-like (metallopeptidase M8 family)	89782	1553284_s_at	0.00728677	0.0596838	-1.63272	0.341971	0.556637	1.17183	0.898286	0.916892	1.01487	0.0110856	0.062466	-1.38186		336	285	173	264	111	308	119	160	166	94	179	159	202	135	185	252	190	268	217	256	179	251	196	257
ZNF555	Hs.47712	NM_152791	Zinc finger protein 555	148254	1553286_at	0.00136787	0.0191475	1.43468	0.424849	0.634785	1.1061	0.00307884	0.00581672	1.29605	0.0520936	0.177184	1.17117		302	306	320	488	508	522	303	506	512	530	595	587	285	339	310	329	326	248	415	339	342	408	384	332
FLJ25006	Hs.351173	NM_144610	Hypothetical protein FLJ25006	124923	1553292_s_at	0.321149	0.595169	1.30578	0.738513	0.864962	-1.29079	0.00216399	0.00423482	2.87854	0.349186	0.570178	1.3019		834	260	79	194	404	226	214	599	525	413	480	709	142	177	102	196	170	155	89	77	154	107	131	73
DGKH	Hs.527910	NM_178009	Diacylglycerol kinase, eta	160851	1553300_a_at	0.162802	0.41316	-1.22069	0.373043	0.588055	-1.22198	0.00102008	0.00214056	1.60006	0.706947	0.841938	-1.04652		429	301	320	319	285	359	279	461	220	265	160	214	253	142	216	245	43	226	181	198	182	160	225	186
FLJ30294	Hs.436203	NM_144632	Hypothetical protein FLJ30294	130827	1553301_a_at	0.0777283	0.270369	1.19829	0.0987805	0.246134	-1.40426	6.12e-07	2.79192e-06	2.0026	0.0197232	0.0919695	1.26285		259	162	211	243	278	264	238	307	245	265	245	255	114	95	209	143	139	67	117	105	156	79	110	26
TEAD1	Hs.546308	NM_021961	TEA domain family member 1 (SV40 transcriptional enhancer factor)	7003	1553322_s_at	0.552075	0.783881	-1.20324	0.641688	0.804354	1.05528	2.48e-07	1.26765e-06	-2.67875	0.455149	0.662781	-1.0935		201	57	167	170	79	260	143	184	81	104	57	81	380	351	351	338	419	524	257	462	236	415	324	360
FLJ35382	Hs.520192	NM_152608	Hypothetical protein FLJ35382	163859	1553338_at	0.79052	0.922444	1.03456	0.342053	0.556704	1.18609	0.00562625	0.0100426	1.38555	0.623802	0.787351	-1.05301		647	394	380	431	662	612	486	416	552	371	378	355	279	340	296	329	402	446	207	328	372	392	428	376
TNRC6	Hs.407740	NM_020847	Trinucleotide repeat containing 6	27327	1553346_a_at	0.478556	0.731205	-1.37174	0.0025102	0.0166806	-1.93254	0.000259149	0.000619461	-2.37238	0.0662004	0.207102	1.4308		277	284	154	154	170	245	150	188	85	232	147	50	804	669	451	425	167	612	214	302	323	169	494	150
NFX1	Hs.413074	NM_147134	Nuclear transcription factor, X-box binding 1	4799	1553348_a_at	0.177981	0.434514	1.10668	0.859771	0.934758	1.01796	4.01e-05	0.000114527	1.37319	0.399178	0.617535	1.05244		1102	740	714	739	884	903	952	1065	853	799	815	1022	607	608	574	716	628	750	569	597	600	608	636	712
			NULL		1553349_at	0.21753	0.485158	-1.4493	0.715595	0.851325	1.18353	0.0869238	0.119805	1.58019	0.259077	0.47956	-1.33896		494	347	76	112	60	25	121	134	329	170	279	302	121	87	128	168	62	140	88	95	210	363	70	165
FLJ31958	Hs.463485	NM_153030	Hypothetical protein FLJ31958	143153	1553354_a_at	0.871773	0.958893	1.04286	0.249952	0.458326	1.32048	0.58076	0.635862	-1.1019	0.4782	0.680502	-1.13315		155	120	283	177	209	220	233	83	298	255	118	117	130	170	300	113	180	215	287	207	356	104	247	287
FLJ25168	Hs.128813	NM_152466	Hypothetical protein FLJ25168	147081	1553400_a_at	0.397351	0.666492	-1.14755	0.897037	0.953198	-1.09111	1.77e-06	7.15224e-06	4.18688	0.609382	0.777311	-1.09877		728	430	536	437	581	860	202	427	448	378	428	390	100	151	144	102	91	99	124	145	59	87	204	102
HFE	Hs.233325	NM_139011	Hemochromatosis	3077	1553402_a_at	0.277336	0.55253	2.00272	0.105959	0.258408	1.33413	8.68e-06	2.91751e-05	-3.54027	0.686864	0.828196	-1.07915		24	63	56	41	30	9	230	97	68	114	69	120	278	208	175	177	248	342	383	329	274	298	90	272
RQCD1	Hs.148767	NM_005444	RCD1 required for cell differentiation1 homolog (S. pombe)	9125	1553510_s_at	0.00662132	0.0559601	1.4062	2.25e-05	0.000442711	1.51585	3.47e-06	1.29679e-05	-1.50558	0.0900959	0.251843	-1.11826		1087	1011	1315	926	1797	1492	2172	2391	1118	1136	1084	1013	1556	1505	1568	1619	2629	2794	3291	2767	1633	1889	2233	1706
TAF5	Hs.96103	NM_139052	TAF5 RNA polymerase II, TATA box binding protein (TBP)-associated factor, 100kDa	6877	1553528_a_at	0.00742913	0.0604445	1.62264	0.0168043	0.0691137	1.65326	0.179135	0.227758	1.18529	0.793941	0.893742	1.03273		591	574	552	505	802	987	1661	831	777	577	749	827	438	535	363	517	737	843	943	842	714	881	673	494
ITGB1	Hs.429052	NM_133376	Integrin, beta 1 (fibronectin receptor, beta polypeptide, antigen CD29 includes MDF2, MSK12)	3688	1553530_a_at	0.736045	0.893949	1.04305	0.0191936	0.0763014	-1.15714	4.15e-11	8.20278e-10	-2.1636	0.0542842	0.181643	1.11972		24402	19520	26310	30262	32619	33757	19969	23755	26451	23778	24014	25297	64280	52405	58839	62765	57692	60235	52997	51787	47708	40678	56646	44115
RANGAP1	Hs.183800	NM_002883	Ran GTPase activating protein 1	5905	1553535_a_at	0.25135	0.525	-1.30643	0.00405199	0.0239987	1.51928	9.68e-05	0.000252699	-1.78007	0.00530794	0.0372949	-1.43834		2068	1240	1565	1343	1448	1294	2145	1440	719	765	1005	700	2102	1965	1903	1784	3790	4984	3859	3450	1904	1208	2269	2097
			NULL		1553538_s_at	0.984999	0.996486	-1.00148	0.121613	0.28263	1.09591	1.74e-06	7.04546e-06	-1.37227	0.260694	0.481227	-1.05504		78910	77658	78320	87378	73786	76295	65750	70663	92271	90030	83808	90978	113034	96146	99474	113033	115547	115542	84082	112547	115475	105455	131957	143660
KENAE	Hs.482372	NM_176816	Kenae	202243	1553542_at	0.197715	0.462116	1.18272	0.620989	0.790565	1.06998	0.455305	0.515825	1.0725	0.563177	0.743915	1.05551		128	195	198	133	214	211	143	209	200	215	165	190	136	117	167	223	243	198	123	181	138	188	164	141
			NULL		1553551_s_at	0.670024	0.857471	-1.04062	0.348628	0.56347	1.0781	0.0139914	0.0229205	-1.17605	0.336731	0.557822	-1.06071		70920	61446	55464	58175	44912	51783	44279	54300	71922	70411	65336	69860	73430	63831	66417	69328	73729	80923	50005	69334	69697	64596	83231	97143
			NULL		1553567_s_at	0.340114	0.614349	-1.08094	0.0103642	0.048713	1.21005	0.00319074	0.00601189	-1.18963	0.0140872	0.073262	-1.14915		56590	54018	50825	60164	42917	42408	39954	45198	62741	60935	55459	60397	62321	53034	54715	59561	61029	69352	43270	60118	71020	70393	90855	89695
			NULL		1553569_at	0.519192	0.761506	-1.05012	0.685149	0.832633	1.02589	0.00125737	0.00259036	-1.19915	0.459181	0.665956	-1.03684		83657	73687	69449	76985	62398	67436	55728	64942	84448	83692	77628	82286	95381	85151	79558	90947	85959	98945	62529	82479	91052	83688	103068	112532
			NULL		1553570_x_at	0.511197	0.75542	-1.05719	0.461682	0.666932	1.05066	0.000259236	0.0006196	-1.2628	0.327671	0.550042	-1.05354		85008	71230	68206	75822	61970	66191	56086	63530	81781	81749	74923	81814	101947	86718	81029	90113	88672	105143	64582	87868	94764	87821	110704	116514
IFNE1	Hs.441972	NM_176891	Interferon epsilon 1	338376	1553574_at	0.0988638	0.310366	-1.76046	0.813271	0.910203	1.29159	0.005596	0.00999737	3.3466	0.178676	0.383145	-1.63636		1627	560	266	281	52	204	157	208	591	464	593	837	113	124	137	185	136	104	116	77	367	298	173	173
			NULL		1553575_at	0.109475	0.329687	-1.4037	0.0151482	0.0641896	1.66914	0.650801	0.700835	-1.06505	0.00623098	0.0416481	-1.53365		960	1409	732	849	487	734	655	544	695	896	582	1035	779	570	752	598	653	1288	687	877	926	1920	1062	1597
FLJ36754	Hs.519343	NM_173829	Hypothetical protein FLJ36754	285672	1553581_s_at	0.0858161	0.286181	-1.25993	0.825098	0.916201	1.06629	5.87e-06	2.05987e-05	2.25574	0.166214	0.367607	-1.1967		7449	5073	9650	7306	8679	7447	2980	5688	4904	6973	4930	5192	2681	2777	2965	2921	2752	2638	1796	3063	3239	3475	3260	3969
POLE4	Hs.469060	NM_019896	Polymerase (DNA-directed), epsilon 4 (p12 subunit)	56655	1553587_a_at	0.390883	0.660344	1.06651	0.400841	0.61299	-1.07875	0.00420501	0.00771838	1.20266	0.234239	0.451748	1.07205		2586	2216	3132	2674	3143	3853	3176	3425	2451	2578	1746	2255	2063	2430	2450	2516	2494	2014	2419	2693	1888	2034	2021	1974
			NULL		1553588_at	0.410116	0.678501	-1.05378	0.0132057	0.0579869	1.22285	0.00258686	0.00497701	1.1798	0.0204806	0.0945475	-1.12803		81374	69998	68118	77411	61206	64732	52842	60506	80402	82174	77000	84635	54460	53142	54299	58746	71109	62901	51224	63106	59342	74402	68340	89213
ARL6IP2	Hs.190440	NM_022374	ADP-ribosylation factor-like 6 interacting protein 2	64225	1553603_s_at	0.0139933	0.0916113	1.23929	0.783438	0.892586	1.08562	5.75e-11	1.07573e-09	3.72977	0.102306	0.272619	1.16354		1076	1355	792	956	1239	1017	1328	958	1573	1284	1463	1496	399	258	281	265	340	379	317	263	344	277	313	379
ZNF354B	Hs.533044	NM_058230	Zinc finger protein 354B	117608	1553612_at	0.989509	0.997514	1.00127	0.165217	0.347922	1.22632	0.000134096	0.000338763	1.47482	0.324645	0.547347	-1.08485		387	302	255	234	243	310	245	272	301	287	364	337	181	193	165	179	131	231	178	228	231	330	258	174
FOXC1	Hs.348883	NM_001453	Forkhead box C1	2296	1553613_s_at	0.00444936	0.0431465	1.40721	0.255505	0.46497	-1.24617	1.07e-05	3.50412e-05	1.78251	0.00576491	0.0394199	1.34674		803	556	693	556	1097	887	557	690	950	875	1099	1185	523	441	465	525	328	436	286	330	318	445	397	596
FSIP1	Hs.129598	NM_152597	Fibrous sheath interacting protein 1	161835	1553622_a_at	0.350198	0.623554	1.25649	0.472678	0.677267	-2.22892	0.000196836	0.00048128	4.37687	0.246651	0.46626	1.39038		493	588	873	1165	1216	2139	1480	495	669	687	579	573	224	218	309	359	122	88	122	136	108	146	145	129
MGC35118	Hs.179646	NM_152453	Hypothetical protein MGC35118	145942	1553637_s_at	0.685102	0.8657	1.08568	0.00149873	0.0113309	2.31928	0.626549	0.678459	1.07502	0.0310195	0.125018	-1.4104		110	131	126	59	135	99	84	132	91	166	96	122	86	104	33	26	155	138	163	99	97	195	201	107
CXorf43	Hs.128010	NM_144657	Chromosome X open reading frame 43	139324	1553646_at	0.0248686	0.133142	-1.3548	0.125652	0.289108	-1.18562	0.0718581	0.101096	-1.16675	0.562337	0.743304	-1.04877		239	281	353	326	235	198	210	316	165	233	216	197	340	263	374	342	309	202	397	341	244	198	228	306
SYT14	Hs.497647	NM_153262	Synaptotagmin XIV	255928	1553654_at	0.568947	0.794415	-1.15703	0.499879	0.699192	-1.25576	0.195795	0.246403	1.31257	0.939843	0.972007	1.01554		370	431	321	359	264	305	191	910	227	236	226	201	242	223	303	403	360	271	322	442	61	179	124	106
LRCH3	Hs.518414	NM_032773	Leucine-rich repeats and calponin homology (CH) domain containing 3	84859	1553668_at	0.0665741	0.246336	-1.56402	0.630271	0.797233	1.11106	0.752432	0.791874	-1.05116	0.101289	0.271042	-1.31001		637	227	151	237	205	213	228	182	148	210	187	228	310	214	315	183	297	304	313	239	266	331	239	282
ENAH	Hs.446693	NM_145240	enabled homolog (Drosophila)	55740	1553672_at	0.176485	0.432643	-1.22164	0.856084	0.932319	-1.0259	0.829269	0.858243	-1.02197	0.399057	0.617442	-1.0896		347	518	518	469	310	249	728	494	346	304	317	284	432	392	458	461	520	418	430	520	316	425	365	404
MGC3794	Hs.209431	NM_152902	Putative MAPK activating protein	261726	1553677_a_at	0.534351	0.771702	-1.1315	0.941697	0.975147	1.01451	0.983626	0.986812	-1.00287	0.62287	0.786632	-1.07127		2190	1296	1544	1914	1941	2257	1568	677	1239	1998	1110	1484	1789	1459	1611	1653	1321	1546	876	1686	1036	2804	1604	2340
ITGB1	Hs.429052	NM_133376	Integrin, beta 1 (fibronectin receptor, beta polypeptide, antigen CD29 includes MDF2, MSK12)	3688	1553678_a_at	0.721905	0.887155	1.05111	0.749443	0.872292	-1.01947	3.41e-11	6.93612e-10	-2.31797	0.633519	0.793622	1.02891		28795	22715	28142	33221	35514	35065	23761	28365	31224	27335	26796	29224	74052	63979	62770	70109	76521	78632	70456	65998	56643	51282	75527	56411
VKORC1L1	Hs.427232	NM_173517	Vitamin K epoxide reductase complex, subunit 1-like 1	154807	1553679_s_at	0.608672	0.821221	-1.12391	0.123858	0.286221	1.2583	0.00172462	0.00344463	-1.5776	0.148348	0.343224	-1.20419		408	272	442	293	473	399	303	527	242	198	213	163	652	372	372	472	513	696	484	474	488	576	778	692
PPIL6	Hs.32234	NM_173672	Peptidylprolyl isomerase (cyclophilin)-like 6	285755	1553684_at	0.0224506	0.124652	1.51064	0.612364	0.783865	-1.27682	1.93e-05	5.92247e-05	2.88307	0.0472765	0.16625	1.44595		288	233	203	263	492	604	216	250	343	346	348	383	91	127	130	134	31	109	127	98	76	129	24	161
SP1	Hs.524461	NM_138473	Sp1 transcription factor	6667	1553685_s_at	0.0626974	0.237333	1.25029	0.320922	0.535129	-1.21902	4.37e-05	0.00012383	1.72163	0.0475046	0.166715	1.2387		891	510	654	534	946	1055	802	800	956	564	840	511	536	444	471	408	343	484	340	357	323	352	436	415
C18orf25	Hs.116486	NM_145055	Chromosome 18 open reading frame 25	147339	1553686_at	0.0564708	0.222588	1.30687	0.143849	0.316883	1.28098	0.054901	0.0792028	1.23374	0.724128	0.852282	1.03733		186	180	197	136	344	346	225	239	164	150	176	183	160	101	193	119	169	284	226	205	193	166	131	94
MGC24132	Hs.149487	NM_152396	Hypothetical protein MGC24132	131965	1553689_s_at	0.254417	0.528906	-1.17237	0.105996	0.258411	-1.33903	0.0408764	0.0605329	1.265	0.716192	0.847763	1.04015		929	916	1284	792	1047	953	959	1137	731	625	504	733	686	930	770	902	501	408	373	503	835	700	765	826
SGOL1	Hs.105153	NM_138484	Shugoshin-like 1 (S. pombe)	151648	1553690_at	0.95065	0.98711	-1.01966	0.0234638	0.0884502	1.96831	0.441825	0.502654	-1.17246	0.0899925	0.251717	-1.44062		69	105	70	119	48	87	219	62	95	47	50	104	8	116	71	89	180	124	147	178	129	191	98	71
MGC39558	Hs.443387	NM_152490	Beta 1,3-N-acetylgalactosaminyltransferase-II	148789	1553691_at	0.115556	0.34025	-1.22349	0.852678	0.930772	1.07583	1.81e-07	9.62153e-07	3.18379	0.209412	0.421327	-1.18632		665	467	704	466	820	601	368	480	437	380	363	314	177	119	187	150	190	154	177	281	211	91	131	127
CBR4	Hs.481166	NM_032783	Carbonic reductase 4	84869	1553693_s_at	0.359126	0.631185	-1.30006	0.696881	0.839704	-1.17327	0.129227	0.170429	1.45216	0.704612	0.84042	-1.09368		588	267	86	140	45	105	134	175	327	239	441	197	166	158	175	212	127	56	40	121	166	325	168	209
PIK3C2A	Hs.175343	NM_002645	Phosphoinositide-3-kinase, class 2, alpha polypeptide	5286	1553694_a_at	0.301973	0.577557	1.15233	0.0544306	0.16243	-1.30859	0.810702	0.842162	-1.02291	0.0403987	0.149606	1.22861		1740	1357	1653	1283	2143	2184	1350	2254	1579	1349	1477	1568	2129	1898	1617	1885	987	1185	1314	954	1549	1834	1672	2012
NOD9	Hs.524082	NM_170722	NOD9 protein	79671	1553695_a_at	0.0192878	0.112515	-1.30767	0.11198	0.267909	-1.16857	0.125737	0.166383	-1.11812	0.536673	0.724801	-1.0448		646	660	679	512	438	515	484	542	421	567	459	393	772	713	623	547	560	736	533	434	394	565	676	646
ZNF569	Hs.511848	NM_152484	Zinc finger protein 569	148266	1553696_s_at	0.0519324	0.210837	1.31635	0.0178947	0.072431	1.57302	0.0213843	0.03368	1.30475	0.7182	0.848714	-1.03939		281	475	618	442	641	488	713	316	616	693	599	715	435	243	244	331	370	571	323	477	525	610	443	623
LOC126731	Hs.445132	NM_145257	LOC126731	126731	1553697_at	0.387783	0.657406	-1.15625	0.0200569	0.0788851	1.58092	0.522325	0.580412	1.08175	0.0257237	0.110383	-1.34131		46	58	84	71	46	88	72	43	55	57	42	45	54	47	42	30	52	93	61	57	86	81	71	46
LOC126731	Hs.445132	NM_145257	LOC126731	126731	1553698_a_at	0.483185	0.734351	1.1897	0.0397835	0.129757	2.17925	0.119666	0.159381	1.38724	0.304593	0.5268	-1.23472		121	102	81	123	126	245	246	86	110	58	85	60	6	59	82	65	77	204	112	163	106	63	123	76
FLJ90396	Hs.522545	NM_153358	Hypothetical protein FLJ90396	163049	1553703_at	0.576246	0.799481	1.08815	0.339853	0.554438	-1.16345	0.721707	0.764511	1.03945	0.287458	0.508729	1.12441		2481	2331	1675	1828	1466	1741	992	2159	2705	3039	3571	2423	2083	2920	2117	1863	1971	2109	2080	1977	2139	1433	1996	1737
FLJ90396	Hs.522545	NM_153358	Hypothetical protein FLJ90396	163049	1553704_x_at	0.267611	0.543023	1.16122	0.5047	0.703259	-1.10146	0.397003	0.458054	1.08701	0.213073	0.425458	1.13217		1685	1885	1012	1236	1365	1189	885	1439	2187	2577	2204	1666	1509	1740	1428	1386	1559	1286	1248	1409	1318	1387	1272	1530
FLJ14936	Hs.5301	NM_032864	Hypothetical protein FLJ14936	84950	1553709_a_at	0.288352	0.563629	1.13557	0.0679056	0.190055	1.43203	0.000267865	0.000638174	1.57892	0.557894	0.7405	-1.06189		1847	1532	2286	1914	2904	2471	3194	1354	1994	1693	1837	1766	1009	1090	1068	1048	1444	1795	1830	1295	1354	1293	1471	1590
ZNF548	Hs.301940	NM_152909	Zinc finger protein 548	147694	1553718_at	0.000851402	0.0138325	1.63215	0.393177	0.606879	-1.20575	7.64e-05	0.000204744	1.7576	0.00291342	0.0245327	1.45972		1555	1369	1001	1247	1403	1639	1178	1571	2662	2622	2812	2996	1017	1054	1000	1163	926	900	855	830	957	881	880	794
ZNF548	Hs.301940	NM_152909	Zinc finger protein 548	147694	1553719_s_at	0.00120703	0.0175298	1.63211	0.810785	0.908587	-1.07616	3.08e-06	1.16755e-05	2.39158	0.0100342	0.0580994	1.4395		631	591	387	484	646	623	439	693	1204	991	1062	1174	235	293	322	344	256	259	287	292	216	411	242	256
ZNF644	Hs.173001	NM_201269	Zinc finger protein 644	84146	1553725_s_at	0.47707	0.730015	-1.08715	0.90985	0.959396	-1.02291	6.08e-05	0.000166413	1.71481	0.670768	0.818427	-1.04541		845	1144	801	522	776	909	850	991	820	466	669	612	481	304	580	510	434	599	479	415	381	341	606	411
C6orf170	Hs.121396	NM_152730	Chromosome 6 open reading frame 170	221322	1553726_s_at	0.844747	0.948081	-1.02239	0.138009	0.308216	1.57233	2.64e-07	1.33965e-06	2.5762	0.231778	0.448878	-1.15098		419	537	354	288	248	375	256	336	472	425	477	537	137	140	84	116	118	210	193	236	236	175	133	199
FLJ14640	Hs.317590	NM_032816	Hypothetical protein FLJ14640	84902	1553732_s_at	0.65076	0.846352	1.05454	0.0146676	0.0626675	1.28484	0.00779536	0.0134822	-1.24273	0.132208	0.31937	-1.12144		526	364	583	434	575	760	480	445	409	506	438	409	479	533	536	583	728	950	730	755	492	657	525	639
LOC151194	Hs.156053	NM_145280	Similar to hepatocellular carcinoma-associated antigen HCA557b	151194	1553743_at	2.04e-06	0.000191486	3.61815	0.0121466	0.0543153	-1.84547	0.0916734	0.125561	1.26931	2.069e-06	0.000131947	2.62343		368	303	220	349	1682	1592	1516	719	709	1073	874	808	726	729	698	773	443	572	590	633	211	176	250	296
MGC33371	Hs.288304	NM_144664	Hypothetical protein MGC33371	143684	1553749_at	0.729908	0.890488	1.09898	0.198929	0.394132	2.54439	0.00597316	0.0106117	2.43243	0.496429	0.694546	-1.20636		407	572	252	527	465	404	1151	306	418	227	294	599	114	94	149	71	147	76	253	463	158	383	346	352
MGC33371	Hs.288304	NM_144664	Hypothetical protein MGC33371	143684	1553750_a_at	0.0666752	0.246625	-1.24538	0.652816	0.811312	1.16149	1.04e-07	5.98628e-07	2.90996	0.105675	0.278199	-1.22331		593	333	408	351	377	322	511	363	312	274	279	268	163	105	90	125	140	149	110	100	187	132	187	117
JUB	Hs.508910	NM_198086	Jub, ajuba homolog (Xenopus laevis)	84962	1553764_a_at	0.00146933	0.0201387	-1.14743	0.589056	0.768025	-1.11554	8.99e-18	5.32699e-15	5.37782	0.0373788	0.141892	-1.10377		15798	17097	16881	15388	12923	12338	13486	15393	15938	15176	14434	13895	3259	3069	2891	2739	3216	3592	2979	2889	2378	1926	2744	1715
DCBLD1	Hs.546534	NM_173674	Discoidin, CUB and LCCL domain containing 1	285761	1553768_a_at	0.000181709	0.00467933	-1.77646	0.357906	0.572814	-1.14217	0.110564	0.148581	1.16673	0.0172416	0.0840111	-1.27262		2450	1733	2888	1933	1825	1681	1615	1367	1001	811	958	879	1583	1381	1648	1819	1080	1868	1189	1179	1684	1257	1541	1463
GOLGA4	Hs.434433		golgi autoantigen, golgin subfamily a, 4	2803	1553775_at	0.180937	0.43858	-1.19328	4.68e-06	0.000128777	-1.80145	0.000273053	0.000649617	-1.39953	0.00250659	0.0220937	1.2992		331	272	387	288	227	254	264	284	327	197	285	304	434	589	497	594	221	238	284	197	402	364	408	233
MGC23270	Hs.352220	NM_152646	Hypothetical protein MGC23270	196872	1553780_at	0.19834	0.462775	-1.26302	0.454824	0.661382	-1.10614	0.0176792	0.0283283	-1.32033	0.691488	0.831634	-1.04377		330	207	212	245	236	333	140	155	152	199	206	153	207	427	340	261	331	295	243	216	297	270	262	319
C14orf126	Hs.116014	NM_080664	Chromosome 14 open reading frame 126	112487	1553801_a_at	0.00072355	0.0124419	-1.3668	0.0685685	0.191324	-1.31566	8.84e-08	5.20439e-07	1.83361	0.155033	0.351988	-1.1101		1136	1305	1733	1652	1174	879	1102	1019	1061	1164	1039	1087	960	754	696	716	478	778	362	559	494	768	621	692
KIAA1524	Hs.528660	NM_020890	KIAA1524 protein	57650	1553810_a_at	0.311835	0.586479	2.66938	0.113657	0.270667	3.50153	0.62607	0.678042	-1.3067	0.666357	0.815661	-1.26646		54	124	81	48	240	50	1063	64	93	26	41	62	58	55	124	90	303	298	377	598	208	199	161	146
			NULL		1553815_a_at	0.0994112	0.311341	-1.13871	0.397197	0.610372	-1.11161	6.35e-07	2.88169e-06	1.63	0.547479	0.733067	-1.04102		316	288	304	307	270	283	249	222	293	234	293	290	144	170	199	224	83	196	194	173	219	178	113	170
APOBEC3B	Hs.226307	NM_152426	Apolipoprotein B mRNA editing enzyme, catalytic polypeptide-like 3B	9582	1553831_at	0.843857	0.947509	-1.04274	0.310656	0.523954	1.1986	0.176205	0.224533	-1.20816	0.391051	0.610143	-1.12517		269	167	134	162	184	352	144	208	155	81	152	128	103	253	188	244	291	180	269	219	184	230	251	265
MGC16142	Hs.334683		Hypothetical protein MGC16142	84849	1553881_at	0.0278761	0.143284	1.39354	0.914688	0.961935	1.01803	0.115812	0.15478	1.19178	0.124556	0.307782	1.18657		118	132	102	66	103	173	178	114	153	177	135	132	87	100	112	117	91	165	102	93	79	119	125	73
			NULL		1553901_x_at	0.864583	0.955195	1.02773	0.232838	0.438059	1.21925	0.907077	0.923864	1.01341	0.462917	0.668952	-1.08809		138	89	207	125	170	137	136	132	138	123	182	131	89	156	133	126	123	158	103	86	145	179	240	195
ELMOD2	Hs.450105	NM_153702	ELMO domain containing 2	255520	1553928_at	0.68095	0.863696	-1.04975	0.507292	0.70551	1.09619	0.0962104	0.131121	1.16807	0.44895	0.657787	-1.07092		1470	1777	1695	1778	1699	1886	1324	2394	1466	1338	1353	1343	1297	1079	1479	1504	1170	1311	1405	1195	1717	1310	1569	2072
LRRC28	Hs.459507	NM_144598	Leucine rich repeat containing 28	123355	1553940_a_at	0.887912	0.964897	1.01773	0.597606	0.773698	-1.10924	0.000528503	0.00118042	1.5679	0.636276	0.794905	1.05241		410	426	497	415	512	664	417	478	484	374	328	301	366	341	213	263	280	364	223	103	288	248	313	314
EXOSC6	Hs.461187	NM_058219	Exosome component 6	118460	1553947_at	0.976658	0.993194	-1.00547	0.0187038	0.0748532	1.59535	0.808519	0.840458	-1.032	0.081602	0.236516	-1.26717		559	315	518	261	628	754	345	558	269	307	271	156	359	440	240	272	524	895	648	745	359	207	417	388
MGC19780	Hs.408927	NM_144988	Hypothetical protein MGC19780	199857	1553954_at	0.232869	0.502818	1.10085	0.274529	0.485809	1.09024	0.784436	0.820156	-1.01528	0.940409	0.972152	1.00415		1823	2479	2640	2354	2187	1620	2032	1671	3292	3639	2834	3192	2247	2162	2521	2556	2312	1594	2170	2138	3217	2580	3364	3309
LOC129285	Hs.515985	NM_152994	Smooth muscle myosin heavy chain 11 isoform SM1-like	129285	1553955_at	0.200086	0.464653	-1.12055	0.075897	0.205453	-1.20109	0.0623258	0.0887626	1.13629	0.701678	0.83884	1.02537		2537	3058	2858	2720	2282	2124	2260	2317	2868	2915	2515	2661	2565	2437	2560	2592	2122	1973	2522	3046	1627	2292	1892	1434
ALS2CR4	Hs.12319	NM_152388	Amyotrophic lateral sclerosis 2 (juvenile) chromosome region, candidate 4	65062	1553956_at	0.322976	0.597153	1.09673	0.596982	0.773213	1.05395	0.29464	0.3532	1.07445	0.739607	0.861273	1.02272		2830	3897	3871	3467	2772	2156	4002	2899	4419	4688	5351	4564	3287	3050	3429	3597	3418	3189	3397	3573	3574	3587	3833	3597
ZNF564	Hs.534574	NM_144976	Zinc finger protein 564	163050	1553957_at	0.568582	0.79437	-1.08752	0.862212	0.935612	1.03672	0.00945883	0.0160696	1.41834	0.599074	0.769716	-1.06621		423	808	462	438	347	233	350	392	655	568	811	563	245	326	403	442	393	209	378	346	345	484	340	441
B3GALT6	Hs.284284	NM_080605	UDP-Gal:betaGal beta 1,3-galactosyltransferase polypeptide 6	126792	1553959_a_at	0.462831	0.720132	1.09436	0.000155782	0.00202396	2.00855	0.0805958	0.112023	1.18615	0.0115784	0.064129	-1.29594		4775	3909	5140	4711	7428	6994	3530	7729	3984	3434	3635	3834	2971	2667	2773	2467	5514	5675	6053	5867	4959	5456	4815	5359
C20orf161	Hs.472854	NM_152897	Chromosome 20 open reading frame 161	90203	1553960_at	0.445408	0.707034	1.1408	2.33e-05	0.000454738	-1.35353	2.67e-13	1.48065e-11	-3.12248	0.000256183	0.00436699	1.29813		513	645	539	494	281	383	419	502	718	793	983	920	1912	2234	1973	2304	1347	1246	1316	1280	1883	1703	1464	2207
C20orf161	Hs.472854	NM_152897	Chromosome 20 open reading frame 161	90203	1553961_s_at	0.967748	0.99003	1.01362	3.1e-05	0.000574016	-1.50767	8.16e-12	2.14465e-10	-4.42392	0.00104142	0.0119566	1.39914		428	250	238	259	135	272	220	243	410	320	359	423	1513	1667	1430	1683	1075	744	987	908	1365	1130	700	1439
RHOB	Hs.406064		ras homolog gene family, member B	388	1553962_s_at	0.141266	0.379684	-1.46013	0.377895	0.59273	-1.16591	0.0203516	0.03218	-1.43617	0.659939	0.81078	-1.0653		468	660	548	393	902	584	226	424	202	152	242	102	598	673	867	557	484	729	620	553	614	331	726	566
SCAMP4	Hs.144980	NM_079834	Secretory carrier membrane protein 4	113178	1553968_a_at	0.967354	0.989907	-1.00783	0.819509	0.913829	1.0365	0.124627	0.165025	-1.21363	0.849069	0.923566	-1.02345		784	762	504	396	380	598	519	520	716	534	777	810	735	736	815	618	1103	1145	618	613	701	636	653	551
CBS	Hs.533013	NM_000071	Cystathionine-beta-synthase	875	1553972_a_at	0.0185227	0.109674	-1.45692	0.0675902	0.18952	-1.23107	0.00274242	0.00524787	-1.3513	0.657336	0.808982	-1.03992		3534	2622	4457	4367	3335	2838	2804	3967	1816	1925	1813	2066	4555	5487	4277	4517	3838	4978	3660	3266	4040	3057	5127	2635
LOC128977	Hs.474210	NM_173793	Hypothetical protein LOC128977	128977	1553974_at	2.46e-06	0.000222251	1.36088	0.00311038	0.0196165	-1.57865	3.29e-14	2.74373e-12	2.87194	9.87491e-07	7.75789e-05	1.41352		1605	1374	1364	1181	1938	1761	1902	1673	2069	2035	1913	1744	809	772	612	587	328	580	401	395	473	429	502	414
DPCD	Hs.287792	NM_015448	Deleted in a mouse model of primary ciliary dyskinesia	25911	1553976_a_at	9.17e-05	0.00288582	-1.73285	0.436902	0.645279	-1.09524	0.51652	0.574756	1.05351	0.00861521	0.0524877	-1.26101		2484	3953	4076	2927	1582	1734	3036	1917	1557	2028	2103	1555	2551	2534	2622	2810	2917	2089	3052	2604	1981	2264	1928	2370
MEF2B	Hs.153629	NM_005919	MADS box transcription enhancer factor 2, polypeptide B (myocyte enhancer factor 2B)	4207	1553978_at	0.195577	0.459335	-1.24606	1.38e-06	4.97052e-05	1.8188	1.26e-07	7.04684e-07	-1.94177	1.28367e-05	0.000485756	-1.59395		1262	1003	1568	1107	885	743	1888	1778	699	603	702	631	1389	1812	1401	1532	3345	3287	3335	2873	2323	2359	2144	2647
	Hs.433010		Homo sapiens, clone IMAGE:3906992, mRNA		1553979_at	0.957328	0.987762	-1.00486	0.901457	0.955354	1.0363	1.4e-09	1.51705e-08	3.17941	0.900221	0.950779	-1.01229		11161	10497	7886	8938	6582	6043	6542	7676	11869	12082	12451	13347	2896	3097	2974	2892	2614	3098	2842	2823	3172	3394	3256	3380
DTYMK	Hs.471873	NM_012145	Deoxythymidylate kinase (thymidylate kinase)	1841	1553984_s_at	0.232079	0.501862	1.47755	0.00187987	0.0134239	2.45242	0.141665	0.184988	-1.3386	0.109845	0.285003	-1.37637		1451	1869	2042	2077	2622	2457	8039	2354	1478	1622	2076	1335	1919	1746	1949	1532	5751	5775	6349	6572	2314	3022	2822	2445
CDV1	Hs.528382	NM_031473	Carnitine deficiency-associated, expressed in ventricle 1	28981	1553987_at	0.787613	0.92125	1.01899	0.203513	0.40007	-1.23397	4.28e-10	5.60745e-09	2.30987	0.274827	0.496217	1.07945		3568	3353	3636	3316	3982	3825	2880	2361	4078	4239	3619	3289	1743	1984	1484	1487	1148	1399	1246	1248	1317	1441	1249	1808
MGC21830	Hs.530864	NM_182563	Hypothetical protein MGC21830	283870	1553990_at	0.67275	0.858626	1.11377	0.944691	0.976672	1.02333	0.201122	0.252212	1.30712	0.802499	0.897987	1.05233		594	163	133	156	238	525	283	331	207	270	316	160	190	186	255	205	266	268	209	140	200	149	293	186
FLJ20674	Hs.187624	NM_019086	Hypothetical protein FLJ20674	54621	1553991_s_at	0.019939	0.115321	1.75141	0.865301	0.937179	-1.02139	9.76e-05	0.000254572	-1.74606	0.0702284	0.21514	1.23759		165	126	107	133	158	244	256	420	162	186	243	191	289	352	275	373	420	241	372	383	295	346	195	272
NBR2	Hs.437549	NM_005821	Neighbor of BRCA1 gene 2	10230	1553992_s_at	0.149552	0.393408	-1.17134	0.00388698	0.0233079	-2.55511	1.28e-07	7.14395e-07	2.53385	0.222418	0.436838	1.14409		1716	983	1159	948	852	875	723	1129	1105	1155	1165	1202	581	571	779	596	311	354	264	359	231	55	217	187
WDR5	Hs.397638	NM_052821	WD repeat domain 5	11091	1553993_s_at	0.0463588	0.196583	1.21355	0.0783046	0.209847	1.22764	0.0129273	0.0213385	1.21303	0.850501	0.924555	1.0135		2503	2378	2472	2120	2731	2631	2919	2783	2912	3312	3446	2258	1360	1708	2289	2403	2930	2275	2523	2611	2806	1913	1956	2039
NT5E	Hs.153952	NM_002526	5'-nucleotidase, ecto (CD73)	4907	1553994_at	0.155928	0.40317	-1.25935	0.281727	0.493991	-1.09869	3.85e-07	1.86255e-06	-1.83051	0.796648	0.89515	-1.0205		2026	2177	1548	2936	2027	1370	2523	1776	1159	1482	1693	1766	3967	3655	3164	4149	3001	3157	3696	3535	3715	3356	2494	4233
NT5E	Hs.153952	NM_002526	5'-nucleotidase, ecto (CD73)	4907	1553995_a_at	0.0484793	0.202149	-1.38069	4.96e-06	0.000135621	-1.51047	1.26e-10	2.03885e-09	-2.34284	0.00820427	0.0506963	1.20915		3512	2222	4500	3606	4542	2911	3603	2247	1768	1575	1587	1815	8435	7710	8827	8667	5904	5632	5897	5737	5007	4230	5753	6381
LOC253982	Hs.460572	NM_198907	Hypothetical protein LOC253982	253982	1553997_a_at	0.00320648	0.0343012	-1.64505	0.00148045	0.0112318	-1.47969	0.00123323	0.00254401	-1.38789	0.812433	0.90345	1.02083		854	574	851	854	624	735	596	704	197	335	386	232	1195	1273	767	937	1097	1134	1119	945	392	296	278	378
TRIM37	Hs.412767	NM_015294	Tripartite motif-containing 37	4591	1554001_at	0.890594	0.965802	1.01095	0.401982	0.614031	1.16182	5.23e-09	4.58561e-08	2.23528	0.617575	0.783367	-1.03951		670	755	874	760	916	1081	739	717	628	713	639	752	295	314	316	348	316	292	367	451	369	443	348	372
RGNEF	Hs.33254		Rho-guanine nucleotide exchange factor	64283	1554003_at	0.830548	0.941316	-1.02331	0.198364	0.393336	1.65972	1.16e-08	8.97655e-08	3.50466	0.286844	0.508158	-1.13681		1881	1254	1380	1477	2352	1869	1746	1594	1150	972	931	1097	328	303	290	350	587	596	458	610	420	685	417	446
RGNEF	Hs.33254		Rho-guanine nucleotide exchange factor	64283	1554004_a_at	0.0070501	0.0582796	-1.21853	0.0242922	0.0904642	1.44096	2.26e-10	3.28222e-09	2.26295	0.00104165	0.0119566	-1.28226		2919	2304	2716	2519	3049	2400	2490	2745	1479	1537	1678	1787	870	853	764	960	1472	1292	1423	1467	1253	1155	1140	732
OSMR	Hs.120658	NM_003999	Oncostatin M receptor	9180	1554008_at	0.173827	0.42833	-1.17687	0.320467	0.534742	1.255	1.07e-05	3.50412e-05	1.92774	0.101586	0.271501	-1.20294		1472	1624	1600	1419	1961	2254	1119	1820	859	804	805	770	774	612	541	675	800	1069	955	948	653	790	705	611
NDST1	Hs.222055	NM_001543	N-deacetylase/N-sulfotransferase (heparan glucosaminyl) 1	3340	1554010_at	0.338328	0.612556	-1.19026	0.740862	0.866223	-1.03183	8.46e-07	3.69686e-06	-1.8947	0.652676	0.805692	-1.04031		393	527	570	515	352	340	472	369	472	462	505	397	811	913	784	1042	886	695	931	890	642	661	957	1219
CHD2	Hs.546244	NM_001271	Chromodomain helicase DNA binding protein 2	1106	1554014_at	0.0104873	0.0755218	-1.25607	0.253202	0.461981	1.3708	1.57e-10	2.43682e-09	3.3202	0.0104496	0.0597991	-1.28163		2292	1952	2239	2523	2272	1819	2312	2336	1385	1334	1638	1244	580	406	528	541	631	626	787	581	711	570	955	773
CHD2	Hs.546244	NM_001271	Chromodomain helicase DNA binding protein 2	1106	1554015_a_at	0.04508	0.192985	-1.29513	0.619091	0.789612	1.20287	1.96e-07	1.02952e-06	3.03981	0.0763619	0.226891	-1.27158		1599	762	1097	1152	1375	1178	1061	1022	614	648	787	434	285	279	362	294	292	459	376	439	293	395	335	346
FLJ13154	Hs.408702	NM_024598	Hypothetical protein FLJ13154	79650	1554016_a_at	0.96408	0.989055	-1.01458	0.142733	0.315341	-1.30427	0.00142351	0.00289522	-1.83614	0.307371	0.529872	1.18087		1112	1000	986	939	984	903	1176	938	886	1023	950	1098	2621	2840	1418	1452	1808	3038	1066	1447	1065	1079	2181	1091
GPNMB	Hs.190495	NM_002510	Glycoprotein (transmembrane) nmb	10457	1554018_at	0.0083294	0.0651303	3.63004	0.850187	0.929351	-1.09956	0.42806	0.489073	1.28365	0.0390035	0.146266	2.03059		221	1027	300	659	164	267	352	1294	2829	2845	4788	3484	788	1189	1342	850	736	1034	837	818	1194	821	593	1550
C6orf182	Hs.532161	NM_173830	Chromosome 6 open reading frame 182	285753	1554019_s_at	0.410297	0.678501	1.32897	0.0575887	0.169085	1.51655	0.0127982	0.0211399	-1.65193	0.41476	0.63033	-1.16122		121	160	175	117	213	97	459	67	139	165	194	189	285	160	211	220	322	562	387	362	230	218	279	297
BICD1	Hs.505202	NM_001714	Bicaudal D homolog 1 (Drosophila)	636	1554020_at	0.00854819	0.0661376	1.31082	0.0684795	0.191173	1.40241	6.85e-07	3.07959e-06	1.89059	0.48771	0.688776	1.06191		843	735	804	639	1572	1182	1304	1445	640	568	577	632	405	348	401	383	769	629	792	677	401	425	368	250
ZNF325	Hs.102397	NM_016265	zinc finger protein 325	51711	1554021_a_at	0.952508	0.98711	1.00616	0.394072	0.607212	-1.10239	0.233301	0.287817	1.09723	0.517615	0.711705	1.05092		2149	2258	1941	1766	1156	1280	1629	2212	2638	2408	2723	2282	1887	2295	1754	1843	1386	1926	1694	1315	1573	2271	1625	2323
MYO10	Hs.481720	NM_012334	Myosin X	4651	1554026_a_at	0.0830316	0.280731	-1.43433	2.64e-05	0.000502133	2.43141	0.0521587	0.0755533	-1.28568	5.29288e-05	0.00138606	-1.90995		515	425	227	220	233	198	226	330	246	199	242	260	267	247	225	143	385	483	448	618	492	744	517	602
KIAA0372	Hs.435330		KIAA0372	9652	1554029_a_at	0.718151	0.885134	1.0487	0.680549	0.82992	1.05255	0.523197	0.581261	-1.05969	0.971182	0.98725	-1.00327		625	414	524	326	636	493	543	466	457	480	486	401	569	354	562	513	503	405	678	507	477	584	374	678
ARSB	Hs.149103	NM_198709	Arylsulfatase B	411	1554030_at	0.852132	0.950476	1.08916	0.0716983	0.197248	-1.15683	3.39e-12	1.07464e-10	-5.92445	0.154641	0.351587	1.14679		108	89	97	121	97	103	149	192	71	86	97	109	680	770	709	596	616	859	638	446	624	571	516	493
ZBTB24	Hs.409876		Zinc finger and BTB domain containing 24	9841	1554036_at	0.184618	0.443505	1.4416	0.363663	0.578702	-1.18549	0.0283988	0.0435389	-1.44074	0.119229	0.299877	1.28363		126	302	125	209	197	152	186	279	333	189	490	371	386	275	475	318	251	299	388	478	223	301	277	236
ZBTB24	Hs.409876		Zinc finger and BTB domain containing 24	9841	1554037_a_at	0.145903	0.387936	1.29348	0.796918	0.899902	-1.06216	0.0360134	0.0539616	1.36856	0.224083	0.438955	1.18977		149	261	131	241	298	340	100	267	251	274	307	186	165	160	141	209	113	208	135	140	93	181	161	240
TXNDC9	Hs.370017	NM_005783	Thioredoxin domain containing 9	10190	1554047_at	0.487615	0.737305	1.19804	0.711073	0.848453	1.16102	0.0615213	0.0877321	1.55686	0.81698	0.905394	1.0528		241	327	444	162	283	591	696	621	105	258	125	134	263	126	227	151	194	260	282	185	298	226	93	243
KIAA1007	Hs.460923	NM_016284	KIAA1007 protein	23019	1554052_at	0.00489489	0.0459861	1.30964	0.43248	0.641413	1.1188	2.21e-06	8.71104e-06	1.65995	0.108582	0.282853	1.13353		1067	890	874	912	1539	1431	1683	1760	976	779	862	774	639	716	602	501	813	769	923	743	556	530	623	543
SPTLC1	Hs.90458	NM_178324	Serine palmitoyltransferase, long chain base subunit 1	10558	1554053_at	0.0740777	0.26304	-1.32538	0.132603	0.300344	1.34926	0.0514678	0.0746572	1.27809	0.0242639	0.105922	-1.33581		461	640	873	694	555	530	192	577	596	563	490	523	451	234	505	369	418	278	416	323	737	698	490	847
	Hs.339841		CDNA FLJ44595 fis, clone BLADE2004849		1554057_at	0.942169	0.984914	-1.01452	0.72499	0.857141	-1.09898	0.0789706	0.109976	1.34674	0.843226	0.920026	1.03243		487	481	465	523	295	319	1042	325	425	487	536	427	460	262	421	367	427	406	480	318	226	300	300	291
XG	Hs.179675	NM_175569	Xg blood group (pseudoautosomal boundary-divided on the X chromosome)	7499	1554062_at	7.36e-05	0.00248965	-65.9583	6.45e-05	0.00101935	-2.50239	0.000146452	0.000367239	-2.28841	0.966763	0.985118	1.00702		2702	7534	4951	3776	47	99	75	40	79	74	47	114	7473	7639	8479	7884	654	558	664	666	6054	4354	4931	7275
FLJ14825	Hs.521800	NM_032847	Hypothetical protein FLJ14825	84933	1554063_at	0.0377861	0.17304	1.44589	0.35736	0.572225	1.11562	0.0021653	0.004237	-1.40926	0.373278	0.593478	1.09139		107	153	114	125	144	237	258	152	176	128	188	160	248	164	215	186	294	206	206	165	196	236	251	260
FLJ32549	Hs.505871	NM_152440	Hypothetical protein FLJ32549	144577	1554067_at	0.0169121	0.103971	1.21851	0.250813	0.459331	-1.43119	1.68e-11	3.83044e-10	3.98029	0.0145304	0.0748901	1.25817		965	1098	916	1300	1120	1139	1431	896	1193	1413	1597	1639	292	342	408	362	160	213	145	186	347	270	281	360
MGC17839	Hs.380228	NM_174926	Hypothetical protein MGC17839	219902	1554076_s_at	0.222872	0.492114	-1.41763	0.31009	0.523439	-1.1431	1.14e-05	3.70095e-05	-2.14105	0.87952	0.938284	-1.01915		589	563	790	519	390	371	399	429	632	325	589	337	1160	1381	1064	1188	1633	1110	1555	1345	642	614	578	909
FLJ22353	Hs.22157		Hypothetical protein FLJ22353	79639	1554077_a_at	0.788409	0.921498	1.05749	0.142744	0.315341	1.2485	0.00929667	0.0158151	-1.42014	0.385282	0.604512	-1.11262		268	426	339	376	311	500	485	518	303	251	298	314	361	505	639	326	950	828	736	485	502	310	349	412
DNAJA3	Hs.459779	NM_005147	DnaJ (Hsp40) homolog, subfamily A, member 3	9093	1554078_s_at	0.97126	0.991471	-1.00224	0.0649741	0.184137	1.31418	8.21e-11	1.42757e-09	2.25842	0.174432	0.377541	-1.08865		9829	7962	8212	8624	10285	10442	7844	6572	8209	9152	8215	8380	3399	3337	3211	3289	4477	4185	5245	4321	4381	3888	4190	4102
RQCD1	Hs.148767	NM_005444	RCD1 required for cell differentiation1 homolog (S. pombe)	9125	1554080_at	0.167678	0.420028	1.27339	0.0066627	0.0351417	1.37165	4.04e-05	0.000115323	-1.62894	0.268954	0.490204	-1.10827		599	941	839	827	653	555	1467	1320	984	1212	977	997	1246	1176	1277	1307	2003	1540	1934	1914	1453	1643	1319	1927
FLJ23323	Hs.59425	NM_024654	Hypothetical protein FLJ23323	79707	1554082_a_at	0.000570756	0.0105955	-1.35102	0.00863607	0.0426163	1.22853	0.534155	0.59198	-1.03238	8.13313e-05	0.00188208	-1.28716		1914	1843	2183	1700	1593	1098	1400	1177	1515	1549	1489	1489	1536	1743	1479	1401	1753	2158	1879	1698	1709	2243	2049	1644
FLJ23323	Hs.59425	NM_024654	Hypothetical protein FLJ23323	79707	1554084_a_at	0.00449641	0.0434222	-1.44649	0.51323	0.710397	1.08769	0.221956	0.275199	1.11257	0.0127682	0.0685921	-1.26243		1812	1607	1897	1442	1045	747	922	875	1245	1638	1358	1514	1139	1313	1217	1252	975	795	941	1136	1293	2460	1268	1837
DDX51	Hs.445168	NM_175066	DEAD (Asp-Glu-Ala-Asp) box polypeptide 51	317781	1554085_at	0.282629	0.558048	1.09517	0.813119	0.910168	1.0345	7.46e-07	3.31805e-06	1.7221	0.547534	0.73307	1.04605		924	638	683	760	616	643	868	784	988	768	945	970	418	470	420	489	570	329	479	534	513	399	447	447
TUBGCP3	Hs.224152	NM_006322	Tubulin, gamma complex associated protein 3	10426	1554086_at	0.0209566	0.11908	1.63711	0.438866	0.647313	1.38367	0.000975405	0.00205616	2.12107	0.237042	0.455251	1.25381		256	169	153	279	592	442	609	268	232	255	229	179	127	155	77	88	125	195	180	194	145	177	139	82
SBDSP	Hs.427306	NR_001588	Shwachman-Bodian-Diamond syndrome pseudogene	155370	1554089_s_at	0.647869	0.844751	-1.05868	0.333855	0.548475	1.13501	0.675621	0.722647	1.03833	0.316258	0.538301	-1.09543		10474	10435	11309	11987	13393	11182	9298	12913	9778	9819	8392	8735	11847	9156	8617	9156	9483	9022	8580	8961	12550	12908	16815	9703
TIRAP	Hs.524130	NM_148910	Toll-interleukin 1 receptor (TIR) domain containing adaptor protein	114609	1554091_a_at	0.328587	0.602062	1.13809	0.978993	0.991337	1.00349	0.882847	0.903764	1.01379	0.498427	0.696218	1.06537		486	337	536	274	452	608	297	471	475	544	429	441	467	484	373	395	499	377	417	388	311	385	506	567
SNAPC5	Hs.30174	NM_006049	Small nuclear RNA activating complex, polypeptide 5, 19kDa	10302	1554093_a_at	0.0762012	0.267174	1.16	0.2528	0.461597	1.14993	1.01e-05	3.32875e-05	1.49698	0.628284	0.790375	1.03351		2015	1993	2313	2698	3403	3431	2481	2777	2147	2288	1997	2400	1190	1886	1210	1767	1990	2536	1767	2377	1367	1394	1264	1226
MGC20460	Hs.368420	NM_053043	Hypothetical protein MGC20460	92454	1554095_at	0.575315	0.798781	-1.09617	0.00530499	0.0296006	2.69113	0.000901563	0.00191465	1.80883	0.0165446	0.0815496	-1.47727		335	420	657	634	637	345	929	497	368	353	294	310	142	220	85	139	471	425	523	437	377	398	239	284
MGC20460	Hs.368420	NM_053043	Hypothetical protein MGC20460	92454	1554096_a_at	0.554633	0.785661	-1.15935	0.0098188	0.0468842	2.22063	0.686307	0.732486	1.07661	0.0239375	0.104941	-1.56663		262	73	288	90	192	126	208	150	132	218	63	141	114	100	94	75	322	275	280	228	153	200	196	47
	Hs.458096		CDNA clone MGC:30053 IMAGE:5139119, complete cds		1554097_a_at	0.0170652	0.104527	-1.27535	0.000662242	0.00603589	1.65348	0.00188161	0.00372763	1.30907	0.000148378	0.00292845	-1.42501		4662	4211	5097	5305	3821	4012	1660	4976	3881	4063	3544	4270	2377	2720	2594	2209	4374	4009	3620	3720	4244	3706	4853	4213
LOC169981	Hs.177200		CDNA FLJ41127 fis, clone BRACE2017574, weakly similar to SPINDLIN	169981	1554098_at	0.0518931	0.21079	-1.37466	0.364746	0.579793	-1.2049	0.0379778	0.0566662	1.31566	0.427932	0.640763	-1.10418		191	170	156	237	52	117	109	127	140	122	240	190	150	136	126	129	141	76	174	53	117	110	134	93
LOC169981	Hs.177200		CDNA FLJ41127 fis, clone BRACE2017574, weakly similar to SPINDLIN	169981	1554099_a_at	0.000226768	0.00548773	-1.58678	0.862444	0.935612	1.04111	1.78e-07	9.50166e-07	2.2922	0.00351509	0.0279801	-1.3925		466	576	455	423	170	204	186	174	421	419	429	417	143	116	235	175	202	148	193	120	165	181	162	222
FLJ14624	Hs.190983	NM_032813	Hypothetical protein FLJ14624	84899	1554102_a_at	0.177968	0.434514	-1.25587	0.834554	0.921101	1.05882	0.00250572	0.00483592	1.66407	0.268912	0.490204	-1.17764		271	264	233	302	214	382	233	218	111	141	241	164	176	114	138	133	186	210	101	55	128	88	173	247
FAM11A	Hs.522172	NM_032508	Family with sequence similarity 11, member A	84548	1554105_at	0.560569	0.788519	-1.07799	0.449978	0.657383	-1.08005	0.00715811	0.0124716	-1.26993	0.900627	0.950976	1.01004		924	834	632	561	459	619	1014	761	624	648	773	577	882	1086	880	903	755	984	724	827	801	843	1079	933
NBEAL1	Hs.471145	NM_198945	Neurobeachin-like 1	65065	1554106_at	0.214248	0.481453	-1.19214	0.0955036	0.240456	-1.18292	0.000282982	0.000670297	-1.42801	0.74365	0.863557	1.02672		701	548	521	566	533	492	595	541	420	420	476	442	791	957	763	813	603	967	714	863	513	942	487	531
ULK2	Hs.168762	NM_014683	Unc-51-like kinase 2 (C. elegans)	9706	1554112_a_at	0.0336495	0.160891	-1.34674	0.0898464	0.230456	-1.41142	0.00213572	0.00418668	1.4793	0.726295	0.854027	-1.03945		407	817	989	566	530	674	420	507	515	419	502	560	542	528	426	420	219	355	286	320	509	331	401	294
SSH2	Hs.335205	NM_033389	Slingshot homolog 2 (Drosophila)	85464	1554114_s_at	0.0947063	0.302804	1.48818	0.0475968	0.147709	1.41429	0.0274619	0.0422489	-1.37678	0.802303	0.897922	-1.03428		114	53	51	78	111	154	87	153	125	83	112	56	94	104	107	115	168	222	146	242	120	129	60	101
FLJ13154	Hs.408702	NM_024598	Hypothetical protein FLJ13154	79650	1554119_at	0.0241896	0.130683	-1.85965	0.891545	0.950269	-1.02925	0.321129	0.380827	-1.17683	0.118693	0.298945	-1.29966		438	158	156	149	110	177	224	116	90	37	106	109	241	225	175	186	222	198	236	168	126	254	228	175
LOC253827	Hs.339024	NM_198080	Hypothetical protein LOC253827	253827	1554126_at	0.0644144	0.241434	-1.49369	0.101452	0.250773	-1.17035	6.81e-08	4.17358e-07	-2.21123	0.865884	0.931806	-1.01532		1158	1259	1593	1253	1065	640	959	885	815	1072	890	721	2924	3280	2106	2167	2613	3116	2420	2191	1772	1996	2259	1537
LOC253827	Hs.339024	NM_198080	Hypothetical protein LOC253827	253827	1554127_s_at	0.0463765	0.196583	-2.0148	0.897564	0.953359	-1.01099	1.48e-10	2.32206e-09	-3.77109	0.173385	0.376176	-1.14186		1092	1140	1528	1412	884	778	560	696	624	569	541	482	4194	3554	3382	3542	4525	5360	3967	4003	2502	2885	3406	2377
KIAA1128	Hs.461988	NM_018999	KIAA1128	54462	1554132_a_at	0.873237	0.959407	-1.0305	0.553297	0.741643	1.15508	0.108713	0.146466	1.28381	0.594722	0.766815	-1.08323		715	571	824	475	906	1086	498	869	447	458	307	446	461	409	536	435	431	469	446	592	394	892	472	557
FLJ23129	Hs.49421	NM_024763	Hypothetical protein FLJ23129	79819	1554140_at	0.85023	0.95009	1.03656	0.462306	0.667307	-1.22192	0.0380867	0.0568022	1.41965	0.513514	0.708608	1.10928		147	327	164	210	86	83	205	330	233	274	319	228	145	154	160	210	168	112	112	138	188	126	88	163
LOC129285	Hs.515985	NM_152994	Smooth muscle myosin heavy chain 11 isoform SM1-like	129285	1554145_a_at	0.237964	0.508269	-1.12673	0.35303	0.567628	-1.09996	0.755582	0.794611	1.02233	0.852573	0.92542	-1.01326		844	679	723	519	546	600	717	727	624	634	497	563	741	624	651	658	706	890	740	488	449	475	544	570
SLC33A1	Hs.478031	NM_004733	Solute carrier family 33 (acetyl-CoA transporter), member 1	9197	1554148_a_at	0.94498	0.985419	1.01293	0.951062	0.979894	1.01831	0.0102152	0.0172143	1.58822	0.99569	0.998545	1.00087		3222	2318	2733	2207	3396	3413	1615	4944	2156	1943	1771	1993	1962	1592	1378	1649	1183	1142	1334	1182	2171	1875	2209	2307
C3orf4	Hs.107393	NM_019895	Chromosome 3 open reading frame 4	56650	1554149_at	2.7e-05	0.00125094	1.53685	0.0978345	0.244423	1.3911	1.48e-09	1.58866e-08	2.43637	0.0158137	0.0793172	1.22826		6518	5779	6549	7124	12567	10463	6900	9353	9609	10856	9398	10678	2502	2688	3131	2988	4006	3137	3461	4099	4009	4038	4069	4645
OGDH	Hs.488181	NM_002541	Oxoglutarate (alpha-ketoglutarate) dehydrogenase (lipoamide)	4967	1554152_a_at	0.532551	0.770385	-1.15104	0.00827764	0.0413653	-1.33477	1.31e-07	7.28513e-07	-2.27016	0.118659	0.298929	1.16935		328	266	218	213	382	313	306	182	137	126	213	122	569	701	633	583	530	704	372	528	361	259	535	436
BHC80	Hs.502458	NM_016621	BRAF35/HDAC2 complex (80 kDa)	51317	1554153_a_at	0.701659	0.875781	-1.03731	0.001698	0.0124711	-1.49111	0.0696799	0.0982871	1.14679	0.0324917	0.128914	1.17877		982	671	647	564	597	560	728	709	657	801	792	678	862	573	762	739	504	534	511	454	496	382	609	448
GDAP2	Hs.310809	NM_017686	Ganglioside induced differentiation associated protein 2	54834	1554154_at	0.839599	0.945814	-1.03852	0.361377	0.576454	1.42277	0.000987324	0.00207907	2.02613	0.429966	0.642519	-1.15127		1544	731	389	477	594	639	605	820	869	667	891	964	274	333	356	293	331	383	230	397	606	776	413	438
MCPH1	Hs.546433	NM_024596	Microcephaly, primary autosomal recessive 1	79648	1554155_at	0.0267661	0.139375	1.27639	0.00112572	0.00909103	1.50498	0.594452	0.648594	1.04029	0.324364	0.546996	-1.07662		482	382	444	416	608	421	636	524	556	462	571	623	351	314	423	418	492	736	635	570	446	595	625	434
TWIST2	Hs.422585	NM_057179	Twist homolog 2 (Drosophila)	117581	1554163_at	0.971694	0.991582	-1.03349	0.000757066	0.00673317	-1.38562	1.8e-12	6.5049e-11	-11.3511	0.0112578	0.0629081	1.34528		183	118	96	143	114	214	58	139	125	147	81	167	1667	1771	1788	1779	1277	1092	1358	1173	1619	868	928	1796
GOLGA7	Hs.7953	NM_016099	Golgi autoantigen, golgin subfamily a, 7	51125	1554167_a_at	0.697306	0.873364	1.03401	0.367178	0.582461	1.09379	0.0477839	0.0697897	1.14509	0.712564	0.8454	-1.0242		3157	3347	4490	3956	4966	4640	2927	4569	3597	3487	3492	3239	3576	2851	3079	3177	3437	4118	3414	3241	3308	2957	3857	3413
SH3KBP1	Hs.444770	NM_031892	SH3-domain kinase binding protein 1	30011	1554168_a_at	0.423394	0.688096	-1.24102	0.0294155	0.10444	1.69866	0.305373	0.364474	-1.19582	0.0369481	0.140836	-1.46904		5140	2442	4922	4431	7784	5273	4563	2922	1617	1936	1428	1769	3390	3603	3274	3284	4412	4685	4353	5053	6885	7453	7233	5963
ZNF261	Hs.9568		zinc finger protein 261	9203	1554171_at	0.486813	0.736839	-1.26638	0.787809	0.895618	-1.05578	0.0102942	0.017338	-1.66744	0.761096	0.873999	-1.05572		157	158	137	147	19	106	202	111	120	149	147	92	211	236	160	311	321	289	294	382	168	93	161	31
ZNF261	Hs.9568		zinc finger protein 261	9203	1554172_a_at	0.792827	0.923632	-1.13679	0.557538	0.744311	-1.09306	2.83e-06	1.08338e-05	-3.22737	0.817632	0.905728	1.03832		186	113	103	80	52	194	126	52	101	125	156	42	342	534	481	170	391	385	439	352	245	266	462	254
FLJ31139	Hs.350846	NM_173657	Hypothetical protein FLJ31139	285315	1554176_a_at	0.14749	0.390246	-1.1603	0.44856	0.656195	1.14008	8.42e-06	2.8398e-05	1.72136	0.122813	0.30514	-1.15282		204	305	215	293	193	235	140	153	225	302	261	244	141	88	172	113	84	110	136	134	138	177	163	230
ATP5S	Hs.438489	NM_015684	ATP synthase, H+ transporting, mitochondrial F0 complex, subunit s (factor B)	27109	1554177_a_at	0.00960653	0.0713375	-1.82294	0.796331	0.899577	1.0885	0.0169992	0.027362	1.59887	0.0387025	0.14549	-1.48649		274	469	996	454	330	247	304	250	265	286	293	431	234	150	358	275	288	238	222	317	264	419	166	300
MGC39518	Hs.482656	NM_173822	Hypothetical protein MGC39518	285172	1554178_a_at	0.0113895	0.0798443	1.3431	0.719579	0.854005	-1.06413	4.73e-05	0.000132782	1.63107	0.0373524	0.141816	1.22862		485	646	546	474	624	574	594	468	909	665	913	1031	433	389	450	321	182	296	248	289	402	752	460	365
MANEA	Hs.533323	NM_024641	Mannosidase, endo-alpha	79694	1554193_s_at	0.154032	0.400561	1.24637	0.000106834	0.00149934	2.02946	0.583843	0.638657	-1.05822	0.027234	0.114797	-1.27642		156	183	199	219	200	249	273	243	152	170	332	268	156	148	114	176	259	291	312	286	278	247	311	427
ALS2CR15	Hs.546426	NM_138468	Amyotrophic lateral sclerosis 2 (juvenile) chromosome region, candidate 14	130026	1554205_s_at	0.801801	0.927031	-1.0417	0.924541	0.967184	-1.01385	0.30404	0.363003	-1.11985	0.911896	0.95691	-1.01207		219	188	194	161	179	282	165	209	121	168	179	160	228	218	216	180	182	154	191	277	109	198	297	253
FLJ20097	Hs.222282	NM_024553	Hypothetical protein FLJ20097	55610	1554217_a_at	0.707045	0.878509	1.08108	0.164593	0.346964	1.33696	0.870791	0.893158	-1.02381	0.461038	0.667435	-1.11347		165	123	146	121	138	176	305	137	149	113	123	59	142	129	122	113	231	189	135	251	110	86	127	224
LOC153222	Hs.484195	NM_153607	Adult retina protein	153222	1554229_at	0.499399	0.746285	1.09164	0.0353765	0.119036	-1.41347	0.0937892	0.128119	1.18868	0.0504293	0.173786	1.22734		409	292	295	379	362	410	201	547	386	304	414	378	302	348	358	409	243	153	165	235	258	314	312	325
ZADH2	Hs.465433	NM_175907	Zinc binding alcohol dehydrogenase, domain containing 2	284273	1554239_s_at	0.035042	0.165177	1.56145	0.916182	0.962977	-1.02372	0.385197	0.44619	1.13815	0.109227	0.283883	1.27832		573	932	817	957	1196	1114	2590	1421	914	1113	1094	798	1169	653	844	1067	1137	721	1015	981	814	821	844	960
COCH	Hs.21016	NM_004086	Coagulation factor C homolog, cochlin (Limulus polyphemus)	1690	1554241_at	0.338424	0.612627	-1.06879	0.695573	0.839083	1.03298	0.00206524	0.00406063	1.20586	0.341649	0.562814	-1.0524		4616	5204	5092	4463	4063	4630	3555	4627	4437	5538	4347	5059	3040	4180	3900	4178	3334	4022	2826	3856	4159	5058	3643	4707
ZNF638	Hs.434401	NM_014497	Zinc finger protein 638	27332	1554249_a_at	0.161016	0.410646	-1.17566	0.989734	0.99575	-1.00255	2.5e-05	7.48516e-05	1.76176	0.319549	0.541645	-1.10758		881	707	739	668	891	824	609	681	468	539	473	610	527	270	409	369	287	454	353	231	400	366	488	563
TRIM50C	Hs.534009	NM_198853	Tripartite motif-containing 50C	378108	1554250_s_at	0.00932645	0.0700955	-1.54198	0.00188374	0.0134447	-2.55718	0.00129777	0.00266296	1.64716	0.619942	0.784809	1.06761		1078	860	428	664	353	328	330	401	714	591	613	600	444	612	609	515	161	189	195	426	217	145	236	136
HP1-BP74	Hs.142442	NM_016287	HP1-BP74	50809	1554251_at	0.917136	0.97654	-1.02292	0.00427256	0.0249641	1.95601	0.613754	0.666869	-1.078	0.0286284	0.118505	-1.41905		678	294	414	332	631	433	867	394	256	277	231	270	394	122	336	387	702	466	688	719	606	709	480	477
PCNXL2	Hs.370605	NM_024938	Pecanex-like 2 (Drosophila)	80003	1554256_a_at	0.0174342	0.10586	-1.28162	0.669432	0.822257	1.0902	2.38e-07	1.22143e-06	2.09961	0.0448265	0.160127	-1.21614		1463	956	1471	1521	1371	1558	736	1143	1004	823	904	905	484	630	589	492	805	792	808	765	458	450	254	454
KIAA0826	Hs.169600		KIAA0826 protein	23045	1554260_a_at	0.791416	0.922966	1.02158	0.0112593	0.0516579	1.56761	4.03e-08	2.64475e-07	1.97908	0.0885893	0.249312	-1.14389		1543	1134	938	1181	1013	1473	1355	1315	1114	1169	1046	1314	688	468	366	386	721	783	942	694	709	824	688	621
dJ383J4.3	Hs.434498		Hypothetical gene supported by BC007071	91687	1554271_a_at	0.241788	0.513084	2.357	0.0117504	0.0531132	2.41479	0.016034	0.025951	-2.25062	0.27817	0.498888	-1.38806		178	255	263	325	529	317	2616	224	341	319	234	233	673	489	573	524	1932	1418	1850	1698	973	1055	1196	788
LRAP	Hs.482910	NM_022350	Leukocyte-derived arginine aminopeptidase	64167	1554273_a_at	0.0192262	0.112276	-1.60971	0.00120766	0.0095638	-2.23331	0.49455	0.554349	1.09885	0.390538	0.609518	1.12635		313	547	525	240	102	235	422	365	264	157	265	209	499	374	444	339	286	212	242	181	226	53	84	199
CCRN4L	Hs.480763	NM_012118	CCR4 carbon catabolite repression 4-like (S. cerevisiae)	25819	1554283_at	0.0335295	0.160561	-1.64912	0.135803	0.305268	1.43094	0.694018	0.739442	1.06429	0.0135361	0.0713946	-1.53874		301	589	243	418	144	203	290	341	260	237	255	151	279	158	282	244	402	279	524	594	259	130	323	245
TRIM4	Hs.50749	NM_033091	Tripartite motif-containing 4	89122	1554287_at	0.113696	0.337016	-1.36429	0.498126	0.698091	1.17059	0.178915	0.227518	1.22459	0.113147	0.290477	-1.2731		260	328	240	215	95	56	147	292	224	240	296	179	204	207	169	100	250	220	242	159	205	265	152	99
HERC3	Hs.35804		Hect domain and RLD 3	8916	1554290_at	0.268993	0.544541	1.14424	0.643868	0.80574	-1.10599	3.51e-05	0.000101585	1.81346	0.269536	0.490668	1.13049		240	194	155	184	312	225	205	252	262	176	154	183	135	104	143	98	71	131	129	81	104	170	77	105
KIAA0701	Hs.153293		KIAA0701 protein	23074	1554291_at	0.328572	0.602062	-1.2846	9.37e-05	0.00137092	2.18212	0.00157192	0.00316942	-1.64743	0.000493584	0.00692263	-1.77093		115	109	124	144	86	158	93	50	109	72	79	119	89	147	73	144	302	342	284	315	241	121	193	179
KIAA0701	Hs.153293		KIAA0701 protein	23074	1554292_a_at	0.568104	0.794242	1.18279	0.946792	0.977536	1.01225	0.00823202	0.0141663	-1.60124	0.72063	0.850439	1.05856		143	66	175	133	156	104	228	149	80	158	197	151	223	265	193	217	131	345	324	283	71	292	216	156
EIF4G3	Hs.467084	NM_003760	Eukaryotic translation initiation factor 4 gamma, 3	8672	1554310_a_at	0.105629	0.323222	-1.34662	0.238673	0.445442	-1.22795	0.786901	0.822164	-1.03371	0.736725	0.859664	-1.04212		404	240	204	267	257	334	196	171	189	129	171	209	385	244	185	293	229	283	156	181	206	179	278	291
SUPT6H	Hs.250429		Suppressor of Ty 6 homolog (S. cerevisiae)	6830	1554311_a_at	0.504343	0.7502	-1.23715	0.00011492	0.00159235	-1.69022	4.05e-08	2.65546e-07	-2.93551	0.00844301	0.0516854	1.3936		138	48	99	88	71	96	43	91	80	99	78	45	352	301	307	284	203	278	129	176	210	93	238	145
DKFZP564A022	Hs.491626	NM_030954	Hypothetical protein DKFZp564A022	81790	1554312_at	0.984171	0.996255	-1.0029	0.992085	0.996774	-1.00127	0.173436	0.221499	-1.14399	0.994403	0.997873	-1.00068		207	150	162	173	137	149	146	229	118	182	165	254	163	219	224	185	239	209	234	234	130	165	226	143
PGLS	Hs.466165	NM_012088	6-phosphogluconolactonase	25796	1554316_at	0.81863	0.935258	-1.0536	0.658427	0.815143	-1.11003	0.836385	0.864576	1.03438	0.879882	0.938348	1.02503		595	254	202	99	296	324	254	352	230	212	302	213	302	291	246	301	294	329	176	172	250	393	223	217
C14orf172	Hs.525610	NM_152307	Chromosome 14 open reading frame 172	115708	1554317_s_at	0.656614	0.849542	1.07212	0.498116	0.698091	1.08001	0.00228696	0.00444976	-1.38364	0.867581	0.932574	-1.01557		267	382	474	423	563	421	295	452	470	471	346	297	592	630	505	404	716	840	628	605	446	418	489	461
NFS1	Hs.194692	NM_181679	NFS1 nitrogen fixation 1 (S. cerevisiae)	9054	1554321_a_at	0.858995	0.953019	-1.02297	0.338392	0.552886	-1.13673	0.721111	0.763991	1.03339	0.577278	0.754452	1.05275		405	566	511	678	581	522	684	483	453	547	538	415	575	593	623	408	639	697	465	345	405	288	597	433
D2LIC	Hs.371597	NM_016008	Dynein 2 light intermediate chain	51626	1554324_s_at	0.810889	0.931277	1.05263	0.655739	0.813106	-1.06021	0.000417204	0.000953741	-1.63761	0.628475	0.790375	1.05733		95	74	27	89	47	110	86	119	57	58	43	80	114	119	148	112	124	88	162	154	103	88	128	83
CANT1	Hs.8859	NM_138793	Calcium activated nucleotidase 1	124583	1554327_a_at	0.46329	0.72047	-1.1976	0.64276	0.805233	-1.06363	9.45e-05	0.000247409	-1.83624	0.846677	0.922086	-1.02376		783	569	753	489	1051	642	513	620	454	379	382	291	1346	1195	910	1054	1389	1856	967	1283	666	421	920	969
DNAJA4	Hs.513053	NM_018602	DnaJ (Hsp40) homolog, subfamily A, member 4	55466	1554333_at	0.122076	0.350126	1.69639	0.683168	0.831171	-1.27052	0.0634844	0.0902526	1.8012	0.16687	0.368602	1.52717		205	87	102	105	10	6	1	1	357	551	397	370	88	125	79	126	58	4	26	70	131	107	131	131
DNAJA4	Hs.513053	NM_018602	DnaJ (Hsp40) homolog, subfamily A, member 4	55466	1554334_a_at	0.254122	0.528549	1.26916	0.162086	0.343549	-1.53995	0.0427295	0.0630446	1.44887	0.0784161	0.23105	1.37244		868	300	404	529	51	37	62	59	1315	1228	1229	1352	558	461	520	456	97	23	78	78	580	505	584	646
COG3	Hs.507948	NM_031431	Component of oligomeric golgi complex 3	83548	1554339_a_at	0.653967	0.847889	-1.05442	0.0677465	0.189758	-1.61198	4.67e-06	1.68066e-05	2.07951	0.307923	0.530407	1.12358		644	427	649	421	621	588	509	614	486	420	444	379	377	265	297	299	124	113	207	60	170	188	337	337
HEL308	Hs.480101	NM_133636	DNA helicase HEL308	113510	1554341_a_at	0.111713	0.333799	1.2094	0.28305	0.495617	1.13763	0.75939	0.797842	1.02561	0.69488	0.833956	1.03294		331	310	321	325	515	434	400	417	299	288	511	249	313	281	288	415	415	387	463	395	304	326	238	423
HEL308	Hs.480101	NM_133636	DNA helicase HEL308	113510	1554342_s_at	0.115072	0.33947	1.19643	0.530663	0.724628	1.07827	0.299489	0.358359	1.08895	0.482599	0.684471	1.05886		417	461	454	432	537	566	693	560	406	497	466	496	356	423	573	360	497	430	351	530	428	333	488	635
LOC285192	Hs.437167		Similar to aquaporin 11	285192	1554344_s_at	0.576614	0.799624	-1.11574	0.0256742	0.0946275	1.36434	0.001311	0.00268782	-1.5127	0.048021	0.167834	-1.25872		639	485	464	499	435	299	392	454	467	549	580	565	603	838	571	520	704	1085	739	855	512	863	923	1228
FLJ20125	Hs.24088	NM_017676	Hypothetical protein FLJ20125	54826	1554345_a_at	0.692845	0.870258	1.02927	0.924243	0.967059	1.01854	1.85e-10	2.77602e-09	2.64979	0.831704	0.913522	1.01604		1464	1261	1322	1214	1317	989	1807	1363	1374	1355	1275	1350	539	449	576	432	462	440	744	521	479	423	566	431
MGC3794	Hs.209431	NM_152902	Putative MAPK activating protein	261726	1554351_a_at	0.079104	0.272689	-1.18783	0.0357012	0.119887	1.29077	0.0145522	0.0237763	1.21345	0.008966	0.0539278	-1.23317		2936	3560	5147	4774	4541	3856	4192	3511	2936	3056	2867	2683	2820	2778	2733	2547	3703	3403	3185	3321	3539	3801	3936	3194
MYCPBP	Hs.513817	NM_005848	C-myc promoter binding protein	10260	1554352_s_at	0.0681197	0.249316	1.26621	0.190648	0.382832	-1.19001	0.567043	0.623362	1.05267	0.0311539	0.125373	1.22843		876	1001	578	1108	1274	1098	1125	671	1275	1043	1430	1107	911	1189	1191	877	987	1015	1084	965	838	660	720	736
PPP2R5C	Hs.368264	NM_178588	Protein phosphatase 2, regulatory subunit B (B56), gamma isoform	5527	1554365_a_at	0.0374839	0.172269	1.2046	0.0309301	0.107959	1.20993	0.76185	0.800077	-1.01804	0.947687	0.975907	-1.00387		2042	2600	2820	3061	3831	3526	4600	3041	2690	2788	2432	2444	3013	2657	2338	2679	4357	3981	3874	3734	2364	2604	2919	2028
	Hs.385657		Transcribed locus	255022	1554367_at	0.916715	0.97654	1.02026	0.404091	0.616428	-1.14339	0.138597	0.181397	-1.20686	0.505729	0.702211	1.08579		146	88	113	122	135	197	86	126	129	120	109	55	108	170	199	133	150	177	83	124	90	161	123	159
ACTR2	Hs.393201	NM_005722	ARP2 actin-related protein 2 homolog (yeast)	10097	1554390_s_at	0.637118	0.839225	-1.0593	0.00895198	0.0437767	1.22941	1.09e-07	6.23765e-07	-1.69958	0.0269364	0.113874	-1.16322		2007	1945	2816	2431	2400	2596	2662	3851	1343	1541	1666	1309	3566	2923	3508	3636	5058	4969	5656	5063	3106	3001	3938	2730
UEV3	Hs.407991	NM_018314	Ubiquitin-conjugating enzyme E2-like	55293	1554397_s_at	0.188649	0.449108	1.13033	0.0114026	0.0521169	1.27938	0.695213	0.740388	-1.02524	0.322243	0.544598	-1.06578		1405	1636	1764	1295	2089	1919	2515	2086	1359	1345	1396	1081	1498	1301	1496	1550	2064	1900	2458	1804	1470	1504	1806	1950
TK1	Hs.515122	NM_003258	Thymidine kinase 1, soluble	7083	1554408_a_at	0.401881	0.670616	2.98813	0.00284014	0.0183555	2.71767	0.000723173	0.00156415	-4.30962	0.0852755	0.24291	-1.78211		236	368	382	362	706	311	5689	320	232	186	349	263	1401	1700	1519	1612	6303	6084	7218	6416	1991	1956	2217	1688
WBSCR16	Hs.520955	NM_148842	Williams-Beuren syndrome chromosome region 16	81554	1554410_a_at	0.811755	0.931986	1.07039	0.261667	0.471203	1.1776	7.83e-05	0.00020937	-1.99679	0.525209	0.716252	-1.08986		722	963	845	553	1008	867	1037	708	439	859	997	685	1616	1450	1419	1368	2002	3168	1962	1507	1316	1169	1053	1608
CTNNB1	Hs.476018	NM_001904	Catenin (cadherin-associated protein), beta 1, 88kDa	1499	1554411_at	0.907146	0.973408	-1.02452	0.37647	0.591565	1.31047	0.04592	0.0673032	1.44819	0.477907	0.680301	-1.13231		455	296	386	221	455	667	587	564	65	129	85	99	295	176	136	195	233	556	321	257	175	137	200	223
C8orf1	Hs.436445	NM_004337	Chromosome 8 open reading frame 1	734	1554414_a_at	0.0593404	0.229682	1.27115	0.0802809	0.213849	1.4201	0.000342552	0.000796692	1.57834	0.912192	0.957078	1.01158		1573	1488	1153	1543	2317	2661	2347	1940	1315	1286	1383	1387	1066	575	887	895	1142	1086	1239	1034	1220	1217	1508	1276
TAF5L	Hs.270621	NM_014409	TAF5-like RNA polymerase II, p300/CBP-associated factor (PCAF)-associated factor, 65kDa	27097	1554415_at	0.223965	0.493069	1.26827	0.280585	0.492718	1.16346	0.00962232	0.0163192	-1.383	0.918617	0.960371	1.01163		298	302	236	204	296	382	470	480	316	238	243	213	437	234	394	443	588	420	293	659	432	424	324	369
APH-1A	Hs.108408	NM_016022	Likely ortholog of C. elegans anterior pharynx defective 1A	51107	1554417_s_at	0.946794	0.986005	-1.00841	0.0394778	0.129082	-1.35668	0.289035	0.347326	1.10558	0.146044	0.339444	1.1498		1190	1189	1650	1368	1640	1821	1361	1511	977	1258	1175	961	1697	1682	1131	1087	1350	2074	1277	1158	680	343	710	659
FBXO7	Hs.5912	NM_012179	F-box protein 7	25793	1554423_a_at	0.296702	0.571734	1.10095	0.51668	0.713297	-1.05475	0.097396	0.132586	-1.11041	0.235182	0.452817	1.07639		4823	5624	4809	5656	5017	5938	5649	7866	4721	4889	6008	5958	6395	6423	6045	6180	6196	6041	5519	5350	7003	5124	7177	5076
FIP1L1	Hs.518760	NM_030917	FIP1 like 1 (S. cerevisiae)	81608	1554424_at	0.139118	0.376169	1.24484	0.0235349	0.088672	1.49054	0.256718	0.313107	1.13228	0.523832	0.71539	-1.07137		484	545	677	618	1335	970	806	528	532	539	568	508	458	447	504	441	703	797	873	857	576	518	703	488
DMWD	Hs.275924		dystrophia myotonica-containing WD repeat motif	1762	1554429_a_at	0.672331	0.858625	1.21692	0.0153046	0.0646125	-1.46896	1.66e-06	6.74293e-06	-3.1956	0.0413604	0.1519	1.40382		712	533	471	619	710	734	570	611	770	894	691	703	2545	3315	1990	1992	2024	3088	1192	1186	1574	1026	1957	1353
C21orf51	Hs.303798	NM_058182	Chromosome 21 open reading frame 51	54065	1554432_x_at	0.637611	0.839426	-1.09091	0.57133	0.755007	1.12284	0.464893	0.525452	1.10595	0.464893	0.670281	-1.10595		586	435	456	647	383	750	213	455	634	258	606	595	531	368	391	444	525	701	601	506	333	570	369	289
ZNF146	Hs.301819	NM_007145	Zinc finger protein 146	7705	1554433_a_at	0.664997	0.854771	-1.03234	0.94097	0.974823	-1.01202	1.85e-09	1.91747e-08	2.2011	0.799201	0.895813	-1.01832		3532	2873	3751	3410	4431	3631	3208	4496	2757	2613	2648	2498	1799	1214	1540	1550	1514	1878	1564	1780	1390	1018	1506	1411
KIAA1217	Hs.445885	NM_019590	KIAA1217	56243	1554438_at	0.953058	0.98711	-1.00902	0.561797	0.747649	-1.10081	0.494891	0.554674	1.07998	0.711531	0.844914	1.04236		282	337	206	294	197	291	355	315	201	278	297	284	351	224	261	245	203	222	283	282	169	311	113	381
KIAA0261	Hs.439188		KIAA0261	23063	1554441_a_at	0.00738226	0.0601765	-1.2056	0.00936914	0.0452815	1.24511	0.000723578	0.00156487	1.21499	0.00052635	0.00723248	-1.22327		3018	2597	3090	2357	2675	2390	2896	3168	2016	1715	1657	1834	1787	1781	1928	1923	2507	2505	2645	2319	2205	2008	2250	2036
C2orf18	Hs.516034	NM_017877	Chromosome 2 open reading frame 18	54978	1554444_s_at	0.423549	0.688287	1.08882	0.605811	0.779665	-1.05431	0.667538	0.715625	-1.03208	0.354329	0.575284	1.07115		614	537	584	511	665	851	483	721	470	696	368	637	580	629	638	638	493	598	722	619	602	549	608	523
	Hs.522692		Full-length cDNA clone CS0DF024YK11 of Fetal brain of Homo sapiens (human)		1554447_at	0.0583618	0.22756	-1.16576	0.695349	0.838996	-1.07367	1.76e-09	1.83825e-08	2.35156	0.267182	0.488145	-1.09008		1263	899	1300	1134	914	733	695	824	1137	1337	1176	1069	478	463	541	398	485	351	413	450	534	427	478	364
	Hs.522692		Full-length cDNA clone CS0DF024YK11 of Fetal brain of Homo sapiens (human)		1554448_at	0.250594	0.524279	1.31008	0.439947	0.648187	1.18883	0.82623	0.855465	-1.03565	0.782351	0.886992	1.04509		151	99	129	137	317	242	129	189	86	191	90	108	87	183	125	169	161	143	149	192	103	195	159	239
FLJ35954	Hs.419195	NM_152622	Hypothetical protein FLJ35954	166968	1554449_at	0.59707	0.813562	1.12269	0.520765	0.716754	-1.21322	0.0918694	0.125766	1.36968	0.409814	0.625869	1.15997		131	86	130	85	152	194	81	115	110	52	108	158	104	108	90	65	45	49	77	81	143	130	12	68
FLJ35954	Hs.419195	NM_152622	Hypothetical protein FLJ35954	166968	1554450_s_at	0.569295	0.794504	1.07299	0.846695	0.92806	1.0407	0.000162832	0.000403969	1.67356	0.789368	0.890763	1.0296		1013	606	625	448	941	904	685	793	585	544	632	693	518	337	361	418	309	389	466	326	493	478	467	473
DNAJC14	Hs.253844	NM_032364	DnaJ (Hsp40) homolog, subfamily C, member 14	85406	1554451_s_at	0.0509458	0.208299	1.17003	0.0190925	0.0759474	1.18704	0.0282075	0.0432762	-1.12633	0.739159	0.860982	-1.01705		651	533	684	658	966	928	844	781	660	431	704	597	853	706	647	617	956	977	1000	852	784	667	746	720
HIG2	Hs.521171	NM_013332	Hypoxia-inducible protein 2	29923	1554452_a_at	0.845345	0.948278	-1.02464	0.261063	0.47074	-1.11765	0.00419705	0.00770638	-1.28298	0.505158	0.701732	1.05316		781	938	1066	875	943	1061	1405	1114	622	721	633	645	1234	1317	1248	1098	1024	1052	994	1248	1178	1381	885	1001
HNRPLL	Hs.445497	NM_138394	Heterogeneous nuclear ribonucleoprotein L-like	92906	1554453_at	0.81674	0.934682	1.03027	0.206632	0.403956	-1.37217	4.56e-05	0.000128626	1.89086	0.289035	0.510146	1.13681		304	259	266	195	292	237	334	415	135	258	201	238	180	165	180	111	101	164	88	116	168	86	80	124
WINS1	Hs.105633	NM_181740	WINS1 protein with Drosophila Lines (Lin) homologous domain	55180	1554455_at	0.0050733	0.0470589	1.66882	0.0134443	0.0587341	2.46168	0.000327	0.000764375	1.95836	0.757899	0.871574	1.04743		585	402	173	232	399	347	521	440	662	647	868	762	162	125	171	90	213	349	348	261	255	564	298	410
WINS1	Hs.105633	NM_181740	WINS1 protein with Drosophila Lines (Lin) homologous domain	55180	1554456_a_at	0.378804	0.648938	1.10004	0.00117082	0.00937131	1.97696	5.6e-05	0.000154543	1.62752	0.0533687	0.179894	-1.2109		906	651	507	490	566	591	774	585	818	632	865	788	283	356	209	259	554	622	525	607	452	629	436	552
DNAJB9	Hs.6790	NM_012328	DnaJ (Hsp40) homolog, subfamily B, member 9	4189	1554462_a_at	0.914832	0.97562	1.02344	0.722907	0.855798	1.09861	0.245098	0.300558	1.22148	0.860733	0.9294	-1.03001		4153	3156	5565	3827	5752	4434	2295	7611	3536	4164	3103	3290	3891	3121	3265	2906	2678	3016	1237	1970	5015	4121	5987	4942
CRTAP	Hs.517888	NM_006371	Cartilage associated protein	10491	1554464_a_at	0.373391	0.64398	-1.09192	1.03e-08	9.15307e-07	-2.07122	0.0001324	0.000334832	-1.32534	6.7272e-06	0.000309038	1.43872		4734	7058	6479	5575	5262	5722	4901	5050	5503	5809	6700	4730	10957	11019	9803	9054	3591	4783	3650	3157	6657	4775	6133	6683
FLJ20344	Hs.444269	NM_017776	Hypothetical protein FLJ20344	55634	1554465_s_at	0.25271	0.526724	-1.08674	0.173904	0.360356	-1.14567	3.64e-05	0.000105109	1.36375	0.870813	0.934097	1.00952		767	560	720	584	664	537	448	521	581	682	695	714	518	493	475	492	436	461	378	416	556	411	415	380
MGC13114	Hs.239500	NM_032366	Hypothetical protein MGC13114	84326	1554466_a_at	0.0241189	0.130384	-1.33	0.981301	0.99239	1.0028	0.820661	0.850549	1.01915	0.0963181	0.262854	-1.15559		1659	1520	1964	1511	1533	1340	1169	1167	1287	1329	1187	994	1290	1469	1506	1446	1658	2224	1817	2042	918	824	1207	764
HSPC063	Hs.178499	NM_014155	HSPC063 protein	29068	1554469_at	0.51549	0.758574	1.0725	0.597497	0.773649	-1.08438	0.000739818	0.00159792	1.42808	0.406826	0.623857	1.07738		267	197	156	180	221	238	218	309	179	201	180	170	158	164	141	141	135	108	161	118	112	162	182	136
HSPC063	Hs.178499	NM_014155	HSPC063 protein	29068	1554470_s_at	0.576634	0.799624	1.04686	0.00299818	0.0190924	-1.66348	2.04e-07	1.06715e-06	1.81767	0.0112627	0.0629081	1.23009		886	949	700	677	688	814	891	790	851	846	883	962	638	603	500	518	287	536	287	202	278	435	496	195
DKFZP566D1346	Hs.105016	NM_030816	Hypothetical protein DKFZp566D1346	81573	1554471_a_at	0.89632	0.968017	1.01065	0.537364	0.729643	1.04481	0.0163423	0.0263987	-1.14936	0.729594	0.855739	-1.01868		1373	1307	1258	1463	1531	1401	1210	1569	1326	1314	1150	1416	1597	1398	1689	1420	1338	1563	1499	1422	1844	1337	1865	1887
PHF20L1	Hs.304362	NM_198513	PHD finger protein 20-like 1	51105	1554472_a_at	0.232803	0.502818	-1.26915	0.609882	0.782225	1.11755	0.469011	0.529442	1.11181	0.230668	0.447479	-1.19475		275	234	253	431	257	195	390	392	108	135	279	124	237	267	240	162	271	330	246	207	161	389	233	188
MOXD1	Hs.6909	NM_015529	Monooxygenase, DBH-like 1	26002	1554474_a_at	0.836462	0.943774	-2.25075	3.41e-11	8.21545e-09	-3.43651	5.9e-13	2.75118e-11	-45.2302	1.39907e-08	2.68923e-06	3.24623		251	308	321	251	97	106	136	133	139	165	129	100	15805	13470	13828	14127	3507	3801	2564	2708	3711	5658	8619	2739
ZNF600	Hs.166312	NM_198457	Zinc finger protein 600	162966	1554476_x_at	0.019327	0.112683	1.3055	0.678733	0.828891	-1.07737	1.9e-05	5.84447e-05	1.70766	0.0488726	0.169861	1.21564		129	154	119	125	151	189	159	145	178	162	234	158	93	96	101	79	36	133	46	97	87	78	108	100
FLJ20718	Hs.313917	NM_182922	Hypothetical protein FLJ20718	55027	1554478_a_at	0.624875	0.831901	-1.08129	0.743484	0.867968	1.04101	0.0146252	0.0238848	-1.29849	0.564611	0.745219	-1.05834		280	376	520	387	419	274	342	346	271	380	447	412	535	452	443	484	379	491	325	423	401	638	548	780
CARD8	Hs.446146	NM_014959	Caspase recruitment domain family, member 8	22900	1554479_a_at	0.181212	0.438872	1.2515	0.808955	0.907662	-1.05765	0.0176584	0.0282991	1.41986	0.262492	0.4832	1.16713		1601	930	838	784	1019	826	1121	731	1452	1987	1592	1667	759	1070	712	844	840	1059	886	856	895	552	659	654
SVH	Hs.287412	NM_031905	SVH protein	83787	1554480_a_at	0.000355779	0.00756252	1.38745	0.295454	0.5087	-1.11164	0.000242945	0.000583493	1.31301	0.00113763	0.0127348	1.25984		1362	2062	2253	2364	3110	2712	3165	2583	2579	2739	2881	2544	1826	1828	1963	2080	2405	1651	1306	1890	1559	1620	1669	1748
SARA2	Hs.279582	NM_016103	SAR1a gene homolog 2 (S. cerevisiae)	51128	1554482_a_at	0.147764	0.390537	1.15107	0.000295204	0.00327078	1.3684	0.000101185	0.000263006	-1.32201	0.0536585	0.180352	-1.12385		2254	2581	3569	3051	4125	3634	3516	4733	2795	2632	2525	2411	3604	3304	3466	3380	4635	5074	5276	4533	4337	4387	4195	5205
GFOD1	Hs.484686	NM_018988	Glucose-fructose oxidoreductase domain containing 1	54438	1554486_a_at	0.318412	0.592222	-1.21148	0.342715	0.557309	1.3363	0.0115206	0.0192273	1.58492	0.173938	0.376999	-1.25815		124	153	198	95	48	88	164	223	110	118	101	89	40	74	77	90	113	74	127	82	85	124	78	68
Cep70	Hs.531962	NM_024491	P10-binding protein	80321	1554489_a_at	0.162422	0.412612	1.25761	0.675056	0.826707	-1.15087	0.000150855	0.000377233	2.09842	0.199652	0.410032	1.22202		702	414	682	733	1087	886	1477	489	557	594	663	613	460	312	260	425	594	585	402	548	102	83	156	62
THADA	Hs.369592	NM_198554	Thyroid adenoma associated	63892	1554493_s_at	0.162655	0.412932	1.18601	0.884035	0.947155	1.02758	0.00031785	0.000745397	1.57067	0.367784	0.588449	1.09797		291	283	281	360	461	427	491	387	296	232	335	253	114	204	267	249	160	200	232	183	253	253	233	200
THG-1	Hs.469798	NM_030935	TSC-22-like	81628	1554501_at	0.308561	0.583808	-1.40456	0.474625	0.678621	1.19223	0.153981	0.199318	-1.33768	0.224474	0.439483	-1.27829		224	117	69	83	61	44	67	96	114	109	112	99	88	155	130	142	111	318	160	120	112	179	131	97
C10orf97	Hs.158870	NM_024948	Chromosome 10 open reading frame 97	80013	1554509_a_at	0.108769	0.328336	1.32668	0.710522	0.848315	1.04654	0.00429726	0.00787571	-1.38245	0.367314	0.588131	1.09586		739	701	699	616	1215	1122	840	1188	618	767	869	691	876	1173	1019	1262	874	847	1051	999	1604	1146	1238	1304
GHITM	Hs.352656	NM_014394	Growth hormone inducible transmembrane protein	27069	1554510_s_at	0.118714	0.344831	-1.15258	0.973693	0.989559	-1.00675	1.73e-08	1.266e-07	2.32202	0.271799	0.49343	-1.10202		20989	17525	22678	18415	23637	22974	11487	16904	16638	17786	14087	14624	8051	8056	7954	8061	8277	8772	8503	7528	7869	6792	8543	7529
FLJ14640	Hs.317590	NM_032816	Hypothetical protein FLJ14640	84902	1554512_a_at	0.235996	0.506213	-1.20747	0.0182664	0.0735643	1.58287	0.278217	0.336039	1.13797	0.0144607	0.0747046	-1.36848		130	112	196	144	213	152	132	156	60	124	42	85	103	92	112	55	120	176	160	188	87	122	132	161
FLJ14640	Hs.317590	NM_032816	Hypothetical protein FLJ14640	84902	1554513_s_at	0.98991	0.997652	1.00165	0.015501	0.0650994	1.30116	0.00305021	0.00576766	-1.30925	0.0768155	0.227896	-1.15946		324	303	354	229	384	439	313	358	254	208	251	217	325	281	419	353	454	619	528	539	468	307	240	431
FLJ13273	Hs.161429	NM_024751	Hypothetical protein FLJ13273	79807	1554518_at	0.0873905	0.289384	1.30587	0.1075	0.260467	1.39853	0.025821	0.0399398	1.33633	0.937182	0.970389	1.00955		378	235	293	320	574	591	570	305	256	293	297	316	251	133	304	194	273	361	325	318	260	242	355	333
CNNM2	Hs.500903	NM_199077	Cyclin M2	54805	1554522_at	0.0714902	0.257068	-1.60043	0.304074	0.517482	1.74272	0.00605798	0.0107501	2.11947	0.0496324	0.171722	-1.64441		155	277	226	79	65	87	115	300	99	98	116	41	58	7	79	62	110	121	103	151	46	80	28	79
HT007	Hs.525063	NM_018480	Uncharacterized hypothalamus protein HT007	55863	1554537_at	0.830108	0.941136	1.04653	0.229915	0.434331	-1.23971	0.168892	0.216288	-1.21142	0.315514	0.537523	1.14803		184	161	88	72	148	81	181	152	105	133	158	99	166	216	187	124	163	157	243	152	148	106	36	113
RHOF	Hs.223617	NM_019034	Ras homolog gene family, member F (in filopodia)	54509	1554538_at	0.642009	0.841593	-1.14478	0.43661	0.645006	1.17993	0.0785445	0.109445	-1.37572	0.381476	0.600868	-1.165		187	135	85	103	117	46	128	114	90	184	66	146	83	160	168	192	275	248	101	170	126	90	227	186
SPAG9	Hs.463439	NM_172345	Sperm associated antigen 9	9043	1554543_at	0.998087	0.999387	-1.00074	0.49121	0.692472	1.23573	0.964848	0.971885	-1.00958	0.624141	0.787533	-1.11227		368	135	89	87	78	193	134	244	189	149	131	239	151	132	168	162	166	131	179	174	272	366	52	175
	Hs.352898		CDNA clone MGC:70813 IMAGE:6060520, complete cds	388483	1554544_a_at	0.0687776	0.250892	1.55578	0.000371295	0.00389303	-3.20576	0.656342	0.705838	1.07766	0.000296001	0.00480939	2.15071		574	572	781	538	1317	1616	1134	993	620	785	643	562	1302	1122	1056	976	177	86	67	191	299	838	610	512
MGC26594	Hs.97335		Hypothetical protein MGC26594	403314	1554545_at	0.686596	0.866911	1.14032	0.276876	0.488487	1.4686	0.806102	0.838508	1.05969	0.621505	0.785824	-1.12412		49	79	65	60	58	130	71	63	41	29	110	75	73	10	55	69	96	116	5	74	20	121	104	72
WDR20	Hs.36859	NM_181308	WD repeat domain 20	91833	1554549_a_at	0.0111018	0.0784361	1.61491	0.66404	0.818508	-1.07786	0.89578	0.914937	1.01594	0.0328748	0.129658	1.31775		177	288	136	130	183	259	219	271	314	312	472	331	292	181	253	250	243	275	229	243	208	269	190	154
LOC90522	Hs.280741	NM_033557	Similar to putative transmembrane protein; homolog of yeast Golgi membrane protein Yif1p (Yip1p-inte	90522	1554553_s_at	0.368057	0.639102	-1.12623	0.221019	0.422603	-1.05661	8.34e-15	9.56805e-13	-2.96002	0.810769	0.902228	1.01123		1141	1229	1163	1151	885	714	1431	1464	941	874	1143	866	3523	3492	3113	3320	3046	3195	3381	3072	3109	2778	3319	3555
FLJ21148	Hs.193300	NM_024860	Hypothetical protein FLJ21148	79918	1554555_a_at	0.903433	0.971591	1.01043	0.00226442	0.015411	1.60404	8.72e-06	2.92959e-05	1.55968	0.0265035	0.112659	-1.19169		1556	1043	1057	946	1207	1002	1124	1450	1159	998	1215	1145	560	558	595	565	1008	914	714	837	1031	792	924	1088
ATP11B	Hs.432405		ATPase, Class VI, type 11B	23200	1554556_a_at	0.0878381	0.290002	-1.35778	0.104463	0.255861	1.27395	0.121108	0.160985	-1.19353	0.0227624	0.101687	-1.31142		490	372	394	336	163	489	305	420	266	211	210	281	259	562	275	355	506	575	380	442	467	427	514	386
ATP11B	Hs.432405		ATPase, Class VI, type 11B	23200	1554557_at	0.754111	0.904191	-1.07893	0.658398	0.815143	1.08948	0.150621	0.195447	-1.25306	0.593906	0.766208	-1.08479		370	491	365	510	225	234	547	855	319	385	360	293	532	277	710	487	470	399	452	588	521	630	564	747
WDR22	Hs.284294		WD repeat domain 22	8816	1554558_at	0.737404	0.89445	-1.04683	0.162893	0.344553	1.24935	0.224194	0.277661	1.13568	0.220428	0.434405	-1.13692		129	142	89	143	106	122	131	107	135	100	145	115	108	110	75	92	173	149	124	82	69	94	155	116
SUV39H2	Hs.85567	NM_024670	Suppressor of variegation 3-9 homolog 2 (Drosophila)	79723	1554572_a_at	0.0379453	0.173397	2.10161	0.0105331	0.0492749	2.4989	0.811447	0.842814	-1.05447	0.67289	0.819816	-1.09863		468	633	555	765	1167	967	3383	946	993	833	897	990	599	450	554	660	1638	1577	1837	1741	1152	1473	903	989
DIA1	Hs.517666	NM_007326	Diaphorase (NADH) (cytochrome b-5 reductase)	1727	1554574_a_at	0.660607	0.85221	-1.25368	0.0929535	0.236091	-1.16578	3.29e-11	6.73627e-10	-5.83193	0.361302	0.582542	1.10275		4043	3704	4391	4294	3556	3426	3193	3739	2943	3393	3325	2639	21536	26188	22468	22536	25655	26216	18464	18680	20633	10855	23093	15487
BPNT1	Hs.406134	NM_006085	3'(2'), 5'-bisphosphate nucleotidase 1	10380	1554575_a_at	0.588697	0.807996	1.09563	0.0236078	0.0888694	1.28794	4.06e-05	0.000115848	-1.62212	0.19253	0.401098	-1.12869		269	587	562	480	494	313	578	574	535	433	692	540	716	829	733	542	815	1203	842	937	939	768	1001	759
PSMD10	Hs.522752	NM_170750	Proteasome (prosome, macropain) 26S subunit, non-ATPase, 10	5716	1554577_a_at	0.0462889	0.196562	1.18744	0.135941	0.30542	-1.19001	9.9e-05	0.00025779	1.38628	0.0172683	0.0840846	1.18851		6318	5825	7406	6484	9840	9969	5434	7336	7623	7344	7242	7037	5709	5233	5380	5999	5611	5183	5227	5324	4281	3784	3831	4273
FLJ30990	Hs.447659	NM_152517	Hypothetical protein FLJ30990	150737	1554588_a_at	0.0425058	0.185855	1.29423	0.359115	0.574028	1.26059	5.59e-06	1.97022e-05	2.07976	0.393525	0.612395	1.10344		367	599	624	490	337	464	748	611	811	847	889	677	227	246	240	302	276	239	290	367	246	428	270	443
SYMPK	Hs.515475	NM_004819	Symplekin	8189	1554595_at	0.807375	0.929213	-1.05695	0.727524	0.858825	-1.08648	0.781588	0.817638	1.04661	0.94083	0.972402	1.01226		1177	542	394	281	241	404	455	562	769	601	745	753	475	758	552	533	273	510	543	457	500	1002	417	565
			NULL		1554597_at	0.0155457	0.0983593	1.34298	0.523431	0.719437	-1.0815	0.286076	0.344285	1.0935	0.0304227	0.123462	1.21035		761	490	592	523	675	837	578	698	819	871	944	933	575	754	521	784	689	704	496	607	757	685	392	541
			NULL		1554599_x_at	0.33748	0.611735	1.13343	0.960454	0.984333	1.00751	0.120149	0.159887	1.17133	0.517008	0.711087	1.06615		955	810	500	744	639	768	664	633	1005	821	1100	1191	793	717	550	670	687	835	590	747	922	654	566	500
LMNA	Hs.491359	NM_170708	Lamin A/C	4000	1554600_s_at	0.913532	0.975138	1.04063	0.818048	0.912925	1.02819	1.81e-07	9.62153e-07	-3.03647	0.931476	0.966979	-1.01111		5199	5930	6202	5669	6701	6317	7159	5232	5746	5565	6259	4890	18299	20526	15156	16286	23728	30756	22982	20651	10946	10780	11924	12729
FLJ36090	Hs.483209	NM_153223	Hypothetical protein FLJ36090	153241	1554606_at	0.142475	0.381582	1.18269	0.246665	0.454799	1.35275	6.49e-07	2.93723e-06	2.29293	0.815417	0.904783	1.02583		826	533	647	646	1026	904	1183	809	565	608	593	585	254	249	273	297	319	370	360	336	302	435	404	377
MGC12965	Hs.292791	NM_198519	Similar to Cytochrome c, somatic	374408	1554609_at	0.00810659	0.063895	1.3015	0.76785	0.883392	-1.07613	3.92e-09	3.59397e-08	2.76352	0.0328022	0.129507	1.23698		434	608	417	473	376	481	670	608	718	742	775	659	209	215	202	208	156	178	161	262	198	229	179	187
PTBP2	Hs.269895	NM_021190	Polypyrimidine tract binding protein 2	58155	1554614_a_at	0.00319175	0.0341762	-2.2763	0.356699	0.571599	-1.32944	0.177665	0.226128	1.29639	0.102184	0.272394	-1.37623		413	228	140	117	89	68	119	107	104	68	113	121	169	144	116	140	170	145	62	101	148	86	68	76
SERPINB8	Hs.368077	NM_198833	Serine (or cysteine) proteinase inhibitor, clade B (ovalbumin), member 8	5271	1554616_at	0.300395	0.576107	-1.1264	0.91091	0.959778	-1.01015	0.004502	0.00821207	-1.25431	0.509291	0.704945	-1.04826		219	171	159	204	189	181	144	202	168	135	148	170	249	258	241	148	243	274	203	194	198	199	202	261
ASCC1	Hs.500007	NM_015947	Activating signal cointegrator 1 complex subunit 1	51008	1554627_a_at	0.000812776	0.0133815	-1.36388	0.545726	0.735929	-1.0885	1.71e-07	9.17543e-07	1.77833	0.0282243	0.117532	-1.18168		3271	4235	4418	3524	3404	3147	4091	3169	2279	2245	2260	2058	2137	2143	1792	1775	1768	1858	2058	1505	1864	1708	1753	1904
LOC126295	Hs.374945	NM_173480	Hypothetical protein LOC126295	126295	1554628_at	5.28e-05	0.00198073	1.74307	0.459886	0.665624	1.3214	8.88e-09	7.17648e-08	3.51215	0.00548771	0.0381256	1.43953		893	841	753	833	1161	1048	874	1034	1667	1873	2010	1907	259	361	199	298	318	319	306	339	294	553	339	484
ATM	Hs.435561	NM_138293	Ataxia telangiectasia mutated (includes complementation groups A, C and D)	472	1554631_at	0.295116	0.57027	1.26984	0.215876	0.416038	1.30106	0.61249	0.665862	-1.08042	0.88706	0.942387	-1.02184		150	155	96	40	118	234	109	93	202	121	93	150	140	70	98	162	207	145	168	172	118	105	146	162
	Hs.368843		CDNA clone MGC:45048 IMAGE:5242641, complete cds		1554636_at	0.0383156	0.174352	2.08387	0.0344003	0.116732	-1.62545	0.0339064	0.0510834	-1.51046	0.00486994	0.0351397	1.7907		75	5	49	26	3	33	25	14	115	84	197	175	138	105	95	109	16	62	2	5	82	120	112	151
CBFA2T2	Hs.153934	NM_175864	Core-binding factor, runt domain, alpha subunit 2; translocated to, 2	9139	1554637_a_at	0.272036	0.54742	1.25023	0.901478	0.955354	-1.03448	0.0649432	0.0921995	1.37429	0.385324	0.604512	1.15402		564	215	180	122	469	476	286	408	259	203	294	308	183	255	222	240	272	293	206	158	172	210	175	254
ZFYVE16	Hs.482660	NM_014733	Zinc finger, FYVE domain containing 16	9765	1554638_at	0.515683	0.758634	-1.27273	0.412387	0.624121	1.41272	0.665873	0.714087	1.12661	0.301987	0.523587	-1.33648		534	283	89	123	72	157	225	146	299	103	269	346	197	150	164	165	89	182	101	141	476	613	157	151
PALM2-AKAP2	Hs.259461	NM_053016	PALM2-AKAP2 protein	445815	1554640_at	0.856828	0.951919	1.05234	0.576852	0.759156	1.14444	0.384714	0.445749	-1.17549	0.788447	0.890763	-1.05059		232	122	131	155	280	180	171	242	119	67	163	125	160	195	181	184	118	151	94	133	308	374	253	217
FLJ32001	Hs.368353	NM_152609	Hypothetical protein FLJ32001	163882	1554660_a_at	0.85959	0.953278	1.04425	0.0228863	0.0868926	1.32252	1.9e-06	7.61229e-06	-2.15218	0.120911	0.302319	-1.19285		142	146	220	249	388	254	140	210	195	91	141	162	370	330	355	379	562	667	625	621	301	392	224	401
FLJ32001	Hs.368353	NM_152609	Hypothetical protein FLJ32001	163882	1554661_s_at	0.633066	0.837157	1.10355	0.00042745	0.00434117	1.56113	1.84e-06	7.40474e-06	-1.9705	0.0152635	0.0775271	-1.2956		383	346	394	287	385	380	431	490	423	381	343	279	587	609	594	492	1187	899	1344	949	715	671	719	641
FLJ13984	Hs.135146	NM_024770	Hypothetical protein FLJ13984	79828	1554667_s_at	0.418425	0.683958	-1.05502	0.0585221	0.171062	-1.23383	1.06e-07	6.09008e-07	1.60653	0.41222	0.62821	1.04846		2576	3657	3903	3775	2834	2574	3608	3850	3554	3403	3398	3150	2474	2165	2353	2324	1848	1666	1941	1952	1846	1886	1956	2006
GGA1	Hs.499158	NM_013365	Golgi associated, gamma adaptin ear containing, ARF binding protein 1	26088	1554670_at	0.204504	0.470349	-1.47008	0.862479	0.935612	-1.09083	0.0572454	0.0822021	1.70826	0.430804	0.642841	-1.23214		1473	453	287	256	264	412	232	590	489	394	499	479	424	306	247	290	217	410	183	179	359	365	291	319
FLJ12571	Hs.303930	NM_024926	Hypothetical protein FLJ12571	79989	1554672_at	0.152382	0.398081	1.80102	0.657028	0.814076	1.15372	0.443668	0.504407	-1.2122	0.471129	0.675136	1.19819		65	12	69	50	60	237	59	75	52	107	35	81	83	52	94	80	82	59	106	60	98	123	77	108
HNRPDL	Hs.527105	NM_031372	Heterogeneous nuclear ribonucleoprotein D-like	9987	1554678_s_at	0.128574	0.36019	-1.13656	0.00762259	0.0388713	1.38875	0.000190239	0.000466571	1.35568	0.00437038	0.032776	-1.23681		8193	7067	6466	6309	5222	5125	8677	6278	6029	6245	6113	5644	4408	3908	3765	4193	6493	7334	6119	5883	4349	4768	5346	4909
LAPTM4B	Hs.492314	NM_018407	Lysosomal associated protein transmembrane 4 beta	55353	1554679_a_at	0.871967	0.958966	1.01464	0.712906	0.849104	1.05442	1.05e-05	3.44175e-05	1.59425	0.883433	0.940395	-1.01156		4201	4817	5068	3914	4992	6010	5285	6567	3519	3401	3764	2989	2818	2992	2876	2386	2863	4136	3370	2526	2403	2094	3452	2505
TACC1	Hs.279245	NM_006283	Transforming, acidic coiled-coil containing protein 1	6867	1554690_a_at	0.899605	0.969683	1.04447	0.000369588	0.00388264	1.86366	9.55e-06	3.17694e-05	-2.43661	0.00797274	0.0497047	-1.52367		468	249	335	196	651	492	243	423	194	244	161	199	436	516	605	614	872	1305	1146	1092	660	1386	680	951
PACSIN2	Hs.162877	NM_007229	Protein kinase C and casein kinase substrate in neurons 2	11252	1554691_a_at	0.105313	0.322665	-1.21339	0.00849847	0.0421065	1.31415	0.0110757	0.0185505	-1.22561	0.0039573	0.0304878	-1.26776		1697	1220	1567	1208	1208	1210	1205	1503	999	1021	1114	1122	1279	1577	1251	1392	2338	2502	2302	1925	1291	1153	1587	1355
TYMS	Hs.369762	NM_001071	Thymidylate synthetase	7298	1554696_s_at	0.965706	0.98966	1.03528	0.00358818	0.0219065	2.82616	0.00534917	0.00959752	-2.76885	0.0317727	0.127155	-2.05831		809	1273	1171	928	314	269	4210	206	919	1040	961	738	1668	1923	1256	1311	6004	7732	7680	5201	2295	1204	2649	2042
TBC1D16	Hs.369819	NM_019020	TBC1 domain family, member 16	125058	1554701_a_at	0.400782	0.669584	-1.17775	0.593552	0.771168	-1.09899	0.496661	0.556399	-1.09308	0.825217	0.909572	-1.02915		257	240	223	413	248	435	179	208	185	300	170	199	218	419	220	342	211	238	235	327	265	304	249	353
ARHGEF10	Hs.98594	NM_014629	Rho guanine nucleotide exchange factor (GEF) 10	9639	1554703_at	0.178847	0.435479	-1.44015	0.457563	0.663896	1.28755	0.242505	0.29785	1.28279	0.144166	0.336645	-1.37086		1218	646	242	258	210	239	271	478	630	442	549	464	373	335	311	346	138	336	339	318	553	866	399	566
ATP8B3	Hs.306212		ATPase, Class I, type 8B, member 3	148229	1554704_at	0.157135	0.405132	1.47113	0.433556	0.642614	-1.18501	0.237942	0.292909	-1.22305	0.124484	0.307705	1.30507		148	186	137	291	193	193	446	89	224	434	304	359	376	310	250	313	331	263	273	405	231	285	210	110
TAF2	Hs.122752	NM_003184	TAF2 RNA polymerase II, TATA box binding protein (TBP)-associated factor, 150kDa	6873	1554721_a_at	0.763148	0.908636	1.03727	0.492861	0.693852	1.08843	0.891747	0.911606	1.01181	0.783803	0.887802	-1.02398		962	867	845	921	1407	1269	1056	901	839	718	584	684	947	1012	794	713	772	1216	822	913	919	995	1027	881
VIK	Hs.521064	NM_138494	Vav-1 interacting Kruppel-like protein	79027	1554726_at	0.00516205	0.0476698	-1.61319	0.567082	0.751622	-1.18478	0.000174211	0.000429985	1.95502	0.0842049	0.241318	-1.28996		1077	585	719	530	305	298	303	346	641	470	690	556	485	237	243	343	268	217	353	251	278	135	460	246
IPP	Hs.157180	NM_005897	Intracisternal A particle-promoted polypeptide	3652	1554740_a_at	0.90925	0.97388	-1.009	0.133722	0.302283	-1.14055	0.187832	0.237673	1.08098	0.317758	0.539578	1.06021		947	1021	1227	898	763	983	1021	808	1269	1035	1172	1062	1189	858	932	1038	881	871	1020	764	808	902	959	839
FLJ30435	Hs.439341	NM_174950	Hypothetical protein FLJ30435	387628	1554741_s_at	0.905672	0.972548	1.22072	4.45e-06	0.000123546	-2.94278	1.09e-07	6.23765e-07	-10.6396	0.000212062	0.00382856	2.69651		591	708	836	717	875	757	782	617	1173	973	937	849	11746	9428	14859	14262	311	225	316	311	8183	6581	7711	10544
PMS1	Hs.111749	NM_000534	PMS1 postmeiotic segregation increased 1 (S. cerevisiae)	5378	1554743_x_at	0.000267013	0.00614612	2.9024	0.000744498	0.00664046	1.9699	0.039151	0.0582284	-1.34226	0.753881	0.869397	1.04286		87	78	46	81	410	318	511	299	109	9	34	5	154	134	142	85	439	332	434	400	102	105	116	101
NEDD5	Hs.335057	NM_004404	Neural precursor cell expressed, developmentally down-regulated 5	4735	1554747_a_at	0.146721	0.389135	-1.1276	0.98582	0.994102	1.00085	2.68e-10	3.75876e-09	-1.67134	0.292522	0.513542	-1.04649		4872	4699	5355	4378	4949	4364	4071	4708	4488	3896	3883	3880	8402	6807	8005	7211	8388	8507	8765	7361	6905	5875	7284	7817
INPP5A	Hs.523360	NM_005539	Inositol polyphosphate-5-phosphatase, 40kDa	3632	1554757_a_at	0.123352	0.35195	-1.50989	0.0250329	0.0927051	-1.2473	5.09e-09	4.49009e-08	-2.7854	0.568672	0.748416	1.05614		717	716	750	602	672	623	474	404	347	423	391	355	1908	1608	1900	1741	1609	2361	1842	1451	972	958	1353	930
FLJ20397	Hs.521328	NM_017802	Hypothetical protein FLJ20397	54919	1554761_a_at	0.0281646	0.144133	-1.32693	0.224297	0.426654	1.16379	0.824749	0.854095	1.01913	0.0188086	0.089122	-1.24317		556	731	819	658	538	456	726	507	438	511	548	442	662	629	488	419	757	708	543	735	683	387	804	499
BOMB	Hs.333179	NM_024949	BH3-only member B protein	80014	1554762_a_at	0.114835	0.339186	-1.32991	0.0131407	0.0577951	1.25546	3.79e-08	2.49859e-07	-2.06931	0.00585718	0.0398623	-1.27919		695	555	662	678	832	585	301	475	407	521	416	358	874	1114	978	1197	1503	1231	1241	1340	1056	1624	1142	1316
CRYZL1	Hs.352671	NM_145858	Crystallin, zeta (quinone reductase)-like 1	9946	1554767_s_at	0.41172	0.679351	1.13762	0.233925	0.439341	-1.28022	0.0451245	0.0662268	1.30318	0.159862	0.358742	1.19728		630	703	869	581	614	505	770	758	1160	849	967	709	819	433	807	504	803	600	374	658	413	391	309	456
MAD2L1	Hs.533185	NM_002358	MAD2 mitotic arrest deficient-like 1 (yeast)	4085	1554768_a_at	0.179751	0.436895	3.62633	0.0755919	0.204918	4.81648	0.774477	0.811373	-1.16752	0.734501	0.858138	-1.20149		312	702	619	805	2265	946	10518	754	894	670	941	694	564	575	563	562	3508	3359	3809	3249	1988	1907	2145	1844
FLJ32130	Hs.513509	NM_152458	Hypothetical protein FLJ32130	146540	1554769_at	0.683169	0.864579	-1.09915	0.373276	0.588336	-1.23404	0.960454	0.968314	1.00816	0.728939	0.855596	1.05858		133	109	86	60	35	161	20	64	103	70	143	110	126	99	104	77	40	78	30	96	99	127	93	95
FLJ32130	Hs.513509	NM_152458	Hypothetical protein FLJ32130	146540	1554770_x_at	0.101502	0.315491	1.34906	0.0378057	0.124999	1.45528	0.749333	0.789001	-1.03959	0.721507	0.85084	-1.04428		139	90	48	94	59	154	47	129	121	189	159	143	88	108	116	57	86	104	95	103	159	187	164	176
PHTF2	Hs.203965	NM_020432	Putative homeodomain transcription factor 2	57157	1554780_a_at	0.783623	0.919018	-1.04331	0.788973	0.896562	-1.0345	0.0567725	0.0816095	-1.21829	0.996064	0.998772	-1.00049		561	496	618	698	792	988	757	531	339	389	383	370	761	824	630	664	831	815	898	476	587	572	844	543
ARHGEF2	Hs.516790	NM_004723	Rho/rac guanine nucleotide exchange factor (GEF) 2	9181	1554783_s_at	0.971166	0.991446	-1.00999	0.00228413	0.0155111	-1.7883	0.00192498	0.00380417	-1.69024	0.0234609	0.103542	1.42653		476	149	321	166	632	338	194	324	222	152	186	154	512	707	677	503	414	446	355	264	316	243	456	189
UBE3C	Hs.155287		ubiquitin protein ligase E3C	9690	1554794_a_at	0.190447	0.452147	-1.25409	0.0721292	0.198122	1.34344	0.510388	0.568926	-1.07877	0.032509	0.128936	-1.29959		653	600	1077	619	914	699	774	586	575	352	429	374	712	674	561	493	760	1028	731	692	901	553	1093	798
FBLP-1	Hs.530101	NM_017556	Filamin-binding LIM protein-1	54751	1554795_a_at	0.10664	0.324986	-1.16499	0.000355759	0.00375739	-1.613	0.0159443	0.0258193	1.20243	0.0771884	0.228457	1.13883		2032	2174	1681	2099	1765	2318	1690	1572	1396	2042	1470	1457	2064	1850	1722	1983	1159	1587	879	971	1216	1187	1545	903
FBXO8	Hs.76917	NM_012180	F-box protein 8	26269	1554806_a_at	0.00141864	0.0197182	1.21347	0.122363	0.283799	1.11668	2.53e-06	9.81184e-06	1.3186	0.15153	0.347612	1.06414		2083	2387	2272	2449	3105	2848	3020	2177	2701	2910	2882	2663	1817	1767	1885	1820	1959	2207	2037	1821	2205	2055	1770	2225
SPIRE1	Hs.16758		spire homolog 1 (Drosophila)	56907	1554807_a_at	0.271965	0.54742	1.19119	0.0848868	0.221786	1.5561	0.0041164	0.00757369	1.55182	0.632935	0.793199	-1.06653		2862	2229	2686	2145	4526	4669	2184	4385	2035	2162	1803	1874	1897	1118	1346	1120	2278	2305	2003	2271	1851	1533	2459	2358
LOC389199	Hs.375210		Hypothetical gene supported by BC031673	389199	1554809_at	0.0939025	0.301346	-1.64706	0.0412295	0.133152	1.56141	0.0644437	0.0915383	-1.38484	0.0115419	0.0640386	-1.59664		355	97	460	278	198	241	136	132	207	227	87	217	318	420	99	197	321	509	574	347	275	325	454	424
DHRSX	Hs.458462	NM_004729	Zinc finger, BED domain containing 1	207063	1554821_a_at	0.791709	0.92309	-1.03899	0.00515838	0.028924	1.35316	8.26e-05	0.000219541	-1.5031	0.0255137	0.109872	-1.2167		349	231	186	220	234	355	209	213	191	225	229	242	338	329	321	248	516	465	343	522	361	380	394	364
TSAP6	Hs.20805	NM_182915	Dudulin 2	55240	1554830_a_at	0.833072	0.942558	1.03746	0.000703148	0.00634208	2.3818	0.233123	0.287613	1.17626	0.01407	0.0732521	-1.43255		587	584	522	603	636	872	666	962	379	447	444	358	263	306	329	278	933	1513	937	993	380	206	367	273
CIDEC	Hs.375023	NM_022094	Cell death-inducing DFFA-like effector c	63924	1554839_at	0.0371592	0.171468	1.44536	0.885618	0.947868	1.02482	0.773746	0.810842	1.03468	0.154841	0.35182	1.1896		234	90	152	128	278	221	180	197	273	222	173	202	218	118	195	174	159	153	138	177	127	164	250	277
FLJ13105	Hs.112881		hypothetical protein FLJ13105	80068	1554841_at	5.79e-06	0.000409646	-2.08073	0.936335	0.97295	1.05457	2.97e-09	2.85454e-08	5.80761	0.000276392	0.00458883	-1.87016		634	538	629	931	276	107	325	174	477	416	401	450	79	84	89	87	86	63	71	87	41	98	170	99
PCNP	Hs.275865	NM_020357	PEST-containing nuclear protein	57092	1554868_s_at	0.00154901	0.0209266	-1.44447	0.598443	0.774027	-1.09633	7.04e-06	2.4203e-05	1.74193	0.0378788	0.143213	-1.21915		15323	11862	13137	12552	13640	13560	6783	8730	6164	8284	7547	8501	6536	6708	6585	7035	5987	6378	6521	4850	5844	5579	6606	7242
WDR37	Hs.188495	NM_014023	WD repeat domain 37	22884	1554869_at	0.814205	0.933326	1.04878	0.0921848	0.234854	1.25494	0.000740727	0.00159972	-1.56731	0.291274	0.512162	-1.12709		153	173	80	127	85	201	103	92	117	197	189	134	213	153	189	204	187	198	244	109	339	274	270	284
FLJ22490	Hs.370147	NM_024790	Hypothetical protein FLJ22490	79848	1554873_at	0.445422	0.707034	1.13259	0.677511	0.828052	-1.07419	0.61375	0.666869	1.06146	0.406088	0.623245	1.10386		133	116	140	105	174	221	109	126	115	118	145	111	136	141	132	105	71	175	142	87	140	138	65	139
ABCD3	Hs.76781	NM_002858	ATP-binding cassette, sub-family D (ALD), member 3	5825	1554878_a_at	0.280642	0.55585	-1.20891	0.30525	0.51871	1.23458	0.242815	0.29818	1.16985	0.142423	0.333819	-1.22067		1303	1318	1605	1202	913	1005	2466	953	1153	831	968	691	1097	863	967	867	1361	1162	1457	1102	961	854	1405	1066
ERCC8	Hs.435237	NM_000082	Excision repair cross-complementing rodent repair deficiency, complementation group 8	1161	1554883_a_at	0.677898	0.861598	1.03593	0.0231413	0.0875694	1.32188	0.000385183	0.000887558	1.34137	0.163776	0.364582	-1.10327		685	664	890	767	892	948	1067	600	686	656	740	639	505	473	518	469	698	706	884	755	594	453	461	644
PRIM2A	Hs.485640	NM_000947	Primase, polypeptide 2A, 58kDa	5558	1554885_a_at	0.713201	0.882466	1.22594	0.00309011	0.0195344	-1.45986	3.74e-09	3.45818e-08	-4.92964	0.0154919	0.0783535	1.41703		92	182	168	171	268	176	531	142	108	70	106	102	1143	751	1062	1036	983	939	1137	972	351	316	442	329
TIA1	Hs.516075	NM_022173	TIA1 cytotoxic granule-associated RNA binding protein	7072	1554890_a_at	0.032918	0.158649	1.36348	0.791231	0.897682	1.05417	0.0031514	0.00594293	1.46938	0.167019	0.368748	1.17588		705	585	448	313	621	683	764	897	675	560	693	700	461	281	337	527	507	223	561	360	663	393	346	333
DCOHM	Hs.527213	NM_032151	Dimerization cofactor of hepatocyte nuclear factor 1 ( HNF1) from muscle	84105	1554894_a_at	0.000205972	0.00515715	1.4653	0.00018261	0.00229272	1.5739	0.0234656	0.0366257	1.16779	0.970388	0.987123	-1.00237		611	472	558	578	1084	764	1069	1031	605	753	640	557	455	465	380	520	948	1000	948	994	528	540	372	399
MPHOSPH6	Hs.344400	NM_005792	M-phase phosphoprotein 6	10200	1554906_a_at	0.000115217	0.00339855	-1.9598	0.828709	0.918302	1.04348	0.00420087	0.00771209	1.44599	0.00202696	0.019051	-1.50126		164	99	198	124	52	93	67	79	71	63	98	74	79	53	76	91	63	45	63	90	85	98	63	117
2'-PDE	Hs.151293	NM_177966	2'-phosphodiesterase	201626	1554915_a_at	0.125378	0.355182	1.17755	0.0409695	0.13247	-1.35662	0.00167458	0.00335365	1.35695	0.0146804	0.075448	1.25009		909	1315	1342	1289	1699	1382	1295	1407	1324	1546	1433	1348	1343	798	1274	1070	505	507	485	503	1092	1084	1212	1224
ABCC4	Hs.508423	NM_005845	ATP-binding cassette, sub-family C (CFTR/MRP), member 4	10257	1554918_a_at	0.791798	0.92309	-1.11064	0.037078	0.123243	-1.34468	8.13e-07	3.57717e-06	-2.98639	0.17877	0.383258	1.21479		290	157	331	266	413	536	258	539	12	43	31	48	1022	767	850	759	661	633	542	436	571	596	803	812
FLJ21062	Hs.521012	NM_024788	Hypothetical protein FLJ21062	79846	1554919_s_at	0.0279466	0.14351	-1.54094	0.000318669	0.00345841	-2.98351	0.109659	0.147566	1.26954	0.172516	0.375238	1.22299		636	457	302	186	147	236	184	315	233	266	405	266	411	297	440	390	89	67	140	157	175	181	138	84
FUT8	Hs.118722	NM_178157	Fucosyltransferase 8 (alpha (1,6) fucosyltransferase)	2530	1554930_a_at	0.56472	0.792084	1.18233	0.0154334	0.0649367	-1.28348	3.85e-09	3.54027e-08	-3.05554	0.0332234	0.130646	1.25768		459	388	477	549	611	715	572	432	531	476	493	599	2067	2033	1511	1409	1353	1549	1040	996	1744	1227	1840	1190
DOC1	Hs.104672	NM_182909	Downregulated in ovarian cancer 1	11259	1554966_a_at	1.25e-05	0.000715139	-8.22947	0.000638626	0.00586491	-1.6259	1.62e-06	6.60396e-06	-2.29446	0.227554	0.443431	-1.15461		1080	2656	1394	1182	145	298	418	317	80	55	126	95	2453	2706	2306	2592	2178	2235	2216	1963	913	731	1051	1084
ZBTB26	Hs.5638	NM_020924	Zinc finger and BTB domain containing 26	57684	1554973_a_at	0.846161	0.948377	1.03909	0.569842	0.753773	-1.18961	0.0202992	0.0321065	1.53626	0.590066	0.763571	1.0959		195	250	190	222	111	140	209	441	218	233	212	217	197	129	146	146	154	204	114	195	116	22	78	156
SNX19	Hs.409862		sorting nexin 19	9795	1554986_a_at	0.00952737	0.0710643	-1.54085	0.00253968	0.01683	-1.39065	2.9e-05	8.56685e-05	-1.56977	0.68061	0.824865	1.03456		557	505	596	426	446	381	395	490	262	187	289	255	866	826	741	705	656	925	801	549	359	239	553	431
PTGS2	Hs.196384	NM_000963	Prostaglandin-endoperoxide synthase 2 (prostaglandin G/H synthase and cyclooxygenase)	5743	1554997_a_at	0.000774432	0.012992	-2.25668	0.467418	0.672128	1.35781	0.00104064	0.00217948	2.11884	0.00336778	0.0271261	-1.90196		10746	9477	7542	12115	3516	2622	1853	1732	6701	4550	7312	7058	3350	2615	2804	2751	6543	4996	7434	6125	1826	900	1707	1753
RBL1	Hs.207745	NM_183404	Retinoblastoma-like 1 (p107)	5933	1555004_a_at	0.131447	0.363846	2.08519	0.00321736	0.0201043	3.26932	0.204575	0.255946	-1.41457	0.220084	0.434023	-1.3973		103	124	64	114	84	212	579	299	160	114	141	100	119	135	44	116	314	317	341	258	334	251	553	339
MGC33630	Hs.507125	NM_144668	Hypothetical protein MGC33630	144406	1555007_s_at	0.15213	0.397681	-1.15891	0.164243	0.346563	2.18888	4.66e-10	6.02162e-09	5.22311	0.0515029	0.176003	-1.27709		1401	2205	2211	1899	1746	1160	1531	1590	1903	1837	1864	1685	182	236	258	187	780	628	914	820	215	94	123	204
ZNF398	Hs.490504	NM_170686	Zinc finger protein 398	57541	1555015_a_at	0.00994767	0.0728972	1.27507	0.777023	0.888531	1.02708	0.139567	0.182523	1.10142	0.0843055	0.241543	1.12092		475	401	349	460	519	604	512	579	585	552	517	429	499	404	417	397	423	464	484	307	486	364	567	432
SCARF1	Hs.17893	NM_145352	Scavenger receptor class F, member 1	8578	1555021_a_at	0.50882	0.753243	1.19029	0.109327	0.263305	1.45278	0.351709	0.412556	-1.1742	0.485244	0.687067	-1.12706		193	83	166	73	160	217	97	123	138	117	138	236	57	222	150	111	318	174	166	232	168	157	234	120
IDH1	Hs.11223	NM_005896	Isocitrate dehydrogenase 1 (NADP+), soluble	3417	1555037_a_at	6.62e-07	8.29719e-05	2.09824	0.116219	0.274388	-1.41248	2.87e-07	1.43951e-06	2.13315	4.66976e-06	0.000236024	1.84053		11015	11612	10334	9059	17075	18970	15204	22021	25941	28015	23924	25186	7699	8310	10555	9169	6447	7236	7402	7486	5917	4643	5167	6298
ABCC4	Hs.508423	NM_005845	ATP-binding cassette, sub-family C (CFTR/MRP), member 4	10257	1555039_a_at	0.722751	0.887634	1.1441	0.240828	0.447691	-1.18318	3.76e-06	1.3896e-05	-2.69328	0.280527	0.501291	1.17246		167	101	136	113	226	250	123	229	83	150	51	71	437	437	358	386	350	473	344	255	271	160	550	332
NAGA	Hs.75372	NM_000262	N-acetylgalactosaminidase, alpha-	4668	1555041_a_at	0.177515	0.433843	1.37288	0.0703485	0.194885	1.27697	0.000112581	0.000289298	-1.76882	0.718723	0.849205	-1.0428		607	536	647	629	728	818	1159	1079	681	667	805	705	1107	1218	1105	1029	2082	2220	2050	1779	763	962	915	617
KIAA0205	Hs.3610		Transcribed sequences	9926	1555058_a_at	0.512781	0.756678	-1.12847	0.0137474	0.0597295	1.44323	0.0122674	0.0203437	-1.35414	0.0272997	0.114962	-1.29883		700	506	689	683	809	853	487	688	390	500	487	355	725	600	760	610	876	1048	788	975	728	1456	1012	896
USP6	Hs.448851	NM_004505	Ubiquitin specific protease 6 (Tre-2 oncogene)	9098	1555063_at	0.51984	0.761704	1.2021	0.234395	0.440054	-1.29137	0.0915741	0.125449	-1.35172	0.198582	0.408995	1.25254		150	42	136	100	41	193	96	230	90	184	55	140	112	213	231	162	137	191	100	171	136	128	90	159
NEK11	Hs.200813	NM_145910	NIMA (never in mitosis gene a)- related kinase 11	79858	1555082_a_at	0.609235	0.821622	-1.05331	0.0131604	0.0578575	-1.34446	0.332694	0.392994	1.07552	0.133783	0.321138	1.12165		354	384	441	293	263	268	298	355	408	377	457	369	370	450	360	350	343	301	170	222	344	203	327	366
MI-ER1	Hs.21757	NM_020948	Mesoderm induction early response 1	57708	1555105_a_at	0.0877958	0.289974	1.20755	0.0486701	0.150161	1.396	0.000232818	0.000560848	1.50181	0.830538	0.912817	-1.01943		599	667	630	831	914	679	1149	494	880	815	796	859	412	390	517	354	521	482	598	580	550	662	618	660
HSPC129	Hs.497967	NM_016396	Hypothetical protein HSPC129	51496	1555106_a_at	0.0674374	0.248175	1.35142	0.00984606	0.0469936	1.80804	0.0465643	0.068183	1.30208	0.519328	0.712356	-1.08435		396	292	368	317	593	534	835	533	316	315	341	244	233	185	235	230	402	431	551	338	333	316	518	304
GPR125	Hs.356876		G protein-coupled receptor 125	166647	1555122_at	0.747228	0.899968	-1.04228	0.606862	0.780277	1.17967	2.18e-06	8.6053e-06	2.48861	0.5548	0.737975	-1.07986		382	190	251	348	334	305	168	346	332	277	275	210	74	60	106	183	198	110	150	163	109	85	78	105
FGD6	Hs.170623		FYVE, RhoGEF and PH domain containing 6	55785	1555137_a_at	0.00745062	0.0605063	-1.28442	0.779956	0.890188	-1.11319	4.68e-11	9.1092e-10	4.54623	0.0703859	0.215398	-1.20361		1909	1978	1605	1738	1388	1026	2157	1298	1277	1166	1419	1527	481	372	302	335	463	447	476	355	285	191	253	207
BCL2L2	Hs.410026		BCL2-like 2	599	1555140_a_at	0.33933	0.613806	-1.21357	0.00103419	0.00850051	-1.67573	0.00170763	0.00341384	-1.50796	0.0552278	0.183779	1.25574		354	243	508	290	210	247	285	361	294	391	358	153	719	493	577	614	373	538	371	305	363	149	446	323
LOC126731	Hs.445132	NM_145257	LOC126731	126731	1555145_at	0.45805	0.716432	1.20899	0.30692	0.520641	1.25115	0.333056	0.393358	-1.17545	0.838372	0.916944	-1.03415		89	96	61	132	87	215	106	113	133	108	53	99	101	105	121	109	204	150	147	121	117	176	19	157
QKI	Hs.153355		quaking homolog, KH domain RNA binding (mouse)	9444	1555154_a_at	0.173173	0.427608	1.65152	0.585884	0.765838	1.12068	0.0110811	0.0185581	-1.69092	0.549841	0.734442	1.11764		494	296	551	507	1417	1264	779	781	452	488	549	374	1498	886	750	773	961	2109	960	805	919	749	1449	805
PBEF1	Hs.489615	NM_182790	Pre-B-cell colony enhancing factor 1	10135	1555167_s_at	0.145285	0.38701	-1.17995	0.905443	0.95704	1.06223	3.89e-09	3.57251e-08	4.61214	0.260793	0.481339	-1.158		4503	3335	5415	4740	6412	5529	4913	4252	2304	2272	2020	2796	1000	882	760	853	1163	1236	1353	1273	617	488	596	699
MAWBP	Hs.198158	NM_022129	MAWD binding protein	64081	1555175_a_at	0.45801	0.716432	-1.22689	0.0627971	0.179848	-1.23258	1.25e-07	7.00355e-07	-2.55178	0.399476	0.61782	1.09678		187	146	180	144	104	72	278	207	50	126	136	98	437	363	445	435	434	399	346	252	358	365	189	383
ZNF277	Hs.489722	NM_021994	Zinc finger protein (C2H2 type) 277	11179	1555193_a_at	0.265929	0.541672	-1.1068	0.653043	0.811411	-1.1394	1.06e-09	1.20905e-08	3.22566	0.631444	0.792521	-1.04767		1076	2255	1743	1662	1615	1601	1333	1230	1656	1589	1861	1287	511	480	564	562	448	338	410	528	500	549	440	503
C6orf96	Hs.486835	NM_017909	Chromosome 6 open reading frame 96	55005	1555201_a_at	0.00105128	0.0160981	-1.24364	0.00898627	0.0439048	1.24373	5.83e-06	2.04649e-05	1.32759	0.000127895	0.00263581	-1.24368		1070	1293	1163	1216	1065	1145	1043	814	825	962	915	857	829	621	696	726	941	827	1101	854	863	950	816	792
P15RS	Hs.464912	NM_018170	Hypothetical protein FLJ10656	55197	1555202_a_at	0.583465	0.804021	-1.07458	0.547994	0.737612	1.1837	1.29e-05	4.12918e-05	2.13418	0.418512	0.633673	-1.10819		1221	747	868	896	1308	1395	758	891	558	762	604	670	554	245	328	419	506	484	600	361	352	385	431	541
	Hs.406880		Homo sapiens mRNA similar to hypothetical protein FLJ20234 (cDNA clone MGC:17335 IMAGE:4212810), complete cds		1555205_at	0.943116	0.984963	-1.01891	0.675765	0.827161	-1.08769	0.106679	0.143958	-1.3103	0.805848	0.899836	1.04033		64	78	138	151	91	156	80	120	102	126	71	100	173	156	197	57	59	191	183	146	100	164	156	73
			NULL		1555216_a_at	0.133897	0.367817	1.65825	0.316994	0.531337	-1.20941	0.00475836	0.00863466	-1.71476	0.0823825	0.238167	1.35594		182	121	102	110	124	224	77	105	282	298	307	291	284	403	316	282	351	380	335	346	146	171	252	144
C1orf43	Hs.287471	NM_138740	Chromosome 1 open reading frame 43	25912	1555225_at	0.0671847	0.24752	-1.64454	0.000322397	0.00348655	1.6754	2.4e-06	9.37981e-06	-2.17787	0.00026271	0.00443295	-1.66561		289	235	312	316	164	124	489	254	117	74	120	59	385	370	355	398	684	924	812	837	509	433	493	361
C1orf43	Hs.287471	NM_138740	Chromosome 1 open reading frame 43	25912	1555226_s_at	0.845423	0.948278	1.01847	0.631602	0.797939	-1.06772	0.000137508	0.000346736	1.45203	0.633675	0.793622	1.03827		10801	9989	13372	11599	15571	14709	8867	15255	10410	9748	9567	9085	8929	8074	7688	8157	7497	8099	7790	6934	7272	7138	7903	8896
GNG12	Hs.431101	NM_018841	Guanine nucleotide binding protein (G protein), gamma 12	55970	1555240_s_at	0.0166252	0.102752	-1.4157	0.0889274	0.228919	-1.18669	0.000671803	0.00146198	-1.37599	0.562608	0.743423	-1.04705		1363	938	1482	1465	1473	924	924	812	680	788	932	881	1626	1792	1748	1521	1332	1374	1790	1440	1304	1175	1857	998
	Hs.443072		Hypothetical gene supported by BC055092	401466	1555241_at	0.662694	0.85343	-1.07789	0.404545	0.616773	1.2494	0.00875095	0.0149737	1.53738	0.371074	0.591792	-1.14226		1351	661	609	382	675	837	984	661	698	482	733	502	495	346	321	512	530	523	420	653	490	660	439	468
	Hs.443072		Hypothetical gene supported by BC055092	401466	1555243_x_at	0.197164	0.461525	1.19714	0.96563	0.98658	1.00869	0.00301963	0.00571831	1.4762	0.372072	0.592381	1.10913		1131	530	634	500	750	1210	950	886	819	607	789	681	439	628	490	514	491	452	436	569	680	523	485	542
RAPGEF6	Hs.483329	NM_016340	KIAA1961 protein	51735	1555247_a_at	0.0175482	0.106255	-1.18805	0.000185891	0.00231915	-1.39917	0.0952551	0.129949	1.08937	0.169181	0.371273	1.07215		796	737	779	749	786	857	968	985	400	302	442	413	830	706	775	707	641	843	835	888	357	249	335	166
CPEB3	Hs.131683	NM_014912	Cytoplasmic polyadenylation element binding protein 3	22849	1555250_a_at	0.0235117	0.128156	1.44247	0.891183	0.950269	1.06364	3.62e-06	1.34589e-05	3.02349	0.116749	0.295732	1.29481		314	226	142	161	368	123	197	194	433	336	408	373	48	116	100	66	63	68	53	51	90	113	148	116
KIAA0377	Hs.156814	NM_014659	KIAA0377 gene product	9677	1555255_a_at	0.558493	0.787469	1.06572	0.725978	0.857689	1.08469	1.05e-06	4.47644e-06	2.13809	0.867113	0.932452	1.01761		812	640	617	708	631	978	735	942	800	603	651	579	410	373	175	329	462	725	391	236	279	218	217	264
ZAK	Hs.444451	NM_133646	Sterile alpha motif and leucine zipper containing kinase AZK	51776	1555259_at	0.131339	0.363846	-1.24681	0.0278008	0.100254	1.48958	0.129809	0.171093	1.18485	0.0114329	0.0635773	-1.35178		675	489	378	658	450	449	665	300	366	389	426	484	317	351	405	271	536	779	528	537	453	524	350	297
ASXL2	Hs.119815	NM_018263	Additional sex combs like 2 (Drosophila)	55252	1555266_a_at	0.211808	0.478549	1.20257	0.520423	0.716557	-1.08771	0.2905	0.348835	-1.10945	0.184608	0.390675	1.14063		343	284	214	250	429	438	299	441	276	183	246	312	436	359	328	266	299	479	311	258	264	320	346	277
WFS1	Hs.518602	NM_006005	Wolfram syndrome 1 (wolframin)	7466	1555270_a_at	0.290974	0.566052	1.30015	0.00128519	0.0100493	-1.38739	2.18e-09	2.20471e-08	-2.79375	0.00276727	0.0236978	1.36376		500	471	624	359	920	878	423	1287	481	387	366	339	1946	2120	1604	1627	1577	1544	1530	1625	1184	839	1453	767
LOC285927	Hs.510465		Hypothetical protein LOC285927	285927	1555272_at	0.825915	0.938689	-1.08872	0.112737	0.269186	1.44397	0.0124465	0.0206171	-1.74361	0.19812	0.408582	-1.30131		328	392	208	428	197	405	420	384	260	314	219	292	286	418	548	604	402	239	1010	875	393	1051	684	706
KIAA1724	Hs.127243		selenoprotein I, 1	85465	1555274_a_at	0.367864	0.639102	1.06464	0.00273329	0.017819	1.81406	1.45e-10	2.28491e-09	2.47635	0.0908317	0.253271	-1.12973		2033	2224	2184	1673	2026	2063	1851	2803	2167	2088	1934	2345	660	527	543	674	862	880	1064	971	1222	1183	1118	1422
ch-TOG	Hs.201253	NM_014756	KIAA0097 gene product	9793	1555278_a_at	0.128786	0.360597	1.26618	0.385701	0.600327	1.15871	0.320389	0.380053	1.11948	0.626235	0.789135	1.05624		4253	3841	3747	4077	6365	5253	9696	3941	3997	3588	3677	3793	4268	3337	3555	3767	4891	5210	4567	4726	4013	3908	4356	2921
HSPC056	Hs.102708		HSPC056 protein	25852	1555279_at	0.0388495	0.175861	-1.27835	0.928385	0.968915	1.01117	0.228618	0.282667	1.10724	0.11881	0.299171	-1.14323		612	602	573	507	522	412	821	613	291	256	364	310	547	369	518	402	657	483	717	626	281	354	325	270
HSPC056	Hs.102708		HSPC056 protein	25852	1555281_x_at	0.380166	0.650068	-1.12309	0.291457	0.504282	1.15763	0.653514	0.703382	1.04342	0.176862	0.380785	-1.13985		516	501	548	456	650	326	765	555	273	345	289	396	405	308	575	409	651	618	779	625	302	332	244	378
FBF1	Hs.514494		Fas (TNFRSF6) binding factor 1	85302	1555288_s_at	0.322282	0.596453	1.14637	0.256334	0.465853	1.19077	0.31425	0.373568	1.10877	0.914371	0.958124	-1.01093		535	476	345	311	314	401	572	345	522	559	610	499	280	350	427	416	478	534	347	551	323	390	495	390
RAB6IP2	Hs.400431	NM_178040	RAB6 interacting protein 2	23085	1555294_a_at	0.207088	0.473509	-1.46078	0.209982	0.408291	-1.21626	0.000262514	0.00062702	-1.90622	0.995191	0.998229	-1.00085		407	147	224	181	262	212	106	156	115	204	218	40	479	324	422	465	240	383	367	281	241	278	477	512
C21orf106	Hs.189585	NM_015151	Chromosome 21 open reading frame 106	23181	1555301_a_at	0.157696	0.405758	1.25941	0.138468	0.308794	2.03238	1.25e-05	4.01359e-05	2.82016	0.957882	0.980816	-1.00876		365	357	317	422	788	765	539	459	330	264	243	292	105	71	85	125	220	197	166	246	219	183	137	201
ECE2	Hs.146161	NM_014693	Endothelin converting enzyme 2	9718	1555306_a_at	0.313065	0.587797	1.23591	0.516204	0.712966	-1.08091	6.57e-05	0.000178451	-1.73225	0.244672	0.464027	1.13508		181	178	229	86	201	311	193	185	175	245	148	208	352	346	366	292	468	223	292	325	320	278	224	379
			NULL		1555311_at	0.535972	0.772875	1.20903	0.0236827	0.0890405	-1.81444	0.209532	0.261508	-1.27574	0.0416432	0.152485	1.51193		181	432	284	244	211	421	294	330	340	470	264	429	371	1040	354	308	300	219	297	256	302	291	327	293
ZNF26	Hs.489608	NM_019591	Zinc finger protein 26 (KOX 20)	7574	1555325_s_at	0.433067	0.696653	1.06998	0.219855	0.421107	1.29603	7.36e-09	6.12618e-08	2.40744	0.744424	0.863749	-1.0283		694	645	584	499	749	559	416	500	774	732	755	698	179	172	273	283	299	363	261	282	258	304	277	307
ADAM9	Hs.2442	NM_003816	A disintegrin and metalloproteinase domain 9 (meltrin gamma)	8754	1555326_a_at	0.054594	0.217763	-1.31268	1.7e-05	0.000355802	-1.69195	8.43e-05	0.000223539	-1.46428	0.0182019	0.0872396	1.21698		5168	3986	4685	4314	4259	4521	3362	5768	2556	2365	2602	2225	9075	5607	7088	7664	5172	5458	6670	5019	3058	2111	4225	3080
SLC30A5	Hs.438748		solute carrier family 30 (zinc transporter), member 5	64924	1555334_s_at	0.729631	0.890448	1.03604	0.757017	0.876463	1.03294	0.755882	0.794811	1.02303	0.979481	0.991831	1.00188		1826	1938	2032	1863	2492	2148	1665	2375	1851	1891	1769	1679	2309	1758	1790	1641	1446	1848	1634	1772	2137	1780	2606	2267
ZNF317	Hs.465829	NM_020933	Zinc finger protein 317	57693	1555337_a_at	0.225008	0.494261	-1.18022	0.904708	0.956846	-1.02743	0.000316689	0.000743237	1.69191	0.43303	0.644918	-1.09848		1000	732	873	509	503	1004	706	746	528	540	614	636	554	361	464	344	491	528	469	299	516	99	496	456
PPHLN1	Hs.444157	NM_201515	Periphilin 1	51535	1555350_at	0.566964	0.79323	-1.11027	0.165667	0.348529	1.38049	0.148311	0.192784	1.23625	0.168545	0.370833	-1.22312		250	214	242	175	130	324	111	154	293	208	153	214	131	129	178	131	126	311	200	223	182	173	226	130
PPHLN1	Hs.444157	NM_201515	Periphilin 1	51535	1555351_s_at	0.349764	0.623115	-1.14499	0.14135	0.312956	1.33106	0.0274854	0.0422821	1.31252	0.0939679	0.258714	-1.22168		770	454	302	393	387	541	455	293	467	476	347	386	309	243	291	332	429	382	427	499	302	345	451	293
ETS1	Hs.369438	NM_005238	V-ets erythroblastosis virus E26 oncogene homolog 1 (avian)	2113	1555355_a_at	0.424934	0.689246	-1.23727	0.00171193	0.012534	1.92303	0.0132576	0.0218372	-1.5024	0.00520307	0.0368206	-1.60406		764	380	914	591	833	814	758	1227	167	154	117	212	705	392	669	696	1455	1184	2254	1121	927	717	959	852
ENTPD4	Hs.444389	NM_004901	Ectonucleoside triphosphate diphosphohydrolase 4	9583	1555358_a_at	0.117219	0.342528	-1.58138	0.348909	0.563698	1.16904	0.00208262	0.00409183	-1.69123	0.0815096	0.236383	-1.3059		595	459	475	458	506	248	222	245	210	464	333	285	675	503	643	708	589	672	516	369	911	516	1258	1082
DNAJC11	Hs.462640	NM_018198	DnaJ (Hsp40) homolog, subfamily C, member 11	55735	1555360_a_at	0.00726568	0.0596018	-1.33181	0.889189	0.949627	1.0119	0.0662344	0.0938483	-1.13047	0.0383637	0.144673	-1.15037		2122	1370	1458	1159	1418	1179	1373	1247	1003	898	1143	913	1429	1497	1428	1656	1527	1646	1944	1664	1252	1171	1396	1563
TTL	Hs.358997	NM_153712	Tubulin tyrosine ligase	150465	1555374_at	0.973564	0.992374	-1.00807	0.812025	0.909507	1.0401	0.0122708	0.0203462	-1.4684	0.848035	0.922981	-1.027		197	97	159	234	141	217	139	135	206	167	215	143	186	420	274	105	208	272	170	199	260	317	297	326
LOC113251	Hs.26613	NM_199190	C-Mpl binding protein	113251	1555384_a_at	0.264424	0.53998	-1.14945	0.0193067	0.0766155	1.37268	0.853061	0.878964	1.01632	0.016828	0.0826646	-1.25466		797	497	590	481	567	662	423	745	395	403	497	423	486	404	444	500	538	642	536	685	602	781	579	672
SNX25	Hs.369091	NM_031953	Sorting nexin 25	83891	1555388_s_at	0.916738	0.97654	1.04545	0.0506364	0.154423	1.49982	0.000751618	0.00162179	-2.18905	0.177467	0.381596	-1.29958		436	384	357	341	604	541	235	418	328	348	348	352	869	674	645	531	623	669	630	578	1017	1566	1840	1233
C14orf21	Hs.352800	NM_174913	Chromosome 14 open reading frame 21	161424	1555390_at	0.524397	0.765226	1.14969	0.0138486	0.0600919	1.52993	0.018873	0.0300634	-1.38975	0.161019	0.360381	-1.20428		98	101	137	145	137	185	179	116	87	48	171	183	96	161	158	153	200	314	313	283	181	175	140	132
CCNL1	Hs.4859	NM_020307	Cyclin L1	57018	1555411_a_at	0.808019	0.929461	-1.04307	0.0250433	0.0927186	-2.36723	0.000717185	0.00155228	1.95105	0.138625	0.328539	1.28221		11154	9459	3878	4270	3481	3579	3430	4608	10890	8456	10502	10201	5208	4979	4988	5124	2006	1549	1239	1807	2458	2954	3165	1972
ASAH1	Hs.527412	NM_177924	N-acylsphingosine amidohydrolase (acid ceramidase) 1	427	1555419_a_at	0.994454	0.998058	1.00079	0.0236872	0.0890405	-1.31894	0.968377	0.974537	1.00318	0.0973338	0.264666	1.1479		4250	5313	5086	4446	4060	5755	4232	6242	3966	4962	4878	4125	5983	6127	4962	4589	3676	3921	3204	2165	5023	4542	5373	4942
KLF7	Hs.471221	NM_003709	Kruppel-like factor 7 (ubiquitous)	8609	1555420_a_at	0.0657347	0.244691	-1.34917	0.386523	0.600959	-1.31285	0.000171888	0.000424638	2.00508	0.46003	0.666722	-1.11452		3536	2386	2173	1874	3263	2723	2354	2148	984	915	1050	1341	1254	1397	1164	1099	784	1052	862	725	1064	1022	785	1192
DKFZp761A052	Hs.496098	NM_017602	Hypothetical protein DKFZp761A052	55593	1555426_a_at	0.942519	0.984914	-1.01843	0.930605	0.969925	1.01422	0.00494124	0.00893302	-1.56171	0.910384	0.956203	-1.01586		713	492	427	496	568	798	560	378	462	497	427	489	672	1000	806	792	1082	1489	722	650	780	326	930	654
SYNCRIP	Hs.485877	NM_006372	Synaptotagmin binding, cytoplasmic RNA interacting protein	10492	1555427_s_at	0.141591	0.380098	-1.19874	0.454417	0.661017	1.04944	2.85e-09	2.75631e-08	-1.86571	0.120741	0.301964	-1.09918		1483	1398	1591	1445	1144	971	1782	1994	964	928	1047	1042	2540	2634	2612	2094	2855	3259	2882	2644	2352	2183	2514	2048
SLC39A14	Hs.301743		solute carrier family 39 (zinc transporter), member 14	23516	1555434_a_at	0.601632	0.816139	-1.0855	0.518702	0.715141	1.10907	0.870153	0.892588	1.01843	0.411145	0.627012	-1.09711		1016	520	976	681	991	1145	826	1372	346	377	440	386	778	683	740	655	1009	1127	1140	655	507	374	749	774
AF5Q31	Hs.519313	NM_014423	ALL1 fused gene from 5q31	27125	1555436_a_at	0.371138	0.64184	-1.25195	0.166546	0.349653	1.29484	0.0466556	0.0682982	-1.36755	0.11233	0.289132	-1.27652		320	182	93	128	144	50	109	174	153	169	166	190	228	174	219	154	153	240	134	175	341	408	345	211
KIAA1970	Hs.444353		KIAA1970 protein	124454	1555437_at	0.528097	0.767798	-1.13439	0.704797	0.845109	1.05855	0.0301102	0.0458869	-1.32474	0.476436	0.679562	-1.0905		202	133	133	68	62	132	121	138	121	126	116	129	206	186	138	119	204	240	216	194	86	162	149	123
TMEM1	Hs.126221	NM_003274	Transmembrane protein 1	7109	1555446_s_at	0.795335	0.924552	1.09167	0.0154088	0.0648755	1.57969	0.000567867	0.00125785	-1.97331	0.106192	0.279028	-1.31053		306	96	97	101	135	129	255	230	151	91	182	137	295	253	185	227	312	324	376	272	361	619	329	440
C14orf108	Hs.528653	NM_018229	Chromosome 14 open reading frame 108	55745	1555448_at	0.951135	0.98711	-1.01105	0.96334	0.985567	-1.00762	0.502083	0.561516	-1.08562	0.991356	0.996958	-1.00132		121	177	134	117	121	208	125	189	112	93	140	98	206	142	132	115	248	248	144	162	100	78	137	64
NARG1L	Hs.512914	NM_024561	NMDA receptor regulated 1-like	79612	1555450_a_at	0.966117	0.98966	-1.00569	0.968374	0.988127	1.0081	0.00158077	0.00318489	1.52305	0.953692	0.978744	-1.00665		415	295	330	285	401	395	320	329	337	240	368	245	180	234	220	230	70	242	127	212	175	330	334	252
RALGPS1	Hs.432842		Ral GEF with PH domain and SH3 binding motif 1	9649	1555452_at	0.842021	0.94687	1.03087	0.821768	0.914937	1.03812	0.454211	0.514801	1.08849	0.985326	0.994916	-1.00207		141	235	163	206	191	254	109	149	175	189	204	265	166	166	204	146	117	251	214	216	179	168	146	125
SLC39A6	Hs.79136	NM_012319	Solute carrier family 39 (zinc transporter), member 6	25800	1555460_a_at	5.17e-09	2.54775e-06	-1.77043	0.637444	0.801909	-1.06863	4.12e-12	1.25118e-10	2.49374	1.93251e-06	0.000126594	-1.46608		7046	8668	8471	8382	3286	3687	3886	5286	5412	5112	5352	4769	3161	2151	2428	2817	2197	2418	2815	1805	2467	2385	3182	2489
			NULL		1555461_at	0.000408652	0.00829663	-1.46578	0.332696	0.547499	-1.18832	2.27e-07	1.17303e-06	1.95947	0.0316094	0.126686	-1.21237		910	1329	1172	1130	487	395	626	612	1002	1068	999	1007	537	486	548	546	378	399	463	481	509	380	509	444
CUGBP1	Hs.530727	NM_198700	CUG triplet repeat, RNA binding protein 1	10658	1555467_a_at	0.938371	0.983217	-1.01338	0.824432	0.916021	1.05698	0.0176881	0.0283383	1.45233	0.832479	0.913882	-1.03093		1552	613	713	645	1052	1404	565	851	894	673	693	821	685	543	510	605	604	776	728	484	587	670	504	600
NRP2	Hs.471200	NM_201279	Neuropilin 2	8828	1555468_at	0.0498095	0.205366	-1.80207	0.689928	0.835696	1.06481	0.000858343	0.00182891	-1.76331	0.0931494	0.257294	-1.28211		203	169	158	80	66	82	130	54	99	43	104	99	204	148	276	182	129	246	184	181	211	364	176	234
IREB2	Hs.436031	NM_004136	Iron-responsive element binding protein 2	3658	1555476_at	0.37715	0.647332	1.23067	0.960235	0.984157	-1.01149	0.946595	0.95661	-1.01098	0.507699	0.703774	1.11482		145	136	39	68	46	78	107	160	163	135	119	147	108	86	172	74	86	108	105	151	71	114	155	80
FBLP-1	Hs.530101	NM_017556	Filamin-binding LIM protein-1	54751	1555480_a_at	0.00781824	0.0625777	-1.42241	1.14e-05	0.000259922	-2.16295	0.472741	0.533211	1.0647	0.0532678	0.179739	1.19336		4196	3299	3740	3036	2999	3093	2016	2795	2321	2225	2229	2388	4477	4996	2812	3325	1931	2807	1181	1670	1795	1487	2199	1364
FLJ14213	Hs.19987	NM_024841	Hypothetical protein FLJ14213	79899	1555486_a_at	0.0317881	0.155379	-1.80532	0.095162	0.239958	1.40873	0.123932	0.164258	-1.282	0.00957892	0.0563636	-1.5678		585	608	516	702	577	430	427	470	122	228	187	230	454	400	567	573	395	521	474	474	1068	865	823	998
ARP3BETA	Hs.490655	NM_020445	Actin-related protein 3-beta	57180	1555487_a_at	0.826323	0.938968	-1.02942	0.322038	0.536474	1.26618	0.000145413	0.000365098	1.77289	0.391827	0.61087	-1.10888		613	662	514	573	762	910	397	416	461	546	539	558	301	425	198	235	263	416	490	286	324	399	368	389
FLJ11286	Hs.175120	NM_018381	Hypothetical protein FLJ11286	55337	1555491_a_at	0.0327171	0.157961	-1.43932	0.0894428	0.22965	-1.24793	0.0251625	0.0390103	-1.26872	0.720419	0.850299	-1.03605		668	666	511	432	191	479	219	511	419	421	503	421	880	730	614	494	588	670	590	604	502	361	498	543
SDCCAG10	Hs.371372	NM_005869	Serologically defined colon cancer antigen 10	10283	1555495_a_at	0.557334	0.786866	-1.0657	0.535148	0.727887	1.11552	6.34e-05	0.00017281	1.62368	0.395681	0.614248	-1.08441		4508	3386	4490	3999	6174	4778	3568	2862	3656	3585	3073	3050	2408	2292	2318	2227	2429	3060	2391	2526	2430	2665	2168	2957
			NULL		1555500_s_at	0.112829	0.335492	1.52506	0.048397	0.149465	1.56941	0.294739	0.353299	-1.1906	0.755386	0.870246	-1.05238		443	334	408	391	385	548	744	683	633	629	576	609	479	418	460	487	1321	1153	1009	901	430	352	295	327
MGC12197	Hs.478064	NM_016625	BM-011 protein	51319	1555501_s_at	0.00103353	0.0159049	1.65891	0.0773881	0.208174	1.20697	0.00675198	0.0118373	-1.27528	0.173106	0.376038	1.11944		522	948	857	747	1690	1647	2084	1159	964	891	860	904	1177	1071	1250	1225	1530	1351	1867	1829	1096	1247	1343	1138
PIAS2	Hs.514846	NM_173206	Protein inhibitor of activated STAT, 2	9063	1555514_a_at	0.558601	0.787469	-1.05717	0.0654866	0.185251	1.15552	0.000753417	0.00162535	-1.26451	0.0872341	0.246417	-1.11095		710	694	590	521	630	453	660	649	658	587	640	481	864	599	662	746	777	908	740	903	864	719	771	953
			NULL		1555522_s_at	0.274709	0.550439	-1.11651	0.370782	0.585765	1.09172	0.741316	0.781883	-1.02319	0.165159	0.366161	-1.1039		2082	2985	2921	3411	2618	2783	3402	2759	2161	2107	2328	2261	3197	2861	2208	2304	2676	4070	3290	3064	2721	2383	2909	1966
ANTXR2	Hs.162963	NM_058172	Anthrax toxin receptor 2	118429	1555536_at	0.652087	0.846969	-1.18414	0.0013796	0.0106266	1.85997	8.72e-05	0.000230552	-2.29062	0.00786309	0.0492477	-1.61415		569	230	684	279	536	826	328	508	105	394	205	74	774	676	665	488	1320	1521	1565	1294	752	619	920	1692
FLJ36748	Hs.64313		hypothetical protein FLJ36748	134265	1555542_at	0.837723	0.944731	1.04713	0.76644	0.882332	1.07513	0.628088	0.679854	1.08366	0.947872	0.976033	-1.01086		177	196	322	175	189	506	165	171	166	222	226	177	198	247	140	207	213	209	150	285	244	156	205	241
MCLC	Hs.93121	NM_015127	Mid-1-related chloride channel 1	23155	1555543_a_at	0.273906	0.549762	1.09514	0.0062985	0.0337294	1.19634	1.93e-06	7.72107e-06	-1.38431	0.185335	0.391678	-1.06794		1084	1011	1230	1205	1462	1119	998	1349	1418	1274	1233	1069	1588	1620	1375	1399	1924	1991	1994	1819	1769	1523	1798	1495
RUNX1	Hs.149261	NM_001754	Runt-related transcription factor 1 (acute myeloid leukemia 1; aml1 oncogene)	861	1555559_s_at	0.874208	0.959763	1.02451	0.208822	0.406818	-1.38274	0.0017252	0.00344547	1.63634	0.314392	0.536555	1.14695		611	278	535	473	748	801	445	589	401	310	330	263	430	270	350	312	250	252	381	179	271	200	222	215
UGCGL2	Hs.193226	NM_020121	UDP-glucose ceramide glucosyltransferase-like 2	55757	1555561_a_at	0.0321988	0.156645	-1.48454	0.0323291	0.111529	-1.34009	0.0101187	0.0170709	-1.34075	0.998905	0.999687	-1.00014		455	302	636	407	372	407	220	371	222	314	265	254	644	429	641	599	265	389	345	371	518	447	617	500
ZCCHC7	Hs.522118	NM_032226	Zinc finger, CCHC domain containing 7	84186	1555562_a_at	0.78071	0.917514	1.04076	0.964519	0.986193	1.01526	1.41e-05	4.4776e-05	2.37528	0.868516	0.932733	1.0239		577	566	791	679	1149	1004	714	561	588	551	479	393	209	209	359	337	275	188	273	344	297	272	265	348
TAPBP	Hs.370937	NM_172209	TAP binding protein (tapasin)	6892	1555565_s_at	0.0657063	0.244669	-1.56258	0.0173683	0.0708256	-1.3832	5.46e-05	0.000151045	-1.82169	0.649611	0.803738	1.0534		828	540	535	619	445	556	452	464	349	300	350	312	1138	1345	871	1019	890	1450	682	663	667	553	889	529
KDELR1	Hs.515515	NM_006801	KDEL (Lys-Asp-Glu-Leu) endoplasmic reticulum protein retention receptor 1	10945	1555575_a_at	0.503907	0.750071	1.12426	0.0940807	0.238034	-1.16211	8.27e-08	4.92498e-07	-2.01823	0.100215	0.269255	1.14942		8793	9844	9536	11573	10539	10549	9716	11959	11214	11887	11538	11968	24223	26378	19283	21705	18077	24701	13649	18521	22268	15267	26385	18757
			NULL		1555578_at	0.851125	0.950355	-1.03165	0.556043	0.743521	-1.09104	0.286588	0.344806	-1.12695	0.775526	0.882901	1.03199		171	225	125	131	161	211	83	154	155	131	194	175	197	180	194	184	99	184	160	129	176	277	134	225
PTPRM	Hs.154151		protein tyrosine phosphatase, receptor type, M	5797	1555579_s_at	0.881225	0.962431	-1.01975	0.456738	0.663148	-1.10071	0.802689	0.835604	-1.02314	0.671942	0.819147	1.03959		6301	4314	2665	3709	4012	4719	2812	5487	3746	3615	4369	4560	4336	4399	4755	4549	3594	3659	5118	3204	4759	4709	4076	3658
MBNL1	Hs.478000	NM_021038	Muscleblind-like (Drosophila)	4154	1555594_a_at	0.900962	0.970309	-1.02604	0.0376701	0.124664	-1.2649	2.74e-06	1.05265e-05	-1.94668	0.152441	0.348853	1.15728		485	284	480	209	389	629	464	302	330	249	240	239	962	642	840	686	740	750	757	559	392	477	720	554
			NULL		1555595_at	0.209341	0.475951	-1.22007	0.334243	0.548813	-1.17983	0.446739	0.50734	1.09149	0.82956	0.912276	-1.02488		200	285	338	344	170	223	310	329	191	263	224	203	378	194	175	306	196	238	223	272	215	110	227	304
FLJ37451	Hs.153485	NM_182569	Hypothetical protein FLJ37451	284161	1555606_a_at	0.0308627	0.152159	-1.49067	0.562595	0.74816	1.14531	0.0389439	0.0579402	1.36052	0.0527792	0.178849	-1.33165		149	141	119	150	78	143	89	135	114	71	72	48	103	44	89	84	103	113	73	32	85	145	123	59
WIG1	Hs.386299	NM_152240	P53 target zinc finger protein	64393	1555609_a_at	0.00572253	0.0510204	-1.43306	6.28e-10	9.72637e-08	-3.53518	0.0564496	0.0811992	-1.16424	1.24164e-05	0.000473154	1.55908		474	404	379	520	192	127	195	315	396	374	528	353	762	619	726	631	108	136	211	188	221	186	229	270
MBD1	Hs.405610		Methyl-CpG binding domain protein 1	4152	1555611_s_at	0.27167	0.547252	-1.20328	0.902069	0.95557	-1.03485	0.0022499	0.00438606	1.68511	0.484904	0.686707	-1.10865		1818	827	1420	1067	2134	1634	933	1072	705	833	742	477	778	732	689	637	810	1188	945	660	374	340	593	571
SAE1	Hs.515500	NM_005500	SUMO-1 activating enzyme subunit 1	10055	1555618_s_at	0.0675914	0.248465	1.5967	0.12327	0.285295	1.20547	5.01e-06	1.78641e-05	-2.05236	0.820442	0.907202	1.02561		2499	2526	3025	2240	4136	3575	6636	4544	3860	3649	3637	2823	6256	6832	6082	5695	9141	12477	9677	7656	5758	4079	5846	5314
RAB34	Hs.301853	NM_031934	RAB34, member RAS oncogene family	83871	1555630_a_at	0.961914	0.988787	-1.00846	0.0877703	0.226913	-1.1663	7.27e-08	4.40569e-07	-2.04131	0.230602	0.44744	1.10557		6031	6622	6742	5934	5893	6370	7751	6404	5884	6162	6012	5757	12278	15658	13252	14252	17593	14807	14560	13854	9315	6525	10390	8026
RBM14	Hs.11170	NM_006328	RNA binding motif protein 14	10432	1555639_a_at	0.860932	0.954054	-1.05434	0.801887	0.903143	1.03941	0.00021228	0.000515496	-1.96131	0.763317	0.87506	-1.04443		222	128	129	171	181	248	179	157	100	127	147	94	292	340	319	267	366	542	301	404	208	110	175	426
			NULL		1555653_at	0.912351	0.974882	-1.01812	0.0729326	0.199646	-1.27261	0.0263716	0.0407073	-1.27414	0.221682	0.435985	1.13506		49432	36597	26821	30063	14730	17463	23883	26843	48285	51392	47304	50838	62301	49816	43435	46567	23708	43340	9528	22416	49146	41009	69270	59228
RTN4IP1	Hs.155839	NM_032730	Reticulon 4 interacting protein 1	84816	1555679_a_at	0.194103	0.457611	1.23002	0.587856	0.767382	1.08753	0.946071	0.956259	-1.00743	0.580664	0.757143	1.06258		532	759	585	539	857	538	1216	549	690	637	770	684	601	631	691	676	998	883	480	904	682	571	556	579
SIAT6	Hs.132001	NM_174972	Sialyltransferase 6 (N-acetyllacosaminide alpha 2,3-sialyltransferase)	6487	1555702_a_at	0.304409	0.579951	-1.27554	0.295335	0.508557	-1.20077	0.0422703	0.0624266	-1.35322	0.988532	0.996062	1.00201		322	184	249	194	227	276	184	207	115	225	151	103	451	368	170	261	288	308	160	183	332	192	355	264
CKLFSF3	Hs.298198	NM_181555	Chemokine-like factor super family 3	123920	1555705_a_at	0.741747	0.896938	-1.07115	0.198254	0.393199	1.12531	2.33e-08	1.64511e-07	-2.32264	0.252907	0.472755	-1.10871		497	875	749	717	315	595	736	971	677	587	701	717	1748	1479	1222	1548	2157	1723	1959	1448	1490	1460	1920	1340
			NULL		1555723_at	0.911621	0.974448	-1.12	0.0259587	0.0953997	-1.69153	4.64e-05	0.000130593	-4.73088	0.119905	0.30088	1.50695		114	37	56	59	44	137	5	37	100	79	35	38	617	389	232	259	184	417	75	122	234	257	350	131
TAGLN	Hs.503998	NM_003186	Transgelin	6876	1555724_s_at	0.0397952	0.178097	-4.32096	0.105703	0.258014	1.08706	2.09e-16	5.14971e-14	-11.5149	0.012411	0.0672938	-1.19358		3987	11532	8435	5973	805	819	1945	1668	2463	1941	2147	2064	51717	48649	49562	53401	59098	56720	52309	49402	52096	53232	69367	49836
CFL1	Hs.170622	NM_005507	Cofilin 1 (non-muscle)	1072	1555730_a_at	0.162922	0.413253	-1.1916	0.445778	0.653536	1.04277	9.31e-12	2.35828e-10	-2.23989	0.131293	0.317939	-1.0865		19926	22487	21379	21850	18217	19573	21719	21516	14415	17109	16226	14968	46289	37617	44295	44512	54243	50499	41261	49794	39666	32694	44821	47221
AP1S3	Hs.387648	NM_178814	Adaptor-related protein complex 1, sigma 3 subunit	130340	1555731_a_at	0.0171872	0.104918	-1.29966	0.762878	0.87979	1.22891	2.38e-10	3.42439e-09	6.72265	0.053104	0.17941	-1.29025		2659	2058	2790	2130	2387	2421	988	2476	1816	1619	1703	1420	344	241	201	352	376	341	469	363	126	379	521	222
AP1S3	Hs.387648	NM_178814	Adaptor-related protein complex 1, sigma 3 subunit	130340	1555733_s_at	0.000457574	0.00902782	-1.5766	0.877631	0.943791	-1.09923	1.08e-09	1.22541e-08	5.71946	0.00963828	0.0566305	-1.44932		1543	1213	1550	1395	1364	1187	431	1212	963	753	788	534	234	249	215	155	177	247	224	209	106	198	201	190
AP1S3	Hs.387648	NM_178814	Adaptor-related protein complex 1, sigma 3 subunit	130340	1555734_x_at	3.31e-08	9.0849e-06	-2.63269	0.488784	0.690893	1.58777	3.4e-10	4.60764e-09	6.37307	1.73259e-06	0.000114536	-2.44407		1762	1685	2048	1246	1126	532	459	908	522	552	617	405	102	158	105	199	225	301	211	262	167	212	224	189
BAP1	Hs.106674	NM_004656	BRCA1 associated protein-1 (ubiquitin carboxy-terminal hydrolase)	8314	1555735_a_at	0.274322	0.550057	-1.0922	0.0451836	0.141926	-1.31012	1.82e-06	7.33105e-06	1.59943	0.480253	0.682483	1.05029		1916	1420	1618	1443	1561	1259	1597	1524	1482	1445	1228	1618	1346	1171	942	886	761	1017	540	592	942	686	1067	1028
AGTRAP	Hs.464438	NM_020350	Angiotensin II receptor-associated protein	57085	1555736_a_at	0.797164	0.925614	-1.02624	0.265014	0.475154	-1.22006	8.25e-06	2.78941e-05	1.7372	0.537604	0.725396	1.0576		3197	3513	3849	3834	3084	3530	5578	4634	2899	2885	3062	2378	2069	2670	2200	2051	1830	2078	2114	1739	2048	1551	1545	1832
GEMIN7	Hs.466919	NM_024707	Gem (nuclear organelle) associated protein 7	79760	1555751_a_at	0.0837282	0.282082	1.22262	0.208258	0.406048	1.12324	0.00762886	0.0132217	-1.23157	0.715832	0.847627	1.02604		1005	1243	1380	1275	1452	2005	1441	1635	1473	1459	1401	1123	1470	1617	1699	1535	2321	1651	2328	2374	1380	1131	1602	1413
CDKN3	Hs.84113	NM_005192	Cyclin-dependent kinase inhibitor 3 (CDK2-associated dual specificity phosphatase)	1033	1555758_a_at	0.167291	0.419543	3.7513	0.0262271	0.0960951	4.74522	0.399836	0.460955	-1.49119	0.499073	0.696627	-1.37463		512	621	988	1528	5069	1286	14964	243	1909	1639	1333	934	1178	1106	1144	1072	9020	9993	9634	8887	1276	1784	1305	808
RBM15	Hs.435947	NM_022768	RNA binding motif protein 15	64783	1555760_a_at	0.0285661	0.145485	1.31974	0.105221	0.257303	1.43276	3.33e-05	9.69186e-05	1.79748	0.641971	0.798528	1.05123		1816	1386	1228	1359	2322	1944	2948	1994	1572	1146	1506	1848	830	675	729	837	1091	801	1289	1272	986	1352	953	1056
RBM15	Hs.435947	NM_022768	RNA binding motif protein 15	64783	1555762_s_at	0.000669306	0.0118277	1.41456	0.0343858	0.116732	1.48664	6.95e-08	4.2414e-07	2.03002	0.223404	0.438199	1.10624		1280	1935	1578	1621	2452	2333	3182	2185	1872	2030	1987	2105	693	661	795	919	1021	1069	1096	1380	1082	1433	1003	1038
TIMM10	Hs.235750	NM_012456	Translocase of inner mitochondrial membrane 10 homolog (yeast)	26519	1555764_s_at	0.514518	0.757643	-1.08864	0.000153773	0.00200617	1.93558	0.538499	0.596154	1.05999	0.00121686	0.0133191	-1.4288		4884	5789	6599	6709	5262	6216	6770	5792	4347	5564	5861	4245	3205	3632	3828	4121	8665	4713	7576	7336	6579	7104	5296	9970
CDC25A	Hs.1634	NM_001789	Cell division cycle 25A	993	1555772_a_at	0.311035	0.585889	1.67619	0.0607482	0.175791	3.46526	0.723305	0.765942	1.14073	0.508579	0.7043	-1.28118		135	148	184	163	597	374	605	164	90	100	68	114	64	112	102	53	114	221	111	219	270	558	410	391
ZAR1	Hs.276457	NM_175619	Zygote arrest 1	326340	1555775_a_at	0.910892	0.974194	1.04854	0.836046	0.921892	-1.06679	0.242267	0.297591	-1.35664	0.821655	0.907976	1.05901		105	46	131	130	65	377	29	74	102	63	65	89	144	151	194	102	143	137	80	158	131	136	154	169
POSTN	Hs.136348	NM_006475	Periostin, osteoblast specific factor	10631	1555778_a_at	0.997653	0.999358	1.18731	0.422426	0.632927	-1.23996	3.37e-05	9.80039e-05	-219.87	0.567487	0.747514	1.23971		179	136	162	193	400	810	93	230	2	23	3	30	48250	41862	42819	45438	75	99	74	80	71689	58736	86375	70574
RHEB	Hs.490576	NM_005614	Ras homolog enriched in brain	6009	1555780_a_at	0.000925266	0.0147302	1.35119	0.406482	0.618943	1.06961	0.493358	0.553328	1.03914	0.0429149	0.155569	1.1268		5275	6624	7397	7423	11557	8244	10089	8435	8507	8885	8290	8198	8111	7128	7339	6633	8642	10423	8183	7459	7633	6141	7287	6721
PQLC2	Hs.523036	NM_017765	PQ loop repeat containing 2	54896	1555781_at	0.649026	0.845314	1.09315	0.609701	0.782225	1.08024	0.043001	0.063412	-1.29517	0.968467	0.98602	-1.00476		455	620	550	522	722	600	354	1092	585	435	524	382	579	897	603	719	902	1050	774	682	959	491	633	554
PQLC2	Hs.523036	NM_017765	PQ loop repeat containing 2	54896	1555783_x_at	0.663164	0.853554	1.07689	0.18753	0.378781	1.17883	0.00352933	0.00659143	-1.39393	0.521024	0.713533	-1.06681		782	672	687	603	829	852	627	1329	483	742	542	506	866	1157	817	806	1329	1304	1127	1064	1226	561	1106	879
IRAK1	Hs.522819	NM_001569	Interleukin-1 receptor-associated kinase 1	3654	1555784_s_at	0.513213	0.756838	-1.17573	0.100976	0.250024	1.35791	0.0406435	0.0602168	-1.37658	0.107354	0.280926	-1.27766		1007	772	959	721	1000	1175	503	1014	600	613	596	383	900	1016	868	953	1346	2451	1258	1043	860	700	1473	1018
XRN1	Hs.435103	NM_019001	5'-3' exoribonuclease 1	54464	1555785_a_at	0.337203	0.611336	1.10902	0.601922	0.776781	-1.05193	0.191813	0.242074	-1.10049	0.297449	0.518747	1.07872		283	277	282	222	368	315	378	381	287	207	168	256	358	287	303	318	303	320	232	358	266	343	296	289
			NULL		1555786_s_at	0.251866	0.525824	1.57759	0.830924	0.919043	1.10494	0.517802	0.575909	1.21464	0.503106	0.699689	1.22318		904	651	870	765	1345	2160	681	3387	439	773	425	855	546	490	1402	778	1722	704	489	671	483	1025	1318	695
TRIB3	Hs.516826	NM_021158	Tribbles homolog 3 (Drosophila)	57761	1555788_a_at	0.413868	0.681119	1.16333	0.81536	0.911171	-1.4763	1.26e-06	5.27323e-06	8.98836	0.457659	0.664695	1.19106		6915	3763	9048	6325	13258	12301	5444	8124	5919	6030	4348	5188	1021	1289	708	720	276	391	303	295	1336	580	1247	636
MGC2941	Hs.534483	NM_024297	Hypothetical protein MGC2941	79142	1555789_s_at	0.482518	0.733949	1.10546	0.0233523	0.0881371	-1.21186	1.41e-07	7.76951e-07	-1.80022	0.0364767	0.139677	1.17265		1471	1495	1790	1531	2219	2157	1832	2138	1530	1375	1522	1127	3252	3472	3101	3231	2331	2909	2152	2627	3224	2068	3112	3124
FLJ38482	Hs.369632	NM_152681	Hypothetical protein FLJ38482	201931	1555790_a_at	0.999415	0.999703	1.00006	0.957922	0.983124	-1.01114	7.77e-10	9.26206e-09	2.64654	0.969826	0.986876	1.00308		6329	6353	6658	6463	5595	7682	4283	8264	6715	6658	5671	6741	2625	2708	2385	2086	2519	3413	2941	2539	2223	2194	1510	2053
ZNF545	Hs.515756	NM_133466	Zinc finger protein 545	284406	1555793_a_at	0.0189336	0.111377	1.32798	0.00370961	0.0224869	1.41918	0.543366	0.600714	-1.04807	0.60621	0.774981	-1.04056		558	548	606	625	489	546	480	568	933	1069	1111	1011	559	592	605	601	748	584	993	667	965	1065	759	909
ARPC5	Hs.518609	NM_005717	Actin related protein 2/3 complex, subunit 5, 16kDa	10092	1555797_a_at	0.328087	0.601649	1.20788	0.410898	0.622911	1.12887	0.0341245	0.0513763	-1.30282	0.909467	0.955627	1.01336		3295	4979	6263	5345	9434	10122	5517	6718	4252	4270	3830	3887	6917	5231	8026	6690	8500	4825	7770	7505	7820	7958	8453	7821
FLJ10726	Hs.195060	NM_018195	Hypothetical protein FLJ10726	55216	1555803_a_at	0.00402965	0.0404513	-1.1612	0.371742	0.586702	-1.0592	6.74e-08	4.1377e-07	1.37774	0.112265	0.289068	-1.06425		1269	1377	1386	1169	1139	1056	1219	931	1166	1131	1123	1193	1051	837	912	814	800	835	894	773	824	861	806	1031
C14orf114	Hs.533878	NM_018199	Chromosome 14 open reading frame 114	55218	1555808_a_at	0.409762	0.678441	1.08891	0.0906504	0.232145	-1.28245	0.00116257	0.00241017	1.37479	0.0789624	0.231903	1.16626		579	837	689	493	643	849	750	993	588	657	704	474	592	569	516	541	586	585	543	343	431	219	326	426
RHOA	Hs.247077	NM_001664	Ras homolog gene family, member A	387	1555814_a_at	0.911554	0.974432	1.02576	0.349194	0.56374	-1.13607	0.00031108	0.000730864	-1.70219	0.457573	0.664695	1.09388		11738	13633	15976	13484	15729	17818	17899	13638	12915	12049	12472	9967	25148	21909	26209	27291	16620	13049	15258	14397	26878	23636	31058	36130
L3MBTL2	Hs.517641	NM_031488	L(3)mbt-like 2 (Drosophila)	83746	1555815_a_at	0.910547	0.974175	-1.01402	0.420571	0.631335	1.09241	0.1225	0.162566	-1.13976	0.515517	0.710087	-1.05503		1035	955	913	858	810	907	920	1064	780	1055	913	969	1094	955	1114	906	1250	1765	1225	1056	941	746	1099	808
FLJ20345	Hs.408843	NM_017777	Hypothetical protein FLJ20345	54903	1555820_a_at	0.683049	0.864579	-1.03791	0.670748	0.823406	-1.04662	0.0292628	0.0447465	1.17589	0.990447	0.996651	1.00083		544	467	558	416	427	628	612	536	420	352	398	452	333	520	387	455	449	513	456	443	392	460	278	248
AKT1S1	Hs.515542	NM_032375	AKT1 substrate 1 (proline-rich)	84335	1555821_a_at	0.742343	0.897125	-1.07706	0.0209962	0.0817051	-1.42685	0.00132878	0.00272119	-1.5912	0.139189	0.329156	1.20675		631	334	487	386	604	722	146	332	394	454	544	217	882	855	847	732	778	920	483	649	510	344	526	438
	Hs.170421		BS 3076		1555823_at	0.0379097	0.173333	1.2604	0.00538156	0.0298894	-1.27347	0.000133842	0.0003382	-1.34813	0.00121354	0.0132895	1.26789		1748	2046	1951	1970	2127	2686	2432	2334	3267	2042	2521	2039	3141	3735	3097	3196	2144	2409	2290	1888	3148	2587	2807	3409
BIRC5	Hs.514527	NM_001168	Baculoviral IAP repeat-containing 5 (survivin)	332	1555826_at	0.409696	0.678384	1.59528	0.000701686	0.00633416	2.11654	3.49e-05	0.000101073	-3.06699	0.0357921	0.137798	-1.5438		16	101	204	188	274	214	350	74	234	208	204	66	183	389	303	425	811	793	982	439	387	872	532	687
CCNL1	Hs.4859	NM_020307	Cyclin L1	57018	1555827_at	0.201222	0.466	-1.27676	0.0487289	0.150303	-2.91749	0.000170989	0.000422802	2.53138	0.586713	0.761596	1.10853		1216	1306	447	401	312	399	627	558	772	705	925	981	532	378	362	496	152	174	100	77	178	150	277	104
			NULL		1555830_s_at	0.0922619	0.29805	1.20332	0.571624	0.755165	1.06516	0.500928	0.560397	1.05319	0.407718	0.624827	1.06604		1175	1087	1558	1096	1845	1660	1615	1650	1316	1380	1348	1017	1511	1057	1159	1253	1194	1671	1492	1104	1349	854	1611	1334
MUF1	Hs.144941		MUF1 protein	10489	1555831_s_at	0.298562	0.573962	-1.20585	0.10303	0.253173	-1.2456	0.00778064	0.01346	-1.36736	0.65401	0.80642	1.04866		3242	2805	3176	2774	3394	2765	1500	2866	2411	2006	2607	2349	4457	5303	3570	3315	4092	5821	4182	3261	2422	1858	2848	2242
			NULL		1555832_s_at	0.493431	0.741645	1.08696	0.0237388	0.0891305	1.61359	0.000276877	0.000657632	1.60056	0.228486	0.444687	-1.13819		23158	26915	14691	24286	22829	21656	17602	22064	31028	21312	30416	26681	10348	11012	11763	11303	21498	21449	22376	22020	17671	10614	12772	14971
	Hs.6217		CDNA FLJ38849 fis, clone MESAN2008936	126298	1555833_a_at	0.00092874	0.0147348	-1.82058	0.20802	0.40573	-1.18406	0.172192	0.220092	-1.14906	0.0803445	0.23447	-1.19856		3452	2678	2024	1851	673	952	1219	1892	1347	1319	1869	1720	2666	3052	1979	1959	1443	2188	1791	1586	2682	2178	2523	1919
POLR2B	Hs.149353		polymerase (RNA) II (DNA directed) polypeptide B, 140kDa	5431	1555837_s_at	0.969893	0.990868	-1.00237	0.105925	0.258355	1.17725	1.41e-07	7.76951e-07	1.54902	0.234683	0.452283	-1.06752		15479	16969	14695	14583	15044	14477	14088	14951	16401	16234	15527	16438	7838	8445	10583	9695	11522	8178	13497	13547	10095	10637	7695	10912
MGC17337	Hs.530272	NM_080655	Similar to RIKEN cDNA 5730528L13 gene	91283	1555841_at	0.920173	0.977469	-1.0184	0.187055	0.378209	1.13875	1.06e-06	4.51552e-06	-1.89384	0.311558	0.533864	-1.09557		2348	1964	2357	1910	3395	3009	1947	2698	1378	1536	1607	1278	3383	3382	4058	4233	4575	2742	4856	5144	4403	4181	3777	4612
PSCD2	Hs.8517	NM_017457	Pleckstrin homology, Sec7 and coiled-coil domains 2 (cytohesin-2)	9266	1555842_at	0.267426	0.543023	1.28739	0.630909	0.797575	-1.57907	0.000101179	0.000263006	4.18113	0.263134	0.483725	1.33844		3322	1218	743	888	814	1968	916	1247	2887	2448	2743	2866	681	531	458	397	263	506	242	267	352	281	516	191
HNRPM	Hs.465808	NM_031203	Heterogeneous nuclear ribonucleoprotein M	4670	1555843_at	0.0678322	0.248909	-1.76064	0.602754	0.777438	1.23241	0.185186	0.234653	1.38245	0.0974043	0.264687	-1.51123		801	262	212	152	141	251	129	166	175	194	202	363	211	175	203	136	207	263	180	259	235	167	199	277
HNRPM	Hs.465808	NM_031203	Heterogeneous nuclear ribonucleoprotein M	4670	1555844_s_at	0.0101024	0.0735562	1.30031	0.00127116	0.00996117	1.52576	0.0162911	0.0263219	1.20536	0.522227	0.714143	-1.04715		8274	9926	8768	7202	8708	10736	15009	11617	10394	10246	11363	10790	6553	6218	6127	6920	11247	9187	11811	13232	9357	7584	7903	8463
	Hs.29406		CDNA FLJ39218 fis, clone OCBBF2006660		1555845_at	0.00208772	0.0258085	1.33411	0.053842	0.161206	-1.5778	9.5e-10	1.09978e-08	2.71244	0.000818482	0.0100607	1.3951		1027	930	800	670	877	931	760	1256	1395	1270	1197	1458	441	341	602	421	133	137	140	167	443	566	320	382
	Hs.29406		CDNA FLJ39218 fis, clone OCBBF2006660		1555846_a_at	0.199815	0.464522	1.14747	0.0275177	0.0996104	-1.53552	1.77e-05	5.48897e-05	1.71121	0.0165859	0.0816974	1.27595		814	484	494	483	563	745	541	777	660	553	588	794	527	407	398	397	150	263	226	206	386	320	364	337
LOC284454	Hs.436426		Hypothetical protein LOC284454	284454	1555847_a_at	0.377317	0.647516	-1.16528	0.759432	0.877572	-1.11653	0.00031905	0.000747888	2.09874	0.679524	0.824197	-1.07025		2381	3350	956	1160	1088	2248	1720	1825	1684	1541	1833	1529	932	937	930	866	565	897	570	645	891	790	1110	1097
RBM18	Hs.415842	NM_033117	RNA binding motif protein 18	92400	1555848_at	0.00293795	0.0323204	-1.29197	0.179949	0.368654	-1.24382	6.51e-09	5.53337e-08	2.08931	0.169882	0.372173	-1.10743		883	934	1083	1056	700	781	948	421	860	821	771	822	480	520	412	450	398	274	232	366	437	430	519	338
SEPW1	Hs.529132	NM_003009	Selenoprotein W, 1	6415	1555851_s_at	0.25971	0.534875	-1.097	0.117701	0.276592	1.0912	3.88e-08	2.55326e-07	-1.49611	0.0623333	0.19923	-1.09352		14089	18618	17446	20038	10629	14537	16330	12605	17620	18290	18699	19259	23897	23653	23956	24487	29495	25883	24738	26398	26695	25699	26615	23973
TAP1	Hs.352018	NM_000593	Transporter 1, ATP-binding cassette, sub-family B (MDR/TAP)	6890	1555852_at	0.00846539	0.0658593	2.05425	0.099783	0.247948	-1.61836	0.413945	0.475099	1.16122	0.00376427	0.0294341	1.83581		126	145	158	124	226	324	604	201	226	260	200	231	162	199	255	283	153	168	128	160	164	87	138	113
AKR1C1	Hs.460260	NM_001353	Aldo-keto reductase family 1, member C2 (dihydrodiol dehydrogenase 2; bile acid binding protein; 3-a	1645	1555854_at	5.14e-05	0.00195527	4.10998	0.83909	0.923892	-1.09096	0.0144622	0.0236417	1.80424	0.00115589	0.0128926	2.37319		382	317	194	430	1759	1683	1637	901	1035	960	1610	1290	561	349	501	544	304	232	224	231	1046	224	217	1106
	Hs.47679		Transcribed sequences		1555858_at	0.82483	0.937879	1.06108	0.151208	0.3277	-2.00357	0.0412357	0.0610192	1.69184	0.238815	0.457248	1.33305		1100	569	153	249	130	217	353	253	854	789	1018	781	465	471	402	345	111	360	138	159	253	186	267	206
	Hs.47679		Transcribed sequences		1555860_x_at	0.687243	0.867109	1.10784	0.174857	0.361859	-1.73737	0.0660198	0.0935626	1.52719	0.213991	0.426468	1.31886		1158	609	246	245	237	211	353	254	1037	857	1150	904	608	539	401	430	257	370	180	168	283	294	486	239
PDHA1	Hs.530331	NM_000284	Pyruvate dehydrogenase (lipoamide) alpha 1	5160	1555864_s_at	0.745991	0.898979	1.01813	0.318419	0.532861	1.08609	9.43e-08	5.49652e-07	1.47351	0.628293	0.790375	-1.02292		5795	5528	6324	6097	6846	5892	5506	4986	6277	6391	6341	6110	3371	4075	3994	4149	4403	4441	5049	4963	3665	3735	3370	4236
FLJ23825	Hs.444743	NM_173620	Hypothetical protein FLJ23825	284004	1555866_a_at	0.0456557	0.194604	-1.3145	0.848381	0.928741	1.02941	0.110583	0.148595	1.17699	0.115502	0.294223	-1.1742		753	551	796	506	486	764	407	487	422	389	535	475	442	523	433	523	486	542	375	614	330	385	693	530
FLJ32096	Hs.444729	NM_173795	Hypothetical protein FLJ32096	148646	1555870_at	0.000488954	0.00941562	-3.86098	0.330321	0.545526	-1.28481	0.539242	0.596733	-1.12401	0.0356788	0.137484	-1.53528		1575	912	454	364	203	273	224	304	161	137	148	262	759	630	613	628	642	447	380	441	760	409	533	482
FLJ30435	Hs.439341	NM_174950	Hypothetical protein FLJ30435	387628	1555872_a_at	0.000150124	0.00409583	1.43017	0.706075	0.845847	1.17149	3.41e-12	1.07783e-10	5.49667	0.00637915	0.0423383	1.31913		926	635	976	685	1386	1117	1239	1424	858	1181	1020	991	149	86	129	292	280	170	242	355	151	103	43	193
SRGAP1	Hs.408259		SLIT-ROBO Rho GTPase activating protein 1	57522	1555875_at	0.337193	0.611336	-1.24452	5.96e-05	0.000960109	-1.91029	5.04e-05	0.000140628	-1.81451	0.00857727	0.0523367	1.38933		1657	1296	1256	1303	1789	1472	907	1199	756	843	770	1122	3446	3705	2302	2387	1503	2495	956	1406	1931	1382	1293	1430
SRGAP1	Hs.408259		SLIT-ROBO Rho GTPase activating protein 1	57522	1555876_at	0.679068	0.86263	1.11914	6.86e-05	0.00107475	-2.77443	0.0306346	0.0466111	-1.44194	0.00100895	0.0116802	1.85969		156	46	120	190	271	276	107	142	155	92	43	60	383	268	275	224	190	138	135	83	64	122	51	46
RPS24	Hs.356794	NM_033022	Ribosomal protein S24	6229	1555878_at	0.028525	0.14536	-1.85462	0.98352	0.993042	-1.01358	0.00298318	0.00565422	2.55068	0.113112	0.290456	-1.54183		8572	4048	1574	2148	1641	1624	1678	2385	2684	2405	2561	2645	1299	1226	1143	1296	1264	1781	1239	1044	1286	980	1251	950
LZTS2	Hs.25298		leucine zipper, putative tumor suppressor 2	84445	1555881_s_at	0.890169	0.96572	1.01071	0.00387477	0.0232411	-1.23847	0.00433916	0.00794444	-1.17419	0.0255285	0.109872	1.12762		1677	1671	1187	1395	1147	1609	1221	1312	1486	1811	1777	1624	1802	2207	1867	1870	1469	1513	1429	1571	1862	1430	1475	1760
LOC169981	Hs.447893		hypothetical protein LOC169981	169981	1555882_at	0.0515199	0.209943	-1.44152	0.0919269	0.234417	-1.87153	0.000784881	0.00168553	1.96473	0.832687	0.913989	-1.03556		1324	486	544	524	359	308	430	498	718	529	608	543	448	366	334	469	197	128	209	110	296	269	327	192
LOC169981	Hs.447893		hypothetical protein LOC169981	169981	1555883_s_at	0.297603	0.572925	-1.19914	0.145614	0.319376	-1.42722	0.0352779	0.0529474	1.37181	0.755656	0.870287	1.04465		1369	558	521	614	401	444	517	692	597	805	706	945	660	704	489	554	340	410	376	501	405	378	548	415
C6orf210	Hs.486095	NM_020381	Chromosome 6 open reading frame 210	57107	1555886_at	0.991303	0.997652	1.00074	0.300925	0.514465	-1.14978	2.73e-09	2.65924e-08	1.96475	0.456726	0.663984	1.04864		1035	1127	1369	1219	1362	1500	1393	1076	1095	994	1071	1016	694	559	676	658	548	459	482	692	582	623	536	578
DD5	Hs.94262		progestin induced protein	51366	1555888_at	0.245521	0.518065	1.19632	0.606564	0.78013	-1.14968	0.000529534	0.00118248	1.78257	0.238267	0.456794	1.17932		356	151	201	242	450	431	294	230	197	221	208	242	183	164	101	178	158	116	156	177	111	138	142	91
CRTAP	Hs.517888	NM_006371	Cartilage associated protein	10491	1555889_a_at	0.979912	0.99473	-1.00188	8.24e-09	7.7012e-07	-1.80287	0.000118298	0.000302733	-1.25139	1.52287e-06	0.000104009	1.37755		10342	16523	14678	15667	11619	12425	11723	12963	15713	16529	17013	16220	20863	23049	23209	24892	8492	9021	10197	9538	17035	13866	15080	18845
PSMD5	Hs.193725	NM_005047	Hypothetical protein LOC253039	5711	1555892_s_at	0.129809	0.361594	-1.38497	0.971968	0.989074	-1.01745	0.000722581	0.00156302	2.38279	0.287403	0.508729	-1.25008		713	340	279	188	171	153	216	343	283	375	352	302	88	118	197	151	140	21	106	185	73	200	224	140
LOC92154	Hs.355835		hypothetical protein BC002770	92154	1555894_s_at	0.828763	0.940251	1.15969	0.823979	0.915706	-1.0977	0.200329	0.25133	-1.63264	0.756545	0.870865	1.12082		693	654	329	306	517	411	327	533	652	884	559	714	1197	1341	481	638	621	3101	575	684	253	355	669	405
AOF2	Hs.257900	NM_015013	Amine oxidase (flavin containing) domain 2	23028	1555897_at	0.000790779	0.0131592	-1.42546	0.0294491	0.104491	-1.60095	3.55e-08	2.36554e-07	2.22984	0.262938	0.483584	-1.10431		663	587	358	553	247	365	302	410	439	417	378	474	239	251	269	256	146	157	135	126	108	215	211	170
	Hs.271863		Transcribed sequences		1555900_at	0.0330571	0.15909	-1.51965	0.00826321	0.0413313	-1.6071	0.297786	0.356547	-1.13585	0.651368	0.804861	1.05608		1243	1238	817	1226	564	374	542	637	970	847	1132	888	1763	1391	1175	923	859	1337	706	1043	612	776	651	552
DKFZp313N0621	Hs.55131	NM_173826	Hypothetical protein DKFZp313N0621	285343	1555905_a_at	0.0666373	0.246527	-1.18341	0.625718	0.793535	-1.27353	3.62e-11	7.30162e-10	5.62058	0.318132	0.539881	-1.11225		1111	1309	1649	1451	1386	1165	1325	1714	905	951	973	910	269	282	231	233	126	138	235	179	322	224	188	182
CENTG1	Hs.348260	NM_023017	centaurin, gamma 1	116986	1555907_at	0.897404	0.968658	-1.04498	0.95765	0.983073	1.00746	8.28e-06	2.79737e-05	-2.43742	0.897581	0.949332	-1.01823		669	703	688	902	644	840	864	874	744	612	427	664	1619	2052	1793	1574	2320	2642	2855	2698	1298	582	765	1021
C9orf10	Hs.372003	NM_014612	Chromosome 9 open reading frame 10	23196	1555908_at	0.391889	0.66124	-1.20901	0.677065	0.827834	1.04097	8.77e-08	5.17301e-07	-2.27569	0.36981	0.590645	-1.08949		199	108	179	185	125	136	216	223	64	137	99	110	421	284	337	325	300	480	388	411	388	358	251	270
PTCD2	Hs.126906	NM_024754	Pentatricopeptide repeat domain 2	79810	1555910_at	0.402985	0.671786	1.05008	0.821384	0.914716	1.0225	3.76e-09	3.47224e-08	1.70171	0.662769	0.812921	1.0228		2166	2193	2327	2529	2892	2081	2544	2336	2479	2514	2420	2087	1498	1155	1428	1408	1442	1161	1732	1635	1042	1474	1371	1368
FLJ20203	Hs.516775	NM_032292	Hypothetical protein FLJ20203	54856	1555913_at	0.766063	0.909561	-1.0411	0.106166	0.258593	1.24666	0.749102	0.788829	-1.03061	0.173875	0.376938	-1.1405		784	455	475	452	602	689	511	468	458	454	557	422	414	561	505	468	732	552	430	569	657	791	475	651
MGC29784	Hs.33719	NM_173659	Hypothetical protein MGC29784	285367	1555916_at	0.907208	0.973426	-1.01251	6.29e-05	0.00100063	-1.54875	0.00350763	0.00655485	-1.24797	0.00225626	0.0204525	1.26439		670	983	746	757	451	757	809	640	781	920	963	913	1280	1155	1091	1231	607	541	400	485	1188	1012	828	1082
CBX3	Hs.381189	NM_016587	Chromobox homolog 3 (HP1 gamma homolog, Drosophila)	11335	1555920_at	0.190436	0.452147	-1.55866	0.843003	0.925792	-1.14513	0.033033	0.0499028	2.09546	0.423424	0.637046	-1.28819		1330	294	206	236	316	424	353	358	231	379	260	330	269	208	210	177	149	315	134	173	142	161	258	177
MGC33867	Hs.520094	NM_138346	Hypothetical protein MGC33867	90231	1555933_at	0.505686	0.750941	1.25945	0.476931	0.68043	1.12226	0.000146101	0.000366529	-2.13194	0.973737	0.988647	-1.00511		184	149	143	106	173	327	118	174	134	226	116	198	315	367	229	410	199	491	303	372	228	372	504	496
VIM	Hs.533317	NM_003380	Vimentin	7431	1555938_x_at	0.64901	0.845314	-1.5704	0.185827	0.376639	1.12554	5.76e-12	1.61571e-10	-11.1531	0.209938	0.421919	-1.15624		227	71	87	50	90	175	94	139	36	3	10	7	1132	800	895	909	1081	1100	977	888	870	1412	1219	863
C9orf10	Hs.372003	NM_014612	Chromosome 9 open reading frame 10	23196	1555944_at	0.989128	0.997298	-1.00432	0.700832	0.842104	-1.17465	0.286807	0.345026	1.31912	0.793067	0.893354	1.06912		202	107	110	46	98	185	61	135	101	89	126	131	92	121	123	44	134	162	22	11	18	196	9	95
C9orf10	Hs.372003	NM_014612	Chromosome 9 open reading frame 10	23196	1555945_s_at	0.28054	0.555774	-1.1741	0.723816	0.856324	1.0482	0.344444	0.404999	-1.09886	0.311842	0.533983	-1.10631		3268	2444	3376	2963	2974	2648	2074	2569	2740	2435	2205	2883	3421	2979	2655	2917	1307	3421	2832	3608	2304	4720	3387	3519
C9orf10	Hs.372003	NM_014612	Chromosome 9 open reading frame 10	23196	1555947_at	0.452623	0.712269	-1.15799	0.837837	0.923158	1.0444	0.523062	0.581141	1.09632	0.499197	0.696651	-1.10227		194	113	183	133	164	112	121	149	123	120	94	193	105	69	216	128	154	110	107	130	221	120	66	174
C9orf10	Hs.372003	NM_014612	Chromosome 9 open reading frame 10	23196	1555948_s_at	0.777492	0.915886	-1.0309	0.718061	0.853088	1.0357	0.161047	0.207461	-1.1095	0.649454	0.80372	-1.03342		4792	3101	3396	3622	4383	3508	3160	3947	2800	3752	3475	3903	5318	3237	3937	3518	3657	3935	3417	4052	4186	5012	4081	4823
DAF	Hs.527653	NM_000574	Decay accelerating factor for complement (CD55, Cromer blood group system)	1604	1555950_a_at	0.0625049	0.237038	1.61052	0.121342	0.282363	1.73167	0.105054	0.142022	1.39756	0.803305	0.898348	1.05046		9722	5843	9357	9692	18824	20479	5164	18385	12342	12823	10172	13304	5419	6599	5909	5742	7123	6938	6433	7079	9408	14252	21000	9741
HINT1	Hs.483305	NM_005340	Histidine triad nucleotide binding protein 1	3094	1555960_at	0.112539	0.335216	-1.63696	0.752753	0.874046	1.23913	0.0126059	0.0208588	2.30175	0.176879	0.380785	-1.50231		3209	1196	533	581	505	487	525	848	1005	1167	893	1313	385	457	483	400	521	659	588	499	497	555	501	455
HINT1	Hs.483305	NM_005340	Histidine triad nucleotide binding protein 1	3094	1555961_a_at	0.863985	0.955172	-1.01267	0.0891337	0.229176	1.15669	0.0523705	0.0758449	1.11868	0.180702	0.38587	-1.07817		32956	38665	42329	42611	36624	37826	29596	32779	45086	44550	41324	41420	31498	31022	32500	33952	42659	39047	38056	42002	33110	32406	31703	39377
LOC9884	Hs.438861	NM_014834	Hypothetical LOC9884	9884	1555964_at	0.513676	0.756838	-1.1338	0.12021	0.280693	1.31853	0.396189	0.457261	-1.11565	0.121475	0.303066	-1.22738		196	68	135	173	98	73	178	100	140	139	169	112	178	65	95	180	170	190	201	115	166	178	177	169
	Hs.21423		CDNA FLJ30424 fis, clone BRACE2008881, weakly similar to ZINC FINGER PROTEIN 195		1555967_at	0.740023	0.895979	-1.05222	0.662321	0.817313	-1.1516	9.85e-05	0.000256611	2.10155	0.940527	0.972181	1.01101		1861	912	1041	1072	525	609	643	467	1850	1899	1720	1574	580	648	559	640	465	378	330	496	683	684	646	533
	Hs.21423		CDNA FLJ30424 fis, clone BRACE2008881, weakly similar to ZINC FINGER PROTEIN 195		1555968_a_at	0.228468	0.497227	-1.24107	0.69211	0.836745	-1.15129	0.000560012	0.00124222	2.02332	0.558444	0.741002	-1.10245		2220	835	809	916	548	458	857	424	1425	1270	1447	1274	530	621	579	553	337	327	273	225	753	686	852	513
FBXO28	Hs.64691	NM_015176	F-box protein 28	23219	1555970_at	0.31559	0.590265	1.21462	0.41307	0.624588	-1.1408	0.156192	0.201939	-1.19632	0.202314	0.413418	1.17379		632	759	380	582	928	649	330	525	889	879	924	592	769	964	877	712	552	282	667	525	880	688	861	1369
FBXO28	Hs.64691	NM_015176	F-box protein 28	23219	1555971_s_at	0.81197	0.932074	1.01663	0.000407018	0.00417781	1.5223	7.66e-06	2.61192e-05	1.41594	0.0101565	0.0586012	-1.17599		2675	2773	3426	2880	4174	3009	3020	3143	2645	2866	2271	2771	1682	1515	1733	1707	2373	2618	2861	2597	2315	2719	2187	2537
FBXO28	Hs.64691	NM_015176	F-box protein 28	23219	1555972_s_at	0.643165	0.842016	-1.08803	0.66381	0.818411	-1.15	0.00286638	0.00545744	1.76442	0.983723	0.994125	-1.00335		826	575	965	520	1237	855	800	601	446	379	512	475	528	326	407	418	278	260	293	324	414	236	604	511
	Hs.99244		Hypothetical gene supported by AK096370 (LOC399972), mRNA	399972	1555973_at	0.533352	0.770978	1.08634	0.609987	0.782225	1.13729	5.94e-05	0.000163034	1.89872	0.9356	0.969616	1.00994		427	320	434	342	453	264	626	245	399	416	508	398	229	205	215	134	200	295	212	271	206	150	225	222
	Hs.99244		Hypothetical gene supported by AK096370 (LOC399972), mRNA	399972	1555974_a_at	0.310369	0.58523	1.1095	0.232747	0.437942	1.24573	5.5e-06	1.94102e-05	1.78243	0.894335	0.947146	-1.01222		611	451	523	415	471	546	850	496	478	559	499	539	267	288	301	198	362	311	276	392	299	368	305	313
MRCL3	Hs.190086	NM_006471	Myosin regulatory light chain MRCL3	10627	1555977_at	0.552364	0.784066	1.15412	0.149513	0.325099	-1.71581	0.0661811	0.0937789	1.48372	0.152663	0.349103	1.34979		1362	345	230	347	389	571	797	876	748	645	584	662	657	558	370	510	371	315	229	205	294	332	390	306
MRCL3	Hs.190086	NM_006471	Myosin regulatory light chain MRCL3	10627	1555978_s_at	0.377555	0.647719	1.25493	0.216513	0.416894	-1.4668	0.392883	0.454074	1.18302	0.13936	0.329331	1.34728		770	215	110	172	174	366	455	537	506	340	440	362	428	402	331	275	328	232	281	188	169	257	277	226
DKFZp762C2414	Hs.463120	NM_178542	Hypothetical protein DKFZp762C2414	339201	1555981_at	0.146274	0.388588	-1.46148	0.0296064	0.104862	-1.37451	0.000115967	0.000297369	-1.84564	0.560832	0.742582	1.07558		327	269	181	200	74	149	307	155	149	155	190	158	552	445	388	373	340	541	303	256	301	327	319	171
ZFYVE16	Hs.482660	NM_014733	Zinc finger, FYVE domain containing 16	9765	1555982_at	0.783948	0.919029	-1.03769	0.749626	0.872292	1.04808	0.390839	0.452061	1.09003	0.675181	0.821454	-1.04265		200	235	330	240	207	84	270	217	290	286	306	277	178	246	279	181	198	192	171	164	189	258	372	309
DAAM1	Hs.19156	NM_014992	Dishevelled associated activator of morphogenesis 1	23002	1555989_at	2.35e-13	1.0191e-09	-4.25717	3.83e-10	6.60575e-08	-5.96571	3.88e-08	2.55326e-07	1.75763	0.000326783	0.005172	-1.31584		1722	2110	2365	1898	336	327	414	368	622	553	592	591	1039	1421	1186	1225	151	215	179	159	124	355	163	287
EIF4A2	Hs.478553	NM_001967	Eukaryotic translation initiation factor 4A, isoform 2	1974	1555996_s_at	0.12819	0.359393	-1.54527	0.932995	0.971237	-1.05721	0.00611045	0.0108343	2.42353	0.300438	0.521862	-1.33517		2957	1240	580	514	902	1053	734	1496	638	516	799	710	534	440	454	420	427	645	521	471	335	342	501	254
BTBD7	Hs.379758		BTB (POZ) domain containing 7	55727	1556000_s_at	0.264102	0.539609	-1.13886	0.167187	0.350456	1.21417	0.0561525	0.080804	1.19372	0.083091	0.239238	-1.17254		1671	1331	1463	1436	1642	1566	1106	1549	1048	1151	1240	1061	1032	1099	992	1070	989	1189	819	1092	1372	1637	1269	1815
CSNK1A1	Hs.442592		Casein kinase 1, alpha 1	1452	1556006_s_at	0.146643	0.389045	-1.35557	0.731328	0.861346	-1.30398	4.86e-05	0.000136008	3.79599	0.42032	0.635152	-1.20256		3508	2648	983	1090	772	985	849	1245	2113	1679	2227	2271	743	559	382	448	442	575	427	376	419	383	347	301
CSNK1A1	Hs.442592		Casein kinase 1, alpha 1	1452	1556007_s_at	0.278879	0.554154	-1.32278	0.986428	0.994262	1.01145	0.00223677	0.00436503	2.64811	0.433372	0.645119	-1.22824		4514	3101	742	919	483	1062	1073	1134	2593	1853	2922	2905	788	620	888	762	544	466	604	589	1037	1643	510	793
PEX13	Hs.336219	NM_002618	Peroxisome biogenesis factor 13	5194	1556009_at	0.0418346	0.183884	1.22525	0.488889	0.690966	1.10619	3.69e-05	0.000106354	1.54014	0.309518	0.531629	1.08665		338	363	365	348	491	577	391	476	417	410	387	316	299	216	258	197	280	243	217	310	177	275	373	271
LOC144874	Hs.439363		Hypothetical protein LOC144874	144874	1556021_at	0.785393	0.919764	1.04282	0.00442697	0.0257223	-2.10132	0.00939454	0.0159666	1.44953	0.0227784	0.10169	1.37354		411	229	195	251	268	345	374	395	205	212	228	238	211	179	322	325	69	154	83	88	135	163	155	140
ZNF207	Hs.500775	NM_003457	Zinc finger protein 207	7756	1556035_s_at	0.745688	0.898863	-1.07596	0.389493	0.603716	-1.22642	0.81609	0.846774	1.03851	0.700848	0.838149	1.06451		2339	1418	349	639	429	450	781	996	1812	1139	1680	1533	1458	1248	1047	1103	772	809	588	669	1199	1631	1052	1199
	Hs.370912		CDNA clone IMAGE:5268363, partial cds		1556043_a_at	0.202902	0.468433	1.26923	0.184653	0.374996	1.69479	0.000631346	0.00138222	2.08196	0.967861	0.985682	-1.00704		356	199	109	142	93	192	188	216	445	255	321	336	101	93	88	44	108	150	37	87	169	187	242	125
MAGEE1	Hs.8453	NM_020932	Melanoma antigen, family E, 1	57692	1556047_s_at	0.560578	0.788519	1.11734	0.0353254	0.118956	-1.56606	0.770996	0.808414	1.04065	0.0575801	0.189311	1.31578		264	858	673	472	312	678	419	450	663	870	938	736	593	549	919	754	153	81	195	135	708	1056	759	508
RTN4	Hs.429581	NM_153828	Reticulon 4	57142	1556049_at	0.954471	0.987253	-1.01362	0.765996	0.881949	1.05468	0.063283	0.0900017	-1.32608	0.801924	0.89767	-1.03682		441	439	184	127	107	187	244	184	483	261	469	415	349	403	466	309	287	411	340	442	378	648	313	402
BICD1	Hs.505202	NM_001714	Bicaudal D homolog 1 (Drosophila)	636	1556051_a_at	0.948096	0.986356	-1.00894	0.272519	0.483494	1.16701	0.908395	0.92499	1.01125	0.408239	0.625068	-1.08454		608	562	436	539	350	389	430	445	611	569	701	757	415	492	454	588	264	364	331	343	730	1126	618	773
PPP2R1B	Hs.546276	NM_181699	Protein phosphatase 2 (formerly 2A), regulatory subunit A (PR 65), beta isoform	5519	1556056_at	0.803932	0.927921	1.03931	0.750691	0.872867	1.03045	9.7e-06	3.21943e-05	-1.64575	0.960698	0.981995	-1.0041		222	218	331	272	303	383	284	221	201	243	263	270	402	462	482	378	544	472	513	527	256	290	487	464
SHARP	Hs.270499	NM_015001	SMART/HDAC1 associated repressor protein	23013	1556058_s_at	0.989072	0.997298	1.00281	0.0445445	0.140508	-1.39812	0.043853	0.0645705	-1.30827	0.142278	0.333587	1.20921		369	307	155	238	230	169	253	334	226	334	280	318	443	469	365	356	278	402	248	229	156	324	502	197
SHARP	Hs.270499	NM_015001	SMART/HDAC1 associated repressor protein	23013	1556059_s_at	0.880317	0.962238	-1.01587	0.647572	0.808095	-1.0686	0.00120048	0.00248188	1.38404	0.827805	0.910932	1.01886		1886	1587	1036	1348	1165	1204	1443	1715	1585	1235	1518	1666	1284	1313	793	948	899	1281	739	1068	1203	1028	1097	804
ZNF451	Hs.485628	NM_015555	KIAA1702 protein	26036	1556060_a_at	0.285667	0.561277	-1.18547	0.21666	0.417095	1.18804	0.189431	0.239445	-1.14868	0.109231	0.283883	-1.18684		3739	3039	2767	2299	1567	1873	1468	3034	3118	2734	2865	3323	2994	2893	2825	2751	3339	3682	3570	3632	3263	4566	1670	3515
RPP30	Hs.139120	NM_006413	Ribonuclease P/MRP 30kDa subunit	10556	1556061_at	0.613647	0.82475	-1.08429	0.188137	0.379441	1.33675	0.0345632	0.0519682	1.33987	0.19981	0.410187	-1.18519		651	803	784	785	488	256	1052	421	1055	816	720	768	497	380	445	534	670	568	690	753	529	736	567	449
RPP30	Hs.139120	NM_006413	Ribonuclease P/MRP 30kDa subunit	10556	1556062_at	0.152856	0.398794	-1.64276	0.425102	0.635032	-1.35422	0.623653	0.675897	1.13021	0.639068	0.796649	-1.12406		338	164	34	71	66	46	162	66	132	71	96	100	117	168	86	126	94	166	73	59	77	67	57	141
RPP30	Hs.139120	NM_006413	Ribonuclease P/MRP 30kDa subunit	10556	1556063_s_at	0.283329	0.558696	-1.24359	0.900182	0.954619	1.01953	0.0489885	0.0713594	-1.2925	0.394831	0.613437	-1.11151		280	218	132	146	47	118	241	120	230	114	201	177	200	214	247	235	272	171	297	259	200	223	207	198
LOC284926	Hs.449096		Hypothetical protein LOC284926	284926	1556064_at	0.244123	0.516319	-1.20486	0.0161241	0.067041	1.5081	0.945923	0.956197	-1.00751	0.0136746	0.0719501	-1.34729		269	170	329	323	124	74	199	259	323	283	254	295	176	203	132	291	176	180	222	211	455	427	305	443
	Hs.137945		CDNA FLJ33441 fis, clone BRACE2021932		1556081_at	0.445822	0.707307	1.22987	0.54217	0.733138	-1.39408	0.0150063	0.0244299	2.00285	0.334884	0.556462	1.282		169	125	109	69	29	3	70	25	289	186	209	350	112	70	57	67	20	27	51	27	111	69	90	44
RIP	Hs.355584	NM_032308	RPA interacting protein	84268	1556088_at	0.944684	0.985356	1.02122	0.820116	0.914174	-1.28626	0.00279128	0.00533057	3.63616	0.833788	0.914656	1.07306		996	371	109	126	142	229	120	307	759	458	742	515	123	169	116	93	54	72	53	85	140	141	118	116
HSMPP8	Hs.269654	NM_017520	M-phase phosphoprotein, mpp8	54737	1556090_at	0.32762	0.601506	1.17391	0.973377	0.989559	1.00956	0.00106334	0.00222295	1.76751	0.500636	0.697775	1.10388		221	141	139	97	46	87	74	75	310	234	294	284	112	102	59	93	50	79	41	14	151	150	170	84
PARD3	Hs.131489	NM_019619	Par-3 partitioning defective 3 homolog (C. elegans)	56288	1556105_at	0.163751	0.414646	1.46767	0.755464	0.8754	1.15401	0.0343338	0.051652	1.72961	0.433098	0.644918	1.20725		348	169	90	89	60	209	139	200	327	182	426	500	154	123	136	48	61	155	98	113	235	169	122	111
NAP1L1	Hs.524599	NM_139207	Nucleosome assembly protein 1-like 1	4673	1556121_at	0.853517	0.950959	-1.02254	0.301922	0.51556	-1.16581	0.0518735	0.0751653	1.21165	0.543909	0.730162	1.05869		1134	1481	1157	1241	578	1379	1040	1150	1739	1109	1456	1354	1240	998	1213	954	1154	934	1066	950	727	973	1056	697
	Hs.183409		Homo sapiens transcribed sequence with weak similarity to protein sp:P39188 (H.sapiens) ALU1_HUMAN Alu subfamily J sequence contamination warning entry		1556122_at	0.339669	0.614061	-1.16893	0.199146	0.394381	-1.26514	0.402919	0.464164	1.10645	0.806688	0.900156	1.02975		177	146	153	171	138	231	163	104	148	109	110	104	126	231	149	100	181	171	109	84	129	121	83	80
	Hs.183409		Homo sapiens transcribed sequence with weak similarity to protein sp:P39188 (H.sapiens) ALU1_HUMAN Alu subfamily J sequence contamination warning entry		1556123_a_at	0.0244101	0.131597	-1.33884	4.02e-07	1.87051e-05	-2.21632	0.0438955	0.0646228	-1.18089	0.00190796	0.0182893	1.3211		343	418	564	376	267	413	342	329	288	253	273	376	598	496	590	734	411	275	282	287	276	208	267	176
GPATC2	Hs.420757	NM_018040	G patch domain containing 2	55105	1556126_s_at	0.0574518	0.225165	-1.77445	0.695365	0.838996	-1.30542	0.00734939	0.0127731	2.41402	0.264875	0.485583	-1.37691		2192	793	484	441	192	247	407	512	747	770	716	816	415	304	307	408	151	227	160	206	586	326	251	290
CDA08	Hs.42217	NM_030790	T-cell immunomodulatory protein	81533	1556151_at	0.881845	0.962524	1.01962	0.0288903	0.103108	-1.49475	0.0200884	0.0318148	1.30105	0.0914057	0.254194	1.20186		7045	15110	11257	11521	7219	6356	9988	8668	13710	14458	14078	17152	10204	8496	11908	11183	6169	7851	4934	6399	7864	5177	6402	11121
			NULL		1556176_at	0.982775	0.996086	1.00133	0.278479	0.490557	1.12895	3.68e-09	3.40998e-08	1.78504	0.448788	0.657638	-1.04357		342	389	403	368	344	384	451	317	392	400	364	356	244	228	193	126	226	248	205	241	255	200	230	181
			NULL		1556178_x_at	0.0345499	0.163819	1.15854	0.202108	0.3985	1.24487	4.16e-11	8.21505e-10	2.55936	0.507363	0.703457	1.04534		494	660	560	623	730	704	786	493	708	676	657	661	240	221	195	222	254	219	267	286	362	276	312	210
LOC255458	Hs.348292		Hypothetical protein LOC255458	255458	1556180_at	0.652793	0.84702	1.08329	0.146732	0.320822	-1.34398	0.437286	0.498196	1.10884	0.179684	0.384457	1.19928		529	529	502	511	265	504	284	424	741	760	845	664	543	470	692	526	467	587	441	567	402	297	290	269
	Hs.445739		MRNA; cDNA DKFZp686E1246 (from clone DKFZp686E1246)	388976	1556183_at	0.23517	0.505639	1.27717	0.386452	0.600959	1.21564	0.503427	0.562816	1.10591	0.81282	0.903661	1.03604		256	257	136	87	154	372	306	205	258	197	157	231	171	160	149	204	176	298	158	145	156	236	284	210
KIAA0090	Hs.439200	NM_015047	KIAA0090 protein	23065	1556186_s_at	0.00140055	0.0195043	-1.54767	0.883751	0.947058	1.02004	0.101025	0.137096	1.16314	0.0128344	0.0687471	-1.27318		2813	3827	4072	3607	2288	1888	1721	1606	2858	2858	2657	2628	2575	2456	2331	2670	3372	3069	2463	3167	2719	1893	2320	1463
	Hs.330715		Homo sapiens, clone IMAGE:5285801, mRNA		1556194_a_at	0.0804667	0.275733	1.46938	0.958793	0.983316	-1.54627	2.11e-06	8.3579e-06	39.8054	0.195208	0.404809	1.47121		2965	4344	2952	3489	1495	2194	3933	1409	7190	7174	8424	8589	143	126	78	171	58	101	129	102	81	50	92	57
			NULL		1556211_a_at	0.0165318	0.102358	-1.66625	0.827565	0.917575	-1.42474	2.86e-06	1.09275e-05	8.34449	0.104919	0.276961	-1.51381		3721	1701	1066	1535	887	827	1389	763	1605	1386	1447	1326	223	272	191	218	173	297	122	101	110	213	125	128
	Hs.348751		CDNA clone IMAGE:5261375, partial cds		1556216_s_at	0.00493173	0.0461921	2.27214	0.0459663	0.143579	-1.48187	0.0607662	0.086798	-1.34468	0.0013301	0.0142352	1.76687		117	231	230	122	213	166	339	332	525	522	542	542	429	388	479	543	337	373	418	436	276	242	241	159
	Hs.314518		Transcribed locus		1556221_a_at	0.0085019	0.0659512	-2.60756	0.778201	0.88901	-1.32139	0.00473647	0.00859963	3.1916	0.076508	0.227125	-1.88296		1400	743	302	246	83	133	88	490	293	308	309	360	135	97	205	227	81	153	189	133	77	151	116	105
	Hs.14217		Homo sapiens similar to KIAA1285 protein (LOC378199), mRNA	378199	1556224_a_at	0.106168	0.324049	1.40755	0.312055	0.525415	-1.31136	0.118738	0.158281	1.29972	0.0681797	0.210981	1.36476		488	199	217	156	252	276	157	255	533	441	599	471	313	245	354	202	266	274	152	174	138	238	207	250
	Hs.159225		Full length insert cDNA clone ZC24E10		1556227_at	0.39456	0.663813	-1.11286	0.00165528	0.0122329	-1.54234	0.550423	0.607556	-1.05272	0.0631248	0.2009	1.18193		364	201	276	293	130	298	228	187	266	276	314	339	342	386	285	362	189	178	136	289	241	277	272	201
	Hs.159225		Full length insert cDNA clone ZC24E10		1556228_a_at	0.830974	0.941432	-1.01497	0.00110813	0.00899013	-1.26598	0.0204511	0.0323302	-1.1228	0.019101	0.0900363	1.12446		588	404	484	456	426	474	436	381	532	525	518	515	621	643	567	575	309	391	440	502	525	554	598	482
GSDMDC1	Hs.118983	NM_024736	Gasdermin domain containing 1	79792	1556242_a_at	0.508803	0.753243	-1.08149	0.0062373	0.0334761	-1.41537	0.636807	0.687828	-1.03945	0.105835	0.278438	1.14696		395	406	532	379	266	469	574	472	354	313	380	338	439	523	541	504	287	259	360	386	344	355	442	403
	Hs.102784		Full length insert cDNA clone ZA69H09		1556277_a_at	0.122965	0.351394	-1.50233	0.116587	0.274838	1.73592	0.188577	0.238518	1.31553	0.0326818	0.129324	-1.59813		361	223	82	140	24	13	42	58	243	131	279	283	132	94	80	67	34	92	76	91	287	357	182	176
FGFR1OP2	Hs.406184	NM_015633	FGFR1 oncogene partner 2	26127	1556283_s_at	0.575892	0.7992	1.11603	2.29e-05	0.000448952	1.84834	1.19e-05	3.8437e-05	-1.7996	0.0022288	0.0202771	-1.41507		696	509	722	581	981	1112	684	931	504	416	476	494	921	769	789	874	1885	1149	1712	1426	1334	1746	1749	1394
PPA2	Hs.480452	NM_176869	Inorganic pyrophosphatase 2	27068	1556284_at	0.262332	0.537688	-1.27532	0.435476	0.644256	-1.16349	0.489864	0.549921	-1.10431	0.802602	0.897987	-1.03634		62	102	130	109	102	85	143	58	59	96	28	61	69	87	114	157	95	113	131	104	87	20	109	75
PPA2	Hs.480452	NM_176869	Inorganic pyrophosphatase 2	27068	1556285_s_at	0.243067	0.51479	-1.09225	0.202088	0.398497	-1.21467	8.82e-09	7.14397e-08	2.00457	0.93521	0.96935	1.0057		5497	7997	9162	7773	6381	7313	8465	5808	6955	7511	7220	6065	4040	3866	4100	3942	4175	3810	3619	3554	2914	1946	3059	3182
	Hs.156928		CDNA clone IMAGE:5288145, partial cds		1556301_at	0.137369	0.373442	1.22175	0.510018	0.707567	-1.12006	0.0173873	0.0279224	1.31075	0.132549	0.319474	1.17657		196	219	245	163	325	189	184	380	233	236	205	259	202	187	179	169	163	181	180	218	105	169	201	99
MLL5	Hs.380021	NM_182931	Myeloid/lymphoid or mixed-lineage leukemia 5 (trithorax homolog, Drosophila)	55904	1556306_at	0.593108	0.811312	1.12205	0.757947	0.876884	-1.20777	0.000358578	0.000830845	2.84433	0.552082	0.735839	1.1437		672	478	171	203	116	247	305	198	600	447	680	827	162	103	133	224	37	43	100	77	201	237	110	225
TIP120A	Hs.546407	NM_018448	TBP-interacting protein	55832	1556318_s_at	0.165516	0.417089	1.44754	0.901148	0.955248	-1.04094	0.268718	0.325872	1.25673	0.281341	0.502149	1.249		210	122	23	93	45	129	93	112	295	129	247	247	171	168	44	62	104	77	86	59	129	173	118	109
	Hs.47578		MRNA full length insert cDNA clone EUROIMAGE 283668		1556321_a_at	0.361477	0.632981	-1.25979	0.0852271	0.22222	1.38519	0.0404842	0.0599931	-1.38228	0.0667109	0.207949	-1.33089		182	129	185	212	102	118	155	161	156	97	139	196	149	207	181	199	263	287	206	189	145	334	176	439
	Hs.508763		CDNA FLJ39845 fis, clone SPLEN2014452		1556338_at	0.368885	0.63978	-1.27055	0.538392	0.730203	-1.36339	0.0183278	0.0292637	1.89556	0.837605	0.916505	-1.05108		1335	422	298	225	192	338	277	515	575	508	606	578	341	317	279	303	123	191	110	75	262	390	309	359
	Hs.508763		CDNA FLJ39845 fis, clone SPLEN2014452		1556339_a_at	0.267667	0.543073	-1.42296	0.72228	0.855439	-1.22008	0.0541497	0.0782074	1.79771	0.587116	0.761837	-1.16623		1063	332	178	131	175	144	225	363	415	330	408	335	163	165	258	301	94	83	119	96	300	323	194	245
	Hs.407347		Full length insert cDNA clone ZE07C03		1556345_s_at	0.574981	0.798675	-1.16594	0.342625	0.557309	1.41693	0.217239	0.270122	1.31989	0.28862	0.509704	-1.26744		580	223	130	142	109	325	160	193	356	272	177	252	131	177	167	151	152	241	223	92	131	385	234	316
FLJ10359	Hs.257300		protein BAP28	55127	1556348_at	0.0543766	0.217263	-1.53644	0.700854	0.842104	-1.09333	0.511058	0.569497	1.10828	0.25487	0.475234	-1.19788		196	98	134	99	157	86	70	80	33	131	56	73	93	74	134	109	143	65	74	90	67	133	72	106
DKFZP566D1346	Hs.105016	NM_030816	Hypothetical protein DKFZp566D1346	81573	1556361_s_at	0.879467	0.961842	-1.04878	0.00941827	0.0454825	1.56944	0.000174295	0.000430143	-2.01885	0.0445559	0.159581	-1.36994		86	31	88	53	45	55	43	84	79	57	59	70	77	83	117	119	87	197	146	235	159	131	129	159
	Hs.352748		CDNA FLJ39926 fis, clone SPLEN2021157		1556385_at	0.0641574	0.240887	1.45104	0.14655	0.320553	-1.427	0.158404	0.204408	1.24133	0.0236418	0.104086	1.44026		1889	1897	271	733	676	1036	946	1119	2327	2141	2478	3178	1493	1409	1472	1187	438	768	461	432	1024	1331	1951	1389
TNRC5	Hs.414099	NM_183010	Trinucleotide repeat containing 5	10695	1556389_at	0.0205972	0.117826	1.30496	0.886599	0.948388	-1.02093	0.00177891	0.00354425	1.36798	0.0743861	0.223395	1.17582		331	456	395	451	359	589	349	519	617	565	652	612	310	377	394	309	360	233	398	431	365	292	330	314
	Hs.352549		Full length insert cDNA clone YY79F02		1556393_at	0.957607	0.987805	-1.00706	0.957607	0.983073	1.00655	0.412504	0.473796	-1.07737	0.940078	0.972088	-1.0068		132	72	123	101	91	86	59	64	131	129	155	135	102	91	131	134	68	62	106	77	116	193	129	171
	Hs.407356		Homo sapiens full length insert cDNA clone ZD37D10		1556416_s_at	0.361317	0.632981	-1.29369	0.108426	0.261892	-1.43284	0.14265	0.186106	-1.29606	0.602425	0.772237	1.0935		973	548	174	252	128	314	124	433	557	369	481	604	637	550	525	923	363	315	385	371	763	677	446	358
	Hs.297432		CDNA FLJ37117 fis, clone BRACE2022270		1556425_a_at	0.11339	0.336339	-1.49398	0.511064	0.708529	1.14514	0.295968	0.354635	-1.18138	0.11596	0.294758	-1.29211		504	371	230	259	119	205	69	185	280	182	358	428	321	292	323	318	254	361	262	341	432	698	230	294
	Hs.521811		CDNA FLJ25798 fis, clone TST07050		1556434_at	0.731331	0.891519	-1.11491	0.563802	0.749222	1.18247	0.669367	0.717373	-1.09564	0.516046	0.710335	-1.1497		339	133	53	62	68	150	170	146	150	108	89	172	157	136	151	115	91	263	89	147	231	217	178	106
	Hs.421534		Transcribed sequence with moderate similarity to protein sp:P39188 (H.sapiens) ALU1_HUMAN Alu subfam		1556442_x_at	0.1432	0.38272	1.62058	0.837299	0.922752	-1.13014	0.0446058	0.0655587	1.89246	0.234785	0.452366	1.42736		3060	1892	3081	1902	7307	5384	1493	9163	2172	2364	2190	2128	2238	1862	1666	1533	1261	1687	1388	1195	1771	2018	1191	2406
COL1A1	Hs.172928		Collagen, type I, alpha 1	1277	1556499_s_at	0.924718	0.97924	1.33642	0.0558444	0.165375	1.11959	5.11e-16	1.02593e-13	-54.2865	0.185878	0.392252	-1.11147		1520	1723	713	1127	1475	1666	4949	1769	889	717	1086	1035	79085	67093	78385	79603	79743	80085	66078	82683	85788	81484	97656	107563
	Hs.384629		Full length insert cDNA clone YW18F01		1556543_at	0.933936	0.981131	1.02532	0.485682	0.688462	1.40807	0.0905244	0.124152	1.60102	0.662482	0.812661	-1.12191		364	288	68	129	86	81	154	206	310	180	255	469	112	130	89	115	45	63	144	109	196	469	149	81
SLC39A6	Hs.79136	NM_012319	Solute carrier family 39 (zinc transporter), member 6	25800	1556551_s_at	9.11e-08	1.84609e-05	-1.9506	0.590083	0.768732	-1.10542	2.21e-09	2.23193e-08	2.36322	2.61058e-05	0.000823948	-1.53643		5891	5855	6514	5390	1786	2381	2411	3773	3664	3403	3726	3105	2678	1466	1975	1829	1585	2333	1917	1268	1598	1298	2610	1771
	Hs.131700		Hypothetical gene supported by BC042032	441126	1556555_at	0.536389	0.773124	-1.09398	0.31738	0.531779	-1.13819	0.2045	0.255882	-1.13244	0.78187	0.886864	1.02691		421	379	415	566	404	596	413	308	307	515	412	301	419	615	534	487	431	646	308	501	407	354	466	498
	Hs.109221		Human clone C4E 5.3 (CAC)n/(GTG)n repeat-containing mRNA.		1556568_a_at	0.289075	0.564279	-1.72194	0.634393	0.79971	1.17685	0.209475	0.261473	-1.44677	0.279614	0.500556	-1.3709		216	175	32	91	15	9	57	68	178	19	73	178	167	95	163	115	108	237	71	76	224	377	49	129
FLJ31875	Hs.147733	NM_182531	Hypothetical protein FLJ31875	197320	1556581_at	0.0372168	0.171587	-1.29841	0.979631	0.991557	1.00334	0.231306	0.285615	1.11278	0.125551	0.309133	-1.14863		236	249	253	204	120	144	115	217	198	225	226	206	173	149	267	159	71	204	150	167	199	254	249	207
LOC283687	Hs.512015	NM_175898	Hypothetical protein LOC283687	283687	1556588_at	0.052331	0.211775	-1.31808	0.146336	0.320247	1.18416	0.0560613	0.0806888	-1.19076	0.0202061	0.0935973	-1.24332		942	785	824	847	820	665	577	624	608	585	722	555	772	1063	594	829	1201	1184	999	991	1245	592	754	750
	Hs.303324		CDNA FLJ36293 fis, clone THYMU2004111		1556602_at	0.311816	0.586479	-1.61491	0.858246	0.933689	-1.05192	0.0679973	0.0961263	-1.61936	0.551225	0.735172	-1.16014		251	161	11	97	62	72	49	146	110	55	84	66	210	129	195	165	85	109	76	94	425	216	133	191
	Hs.502106		Steerin2 protein (STEERIN2 gene), alternative exon 1d		1556606_at	0.98768	0.997014	-1.02242	0.0989078	0.246338	2.16737	0.0309159	0.0469923	-3.33592	0.230798	0.44762	-1.80158		70	53	46	59	46	66	51	54	76	5	69	79	153	121	120	81	119	96	24	98	679	615	169	259
LOC286148	Hs.546537	NM_181787	Hypothetical protein LOC286148	286148	1556613_s_at	0.00440078	0.0427618	-1.4971	0.121522	0.282539	1.21042	0.579056	0.63426	-1.04919	0.00280372	0.0239249	-1.34161		654	520	603	417	199	309	415	546	370	288	505	299	457	440	398	442	576	403	420	495	573	554	595	589
	Hs.374761		CDNA FLJ35030 fis, clone OCBBF2015931		1556636_at	0.29677	0.571734	-1.25968	0.930083	0.969811	-1.01016	1.26e-05	4.04151e-05	-1.88508	0.495002	0.693803	-1.07583		113	96	118	112	47	162	47	105	65	122	51	98	184	230	171	161	205	206	140	127	202	190	220	187
	Hs.271863		Transcribed sequences		1556646_at	0.0696817	0.252792	-1.37025	0.391986	0.606043	-1.10606	0.00191831	0.00379375	-1.41343	0.468393	0.67291	-1.07304		1383	1470	1305	1373	657	712	786	798	1303	1220	1420	1177	1735	2115	1581	1671	1543	1948	2048	1622	1265	2091	978	1347
	Hs.292645		CDNA FLJ36459 fis, clone THYMU2014762		1556658_a_at	0.708039	0.879139	1.27716	0.923406	0.966696	1.02833	0.013493	0.0221845	-2.23303	0.843664	0.920226	1.05761		146	142	34	37	21	26	55	101	228	117	160	209	230	207	257	206	122	254	158	192	374	587	74	90
LOC284371	Hs.448944		hypothetical protein LOC284371	284371	1556678_a_at	0.0303987	0.150832	1.51259	0.17628	0.363784	-1.41966	0.0278576	0.0427909	1.41586	0.0158929	0.0795489	1.47327		328	253	135	158	100	179	104	225	483	521	449	583	221	189	236	264	93	116	105	127	241	183	214	203
	Hs.446400		Clone IMAGE:5313822, mRNA	401201	1556695_a_at	0.744219	0.898166	-1.14151	2.06e-06	6.84027e-05	-2.11084	7.98e-09	6.5517e-08	-3.75037	0.000239523	0.00420192	1.73226		67	101	108	87	21	44	25	42	149	107	99	149	409	346	544	434	213	246	249	229	184	254	157	110
	Hs.446400		Clone IMAGE:5313822, mRNA	401201	1556696_s_at	0.586761	0.806513	-1.17429	8.99e-09	8.2249e-07	-2.07887	8.44e-12	2.18122e-10	-4.00131	3.51446e-06	0.00019051	1.71857		91	79	133	108	7	6	31	36	192	174	135	119	430	533	526	567	210	247	241	283	247	241	289	220
	Hs.291219		Homo sapiens, clone IMAGE:4181626, mRNA		1556725_a_at	0.140404	0.37809	1.50644	0.385291	0.599732	-1.27785	0.818612	0.848834	1.04514	0.102367	0.272748	1.3892		152	69	102	65	63	182	39	72	227	161	248	177	148	108	120	146	130	116	60	92	202	69	98	50
	Hs.118758		Transcribed sequence with weak similarity to protein ref:NP_036553.1 (H.sapiens) rearranged L-myc fu		1556744_a_at	0.35098	0.624217	-1.23838	0.0680899	0.19033	-1.71961	0.25282	0.308971	1.22813	0.497474	0.69541	1.12778		607	337	129	166	119	262	204	166	290	242	333	385	257	244	310	342	127	127	120	110	301	285	139	132
LOC153577	Hs.438905		Hypothetical protein LOC153577	153577	1556750_at	0.112855	0.335492	-1.51701	8.45e-05	0.0012636	-1.8946	1.88e-05	5.79117e-05	-1.98822	0.0302942	0.123124	1.31721		241	141	164	145	100	140	56	175	88	237	34	81	451	308	420	313	198	208	117	225	222	222	216	167
	Hs.167497		Full length insert cDNA YN57B01		1556777_a_at	0.341166	0.61533	1.31858	0.581696	0.762524	1.14385	0.388724	0.449869	-1.17557	0.77191	0.880714	1.05529		47	106	110	76	83	181	37	131	106	139	131	86	120	126	87	98	159	159	42	119	205	121	46	135
DLEU2	Hs.508041	NM_006021	Deleted in lymphocytic leukemia, 2	8847	1556820_a_at	0.13483	0.369479	2.03097	0.279708	0.491842	1.33671	0.039295	0.0584265	-1.68175	0.754275	0.869713	1.07571		81	59	53	33	27	52	198	70	195	59	188	129	90	124	138	141	48	154	92	128	257	346	149	144
DLEU2	Hs.508041	NM_006021	Deleted in lymphocytic leukemia, 2	8847	1556821_x_at	0.138046	0.374531	2.68401	0.19885	0.394083	1.79679	0.374643	0.435547	-1.37961	0.879657	0.938292	1.05534		158	147	57	32	69	77	529	108	429	198	351	354	137	226	141	212	116	163	148	151	574	936	174	311
DNCH1	Hs.7720	NM_001376	Dynein, cytoplasmic, heavy polypeptide 1	1778	1556831_at	0.715532	0.883737	1.15517	0.208951	0.40696	1.26244	0.000390615	0.000898833	-2.18229	0.518377	0.711976	-1.12072		129	144	91	42	78	149	66	165	169	67	115	129	215	294	214	121	167	306	192	214	188	465	294	305
	Hs.441051		CDNA clone IMAGE:5296106, partial cds		1556835_s_at	0.969102	0.990527	1.00546	0.476631	0.680223	1.09775	0.415423	0.476417	-1.08174	0.632752	0.793147	-1.04689		184	136	210	202	142	253	212	172	181	201	95	216	198	151	230	178	212	240	194	132	222	199	207	256
FLJ38508	Hs.321988		hypothetical protein FLJ38508	160428	1556841_a_at	0.0567446	0.223383	-1.75558	0.529968	0.72418	-1.16739	0.538682	0.596235	-1.11968	0.338393	0.559422	-1.19434		845	192	200	336	193	174	248	176	233	284	260	224	508	365	294	322	184	314	250	207	324	378	482	412
LOC143903	Hs.503831	NM_178834	Layilin	143903	1556886_a_at	0.58613	0.806003	-1.13956	0.0165839	0.0684866	-1.50707	0.00491158	0.00888444	-1.52992	0.158941	0.357724	1.21368		98	175	87	134	43	75	68	34	161	193	186	107	231	195	217	210	183	117	100	187	157	92	102	194
	Hs.340140		Homo sapiens, clone IMAGE:5493056, mRNA		1556911_at	0.00617627	0.0535038	2.15335	0.0162978	0.067556	2.09187	0.507505	0.566469	1.128	0.757227	0.871263	1.05746		82	89	62	80	208	302	137	245	112	84	128	132	56	102	64	61	102	206	261	295	32	84	84	120
	Hs.523008		Homo sapiens full length insert cDNA clone ZD58F06		1556931_at	0.0769111	0.268572	-1.7192	0.646212	0.807292	-1.19149	0.235186	0.289944	1.3248	0.333295	0.554843	-1.25514		477	326	72	74	75	186	82	130	172	99	195	165	129	205	137	145	65	141	79	99	156	200	127	167
	Hs.443273		Transcribed locus		1556936_at	0.0402852	0.179586	3.05787	0.0616816	0.177674	-3.24022	0.685354	0.731721	1.15481	0.00803147	0.0499703	3.14051		43	96	33	44	35	2	33	44	296	212	283	416	140	113	192	135	60	73	44	85	32	42	19	3
CHD1L	Hs.429920	NM_024568	chromodomain helicase DNA binding protein 1-like	9557	1556988_s_at	8.47e-05	0.00275758	-1.4549	0.00462403	0.0266506	1.27854	0.685484	0.73179	1.02216	1.42379e-05	0.000525035	-1.3644		2128	2968	3058	2426	1351	1660	2077	1652	2101	1971	1749	1983	1967	1891	1862	1945	2750	2066	2209	2464	2710	2777	2335	2289
	Hs.384621		Full length insert cDNA clone YZ35C05		1556989_at	0.469552	0.725319	-1.26168	0.341729	0.556368	-1.26335	0.172854	0.220847	-1.31405	0.86857	0.932733	1.03267		35	84	66	85	40	116	31	38	10	111	29	53	98	121	70	66	73	126	72	56	60	66	34	75
ZBTB1	Hs.511938		zinc finger and BTB domain containing 1	22890	1557036_at	0.940172	0.984061	1.02762	0.677696	0.828138	1.09911	0.028276	0.0433721	-1.6015	0.809322	0.901682	-1.04882		172	74	84	32	80	65	40	82	79	129	153	116	153	119	153	135	44	8	70	122	188	348	213	238
YEATS2	Hs.478459	NM_018023	YEATS domain containing 2	55689	1557047_at	0.628785	0.834319	-1.07459	0.0485305	0.149784	1.32845	0.377851	0.438611	-1.09343	0.0817355	0.236808	-1.19986		309	217	349	292	224	337	273	251	307	329	231	220	331	221	256	250	398	425	277	457	270	345	203	436
	Hs.525080		Transcribed sequence with weak similarity to protein sp:P39194 (H.sapiens) ALU7_HUMAN Alu subfamily		1557049_at	0.0218002	0.122269	-2.81628	0.829456	0.91845	1.04033	0.000609147	0.00133943	-2.10452	0.0698295	0.214251	-1.4001		2049	683	344	419	196	315	194	221	511	242	401	402	1381	1275	1249	980	1496	1705	1312	1196	1145	1139	1372	799
	Hs.510598		Homo sapiens, clone IMAGE:5019307, mRNA		1557050_at	0.170839	0.424691	-1.52836	0.830424	0.918865	-1.24641	0.00289312	0.00550373	3.44109	0.404309	0.621806	-1.31809		2161	715	338	370	255	359	350	450	894	741	906	735	287	217	252	200	70	107	118	107	196	393	388	155
	Hs.510598		Homo sapiens, clone IMAGE:5019307, mRNA		1557051_s_at	0.906513	0.973065	1.01606	0.949147	0.978665	-1.0624	2.54e-08	1.76635e-07	6.99571	0.898047	0.9495	1.02174		8773	5336	5332	4816	3478	3720	2298	4824	9105	9260	7899	8709	932	959	718	992	539	462	416	365	1083	1427	1741	746
TAX1BP3	Hs.12956	NM_014604	Tax1 (human T-cell leukemia virus type I) binding protein 3	30851	1557053_s_at	0.414324	0.681182	-1.1076	0.411952	0.623942	-1.09962	0.35762	0.418426	-1.08156	0.997592	0.999297	1.00025		2999	1953	2012	1976	2272	2283	1614	2217	1965	1987	1980	1825	2255	1985	2791	2605	2753	1713	2455	3123	2113	1208	2219	1942
LOC284591	Hs.129660		hypothetical protein LOC284591	284591	1557055_s_at	0.335282	0.609442	1.10742	0.00250586	0.0166734	1.65195	0.00150398	0.00304631	1.37009	0.0941913	0.258977	-1.16043		1732	1387	1516	1458	2603	2136	2067	1905	1086	1368	1171	1159	745	828	1007	954	1502	1419	1668	1384	1525	1553	1189	1436
FLJ32731	Hs.191320		Hypothetical protein FLJ32731	138050	1557064_s_at	0.0141769	0.0923906	-1.39973	0.282439	0.494879	-1.10516	0.000489624	0.00110198	-1.36605	0.273671	0.494972	-1.08673		438	372	341	409	229	272	227	242	331	217	361	350	489	499	494	436	402	461	333	278	420	672	434	471
LUC7L	Hs.16803	NM_201412	LUC7-like (S. cerevisiae)	55692	1557067_s_at	0.0723852	0.259323	-1.36968	0.991986	0.996764	1.00139	0.103129	0.139681	-1.19857	0.192123	0.400635	-1.15364		2000	1098	1111	639	864	973	859	831	859	1000	952	741	1675	1284	1097	967	1247	1434	1293	1278	1305	1117	1455	931
	Hs.425116		Homo sapiens, clone IMAGE:5272626, mRNA		1557073_s_at	0.878407	0.961653	-1.01074	0.171337	0.357187	-1.28214	1.49e-10	2.33268e-09	2.52446	0.381668	0.601083	1.06452		1551	1401	967	1398	1132	1159	1124	1222	1425	1408	1314	1737	583	597	650	524	413	418	438	355	388	731	446	483
	Hs.153368		CDNA FLJ32587 fis, clone SPLEN2000402		1557077_a_at	0.92452	0.979214	-1.01847	0.00227097	0.0154507	-1.65264	0.0139246	0.0228266	-1.36516	0.0255193	0.109872	1.32056		260	247	113	207	73	69	61	136	262	274	349	400	380	318	331	365	29	132	107	209	218	342	235	415
MGC19764	Hs.14691		Transcribed locus	162394	1557078_at	0.344689	0.618751	-1.22966	0.606676	0.780176	1.24882	0.003707	0.00689178	1.98843	0.304477	0.526641	-1.23603		2941	1755	2442	2248	4213	3418	944	1691	1365	1334	1050	1251	1144	869	989	804	1061	1358	930	968	1100	1101	1327	1661
ITGBL1	Hs.508597	NM_004791	Integrin, beta-like 1 (with EGF-like repeat domains)	9358	1557080_s_at	0.991019	0.997652	-1.16185	0.000242634	0.00281109	-1.86755	2.7e-09	2.63712e-08	-97.74	0.00496153	0.0355639	1.85192		98	78	92	134	56	98	98	119	85	58	108	70	13251	12398	11187	10778	2583	2916	2424	2210	7091	11107	11298	11362
RBM25	Hs.197184		RNA binding motif protein 25	58517	1557081_at	0.0625708	0.237189	-2.19704	0.678425	0.828784	1.3417	0.10626	0.143437	1.83106	0.106083	0.278913	-1.8317		3694	845	512	524	592	550	518	480	823	551	817	744	561	442	506	383	352	728	356	408	774	1118	595	746
FLJ36070	Hs.191815	NM_182574	Hypothetical protein FLJ36070	284358	1557091_at	0.36658	0.63847	1.29224	0.0402245	0.130724	1.29626	1.3e-06	5.41138e-06	-2.35239	0.377862	0.597937	-1.11082		174	156	100	150	185	241	144	206	203	200	131	189	391	322	361	288	554	679	391	559	357	401	276	314
HECTD1	Hs.210850	NM_015382	HECT domain containing 1	25831	1557100_s_at	0.841082	0.946403	1.02936	0.132315	0.299978	-1.25096	0.968111	0.974357	-1.00408	0.224435	0.439446	1.13465		761	372	395	345	573	504	422	590	446	298	557	466	649	440	513	519	434	414	345	317	435	469	502	475
FLJ10979	Hs.461819	NM_018289	Hypothetical protein FLJ10979	55275	1557112_a_at	0.647788	0.844751	1.05736	0.497419	0.697641	1.05952	5.64e-05	0.000155509	-1.4378	0.873825	0.935708	-1.01128		385	468	510	450	678	759	467	511	364	398	288	369	760	647	644	553	931	868	903	894	591	369	553	409
	Hs.370003		Transcribed locus, strongly similar to XP_378777.1 hypothetical protein LOC284385 [Homo sapiens]		1557114_a_at	0.00328616	0.0348249	-1.39042	0.409768	0.62185	1.24098	2.77e-08	1.91219e-07	2.62478	0.00782952	0.0491225	-1.34724		604	604	726	721	283	236	567	484	568	632	521	528	149	210	171	246	202	272	280	269	170	212	302	219
	Hs.363456		CDNA FLJ39947 fis, clone SPLEN2024232		1557116_at	0.294577	0.569787	1.24059	0.000904655	0.00770752	-2.5373	0.487282	0.547362	1.11087	0.00219141	0.0200322	1.71147		618	663	384	486	365	921	865	1170	367	472	521	656	855	772	747	738	213	272	225	167	533	407	298	338
ABC1	Hs.221899	NM_022070	Amplified in breast cancer 1	63897	1557121_s_at	0.0386645	0.175353	1.22188	0.590289	0.768908	-1.10167	2.81e-07	1.41367e-06	1.96503	0.0650654	0.204849	1.17983		750	507	592	427	603	467	590	822	753	755	838	734	334	348	390	277	241	248	288	350	243	360	367	352
TMEM17	Hs.308028	NM_198276	Transmembrane protein 17	200728	1557137_at	0.933371	0.981061	-1.00641	0.00176701	0.0128484	1.4041	0.00255031	0.00491497	1.22715	0.0165137	0.0814713	-1.16739		1172	1102	1232	892	763	1140	1249	983	1081	1081	1127	1316	787	775	744	666	903	793	861	855	1352	1166	1257	1159
STK38	Hs.409578	NM_007271	Serine/threonine kinase 38	11329	1557145_at	0.516493	0.759417	-1.1794	0.584458	0.764758	1.06223	5.66e-07	2.6073e-06	-2.29584	0.400045	0.618158	-1.09642		130	68	70	64	28	52	92	64	127	71	65	64	159	141	216	167	153	191	222	157	170	232	146	180
MLL3	Hs.270492	NM_170606	B melanoma antigen family, member 4	58508	1557158_s_at	0.579961	0.801945	1.14486	0.0240403	0.0898141	-1.36193	3.14e-05	9.19069e-05	-1.91939	0.0462686	0.163875	1.28279		135	31	94	61	115	130	70	81	89	87	85	78	204	210	164	184	128	136	162	102	99	132	227	133
	Hs.290828		Full length insert cDNA clone ZD68D12		1557164_a_at	0.670896	0.857905	-1.13062	0.340232	0.554806	1.24787	0.210726	0.262823	-1.26022	0.331329	0.553312	-1.19444		304	222	131	122	112	6	162	265	233	166	223	211	179	258	154	232	184	305	245	261	176	474	235	174
HCG11	Hs.272939		HLA complex group 11	493812	1557167_at	0.000115175	0.00339855	1.89906	0.426252	0.635874	1.21516	6.3e-05	0.000171871	1.86231	0.0103869	0.0595345	1.40338		435	217	248	264	470	471	283	285	780	742	700	690	270	202	181	165	160	121	138	134	331	546	220	338
HCG11	Hs.272939		HLA complex group 11	493812	1557169_x_at	0.000121188	0.00354618	1.90346	0.541352	0.732465	-1.1254	0.00250481	0.00483545	1.46688	0.0010984	0.0124369	1.52827		392	202	263	329	530	340	282	322	777	776	725	763	391	308	272	272	195	256	228	211	305	342	285	387
NEK8	Hs.448468	NM_178170	NIMA (never in mitosis gene a)- related kinase 8	284086	1557170_at	0.352162	0.625537	1.14818	0.366103	0.581384	1.25538	0.00077434	0.00166568	1.691	0.984472	0.99447	1.00254		427	230	287	210	215	244	333	328	344	241	518	427	161	159	100	230	169	172	186	198	158	273	262	214
PHIP	Hs.511817		Pleckstrin homology domain interacting protein	55023	1557174_a_at	0.316817	0.591065	1.16077	0.621729	0.790996	-1.41984	2.8e-07	1.40929e-06	4.77966	0.292951	0.513931	1.20155		647	1043	815	1084	610	687	1033	551	1475	1374	1600	1002	212	152	294	294	207	157	143	296	105	126	167	140
TPCN1	Hs.524763	NM_017901	Two pore segment channel 1	53373	1557186_s_at	0.22766	0.496705	-1.274	0.113816	0.270897	-1.26373	0.0128797	0.0212632	-1.37517	0.774537	0.882354	1.03401		480	354	362	257	316	448	327	267	269	313	159	182	354	595	623	419	266	377	508	452	235	471	505	337
	Hs.166363		CDNA FLJ41105 fis, clone BLADE2007043	400574	1557192_at	0.264182	0.539689	1.16925	0.343979	0.558689	1.18204	0.0402481	0.0596758	1.26765	0.900028	0.95076	1.01374		133	288	161	192	154	225	251	202	299	184	228	267	171	140	144	152	166	165	216	199	98	210	224	157
RBPMS	Hs.334587	NM_006867	RNA binding protein with multiple splicing	11030	1557223_at	0.146609	0.389045	-1.39078	2.1e-06	6.90961e-05	-1.48456	2.79e-13	1.52767e-11	-3.70914	0.00164162	0.0164869	1.2699		103	92	85	67	53	8	74	67	103	50	54	90	328	352	309	333	240	271	200	203	249	205	187	226
	Hs.30893		CDNA FLJ30981 fis, clone HHDPC2000258		1557224_at	0.703556	0.876484	1.10471	0.374656	0.589868	-1.19533	0.0990359	0.134608	-1.31588	0.371129	0.591809	1.15526		444	343	155	247	130	157	277	260	422	374	408	599	419	447	437	490	307	226	319	249	391	866	227	415
TPR	Hs.279640	NM_003292	Translocated promoter region (to activated MET oncogene)	7175	1557227_s_at	0.388552	0.658252	-1.17582	0.499476	0.698854	-1.10771	0.0871218	0.120047	-1.2336	0.892334	0.945858	-1.01603		850	331	464	378	420	497	647	417	416	321	431	292	771	429	612	615	406	631	537	496	424	648	584	656
	Hs.349076		Homo sapiens transcribed sequences		1557236_at	0.0135787	0.0895459	1.67662	0.0985901	0.245772	-1.50048	0.157035	0.202895	1.24011	0.00525179	0.0370482	1.59502		144	171	149	139	170	296	332	379	158	174	196	317	195	171	188	227	90	92	119	114	147	161	230	88
	Hs.269469		Human EST clone 111681 mariner transposon Hsmar1 sequence		1557238_s_at	0.416144	0.682555	-1.26949	0.648112	0.808389	-1.21704	0.125948	0.166601	1.47788	0.79774	0.895489	-1.06465		548	392	64	136	56	82	180	241	314	195	327	401	274	204	166	113	82	101	43	76	285	403	88	166
BBX	Hs.124366	NM_020235	Bobby sox homolog (Drosophila)	56987	1557240_a_at	0.345954	0.619847	-1.30312	0.796188	0.899577	1.13509	0.0353814	0.0530843	1.77382	0.3959	0.614437	-1.23958		303	203	62	122	45	76	70	90	183	121	188	286	71	108	76	67	38	38	52	62	170	274	23	74
	Hs.58670		Full length insert cDNA clone ZD89B07		1557241_a_at	0.688938	0.868263	1.30222	0.248886	0.457145	-1.19396	6.05e-07	2.76289e-06	-4.34556	0.273141	0.494655	1.21343		68	49	64	44	76	125	95	12	89	41	65	83	387	309	278	251	159	232	104	154	419	244	425	315
BCL10	Hs.193516	NM_003921	B-cell CLL/lymphoma 10	8915	1557257_at	0.749424	0.901212	1.0818	0.389139	0.603469	1.56615	0.00725103	0.0126153	2.06444	0.697925	0.835697	-1.09539		617	391	172	128	223	269	299	652	382	180	527	298	95	118	129	172	268	164	238	250	152	187	148	203
BCL10	Hs.193516	NM_003921	B-cell CLL/lymphoma 10	8915	1557258_a_at	0.428114	0.69192	-1.18467	0.240701	0.447567	1.3256	0.519232	0.577217	1.10736	0.169251	0.371273	-1.24935		530	223	185	175	192	284	213	375	234	186	198	197	208	165	152	272	177	260	351	249	252	202	300	322
	Hs.415197		Similar to KIAA1971 protein (LOC400336), mRNA	400336	1557261_at	0.325223	0.599444	-1.28004	0.0502414	0.153564	-1.30622	3.92e-05	0.000112223	-1.91482	0.454165	0.662117	1.09444		647	233	200	225	197	288	106	175	298	352	289	334	778	486	645	612	462	541	444	455	421	541	383	613
	Hs.525248		CDNA FLJ35536 fis, clone SPLEN2002451		1557262_at	0.57214	0.79631	1.18153	0.00292892	0.0187615	-2.23788	0.170533	0.21819	-1.29161	0.0109697	0.0619957	1.67305		408	131	48	41	62	122	66	204	281	208	276	265	269	329	343	282	111	106	72	128	204	97	194	181
	Hs.396544		CDNA FLJ36375 fis, clone THYMU2008226		1557270_at	0.770088	0.911801	1.16841	0.753146	0.874228	1.10111	0.061276	0.0874225	-1.73695	0.98741	0.995768	-1.00434		488	321	101	141	121	115	332	293	448	241	480	426	498	575	297	514	301	344	225	254	608	1519	325	573
	Hs.300979		LOC388317 (LOC388317), mRNA	388317	1557275_a_at	0.850864	0.95021	-1.0549	0.00074254	0.00663391	2.73226	0.297917	0.356655	-1.21215	0.00781642	0.0490867	-1.72627		161	105	100	124	138	240	110	133	78	93	73	64	44	73	95	98	215	152	205	307	91	301	170	253
	Hs.138760		CDNA FLJ10145 fis, clone HEMBA1003322		1557286_at	0.963476	0.989055	1.03584	1.34e-09	1.73983e-07	-2.41559	8.29e-13	3.59504e-11	-9.95474	2.81836e-07	2.84235e-05	2.21659		133	151	109	193	104	145	93	42	245	190	186	209	2086	1998	2148	2167	442	529	459	482	1102	1353	1548	1039
MUC20	Hs.69321	NM_152673	Mucin 20	200958	1557293_at	0.989022	0.997298	1.00302	0.0778584	0.209014	5.21767	0.000197788	0.000483336	3.36479	0.20643	0.41789	-1.36476		1532	948	378	453	292	287	376	412	1363	1102	1230	1580	67	87	61	102	294	339	286	308	702	387	527	465
	Hs.289958		CDNA FLJ33255 fis, clone ASTRO2005553		1557302_at	0.0061034	0.0530208	1.24886	0.108563	0.262047	-1.15067	0.0137852	0.022622	1.15965	0.00320301	0.0263371	1.2023		1018	743	642	659	911	854	821	975	991	945	1065	1086	721	848	819	789	621	794	663	617	858	679	697	593
NT5C	Hs.67201	NM_014595	5', 3'-nucleotidase, cytosolic	30833	1557303_at	0.00361421	0.0375141	-1.40907	0.29999	0.513473	-1.18187	0.000130609	0.000330879	1.52866	0.127691	0.312462	-1.14982		618	343	384	441	377	406	290	285	320	276	284	297	216	270	328	268	341	253	214	226	193	158	252	194
FLJ20054	Hs.497279	NM_144977	Family with sequence similarity 31, member B	54530	1557309_at	0.0577472	0.225977	1.41986	0.734922	0.863141	1.06811	0.40411	0.465462	1.11566	0.250562	0.470251	1.16434		63	41	74	109	129	104	157	107	124	75	54	65	66	66	74	95	89	100	61	114	44	94	83	58
FLJ25590	Hs.375881	NM_175895	Hypothetical protein FLJ25590	283416	1557312_at	0.623652	0.831038	1.12701	0.610621	0.782604	1.05297	9.99e-08	5.78252e-07	-2.40212	0.989453	0.9961	-1.00133		67	38	127	79	78	104	85	108	88	92	96	50	171	204	224	175	172	165	151	166	223	211	267	275
ZNF230	Hs.193583	NM_006300	Zinc finger protein 230	7773	1557322_at	0.483121	0.734351	1.15167	0.881142	0.945551	-1.0298	0.902379	0.92029	-1.01732	0.547174	0.732805	1.08844		157	102	54	76	89	49	128	97	153	172	94	114	119	116	122	75	97	100	45	89	135	163	67	143
POLR1B	Hs.86337	NM_019014	Polymerase (RNA) I polypeptide B, 128kDa	84172	1557331_at	0.219161	0.487392	-1.09319	0.867761	0.938484	1.03244	9.81e-11	1.65405e-09	2.69953	0.32152	0.543885	-1.07642		673	743	808	779	543	505	718	832	739	662	662	833	232	244	265	307	288	305	183	220	251	263	395	259
SQLE	Hs.71465	NM_003129	Squalene epoxidase	6713	1557352_at	0.4022	0.670869	-1.22524	0.315986	0.530181	-1.34976	0.287901	0.346097	1.22348	0.903897	0.952568	1.02275		419	133	155	128	159	267	149	183	210	134	128	133	267	162	141	142	137	182	88	122	94	153	211	68
FLJ22649	Hs.42194	NM_021928	Hypothetical protein FLJ22649 similar to signal peptidase SPC22/23	60559	1557353_at	0.335101	0.609442	1.16179	0.328744	0.543968	1.21092	0.0707495	0.0996662	1.25767	0.992525	0.99754	-1.00113		502	282	311	271	412	323	249	545	457	340	455	393	296	309	227	230	309	347	361	290	197	453	204	411
LRPPRC	Hs.368084	NM_133259	Leucine-rich PPR-motif containing	10128	1557360_at	0.204	0.469867	-1.42818	0.513294	0.71044	1.65152	0.00330423	0.00620255	2.75152	0.177258	0.381374	-1.48395		2448	1396	417	412	530	500	749	1243	998	597	737	1190	266	253	240	330	450	563	452	213	540	742	356	281
MYCBP2	Hs.151411	NM_015057	MYC binding protein 2	23077	1557370_s_at	0.546467	0.780056	1.10288	0.0595219	0.173184	-1.30112	0.065492	0.0928935	-1.22025	0.0797289	0.23327	1.20739		1438	1302	1031	1332	781	954	1857	1406	1555	1500	1577	1626	2224	1923	1751	1506	668	931	853	781	2002	2504	1651	1991
ATP6V1E2	Hs.534515	NM_080653	ATPase, H+ transporting, lysosomal 31kDa, V1 subunit E isoform 2	90423	1557372_at	0.00844844	0.0658238	-1.31294	0.983847	0.993042	1.00429	5.91e-08	3.69618e-07	2.26444	0.0501258	0.173015	-1.20874		380	351	433	338	320	252	248	372	272	345	225	254	162	156	100	165	135	284	101	149	123	125	146	108
EVC	Hs.28051	NM_153717	Ellis van Creveld syndrome	2121	1557375_at	0.492113	0.740543	1.23653	7.13e-06	0.000179142	-1.91622	2.49e-08	1.73883e-07	-2.93574	0.00012027	0.00252128	1.70718		105	102	75	52	70	150	108	177	74	54	113	80	417	287	335	402	231	121	237	136	186	188	247	158
C10orf116	Hs.74120	NM_006829	Chromosome 10 open reading frame 116	10974	1557380_at	0.520925	0.762322	1.18082	0.650264	0.809745	-1.13086	0.787448	0.822696	1.05155	0.440293	0.651065	1.15618		374	94	46	122	297	289	181	154	97	164	137	183	234	177	127	162	204	265	199	239	70	70	94	97
ZNF131	Hs.97845		Zinc finger protein 131 (clone pHZ-10)	7690	1557384_at	0.681954	0.864321	-1.09908	0.737318	0.864386	-1.10075	0.238887	0.293922	1.2423	0.957814	0.980813	-1.00957		755	361	175	262	225	264	235	296	412	402	471	521	344	253	310	344	209	202	213	256	298	648	140	307
RTTN	Hs.31931	NM_173630	Rotatin	25914	1557388_at	0.200847	0.465573	1.37426	0.0267304	0.0973455	1.47241	0.00836121	0.0143669	-1.495	0.455997	0.66336	-1.10817		187	42	161	115	196	291	209	119	163	142	118	150	179	192	182	172	317	363	228	234	132	303	325	233
	Hs.270726		Transcribed sequences		1557394_at	0.66298	0.853554	1.1644	0.17903	0.367431	-1.36472	0.0346489	0.0520899	-1.55212	0.209271	0.421203	1.28197		199	117	69	56	70	164	148	178	43	110	137	177	229	269	167	190	35	175	151	146	144	339	124	139
	Hs.444197		CDNA FLJ38935 fis, clone NT2NE2014681		1557400_at	0.663245	0.853554	-1.22205	0.00200504	0.0140925	-2.11821	0.000907597	0.00192615	-2.25431	0.0389822	0.146266	1.55658		133	119	67	80	58	146	35	57	71	77	102	107	264	224	266	357	131	107	41	241	106	100	20	303
LOC203427	Hs.496658	NM_145305	Similar to solute carrier family 25 , member 16	203427	1557411_s_at	0.115982	0.34081	1.24004	0.271995	0.48294	1.10299	2.83e-05	8.38176e-05	-1.50301	0.719372	0.849572	1.02718		1725	2105	2222	2436	3379	2712	2872	2474	2308	2583	2336	2387	3089	3410	3717	3373	3103	3122	3028	2932	4901	4298	4024	4569
LETM2	Hs.521540	NM_144652	Leucine zipper-EF-hand containing transmembrane protein 2	137994	1557415_s_at	0.491072	0.740107	1.13945	0.0634931	0.181106	1.46691	0.801371	0.834628	1.03465	0.380925	0.60041	-1.12739		182	178	157	132	210	187	299	124	166	130	171	192	33	136	194	181	182	202	255	177	121	173	212	274
ACSL4	Hs.268785	NM_022977	Acyl-CoA synthetase long-chain family member 4	2182	1557418_at	0.766144	0.909561	-1.0784	0.899425	0.954168	-1.02773	0.345151	0.405742	-1.17117	0.903574	0.952418	-1.0202		353	209	92	75	66	137	161	147	226	122	217	276	213	204	239	178	118	282	134	139	284	287	161	218
ACSL4	Hs.268785	NM_022977	Acyl-CoA synthetase long-chain family member 4	2182	1557419_a_at	0.262653	0.537883	-1.51961	0.594252	0.771658	-1.16352	0.280501	0.33844	-1.28064	0.669771	0.817828	-1.10081		203	315	48	54	3	15	98	46	214	66	166	208	204	113	170	221	94	130	52	91	234	313	81	222
	Hs.398074		Transcribed sequence with weak similarity to protein sp:P39194 (H.sapiens) ALU7_HUMAN Alu subfamily		1557433_at	0.936446	0.98272	-1.0085	0.0483673	0.149441	1.2591	0.626162	0.678108	1.03807	0.137884	0.327607	-1.12411		358	297	147	266	216	214	241	262	309	310	268	298	197	234	212	264	287	297	312	224	270	339	286	269
	Hs.415197		Similar to KIAA1971 protein (LOC400336), mRNA	400336	1557450_s_at	0.565393	0.792566	-1.1555	0.549699	0.738896	-1.10326	0.00676646	0.0118578	-1.52978	0.986636	0.995451	1.00234		673	296	267	213	203	461	288	163	247	428	345	373	434	457	602	676	464	665	340	314	682	536	447	484
MOSPD1	Hs.378505	NM_019556	Motile sperm domain containing 1	56180	1557455_s_at	0.0444523	0.191204	-1.40039	0.00404956	0.0239909	-1.39122	7.96e-05	0.000212427	-1.54799	0.439969	0.65074	1.07025		1090	1119	1514	906	1285	950	619	1189	782	583	602	601	2300	1341	1749	1756	1660	1407	1103	1261	1284	1138	1114	1306
SHB	Hs.521482	NM_003028	SHB (Src homology 2 domain containing) adaptor protein B	6461	1557458_s_at	0.252615	0.526681	-1.15469	0.0035786	0.0218638	1.4812	0.627312	0.679102	-1.04247	0.0048895	0.0351989	-1.30983		780	1128	1269	962	809	907	1358	748	742	799	857	949	702	816	896	831	999	1060	994	1167	1282	1627	1241	1243
	Hs.277852		MRNA; cDNA DKFZp547O0210 (from clone DKFZp547O0210)		1557459_at	0.83986	0.94601	1.0525	0.502932	0.702013	-1.18373	0.940309	0.951277	-1.0134	0.53766	0.725396	1.11652		181	147	2	70	38	84	66	69	138	92	155	200	126	94	110	121	34	74	76	82	110	166	79	141
	Hs.372378		Homo sapiens, clone IMAGE:4797099, mRNA		1557487_at	0.406242	0.674726	-1.08634	0.497379	0.697641	1.16788	1.17e-07	6.62206e-07	2.29738	0.289412	0.510494	-1.11041		618	759	695	778	379	450	764	391	761	798	812	892	266	243	298	292	191	194	310	389	396	484	318	285
SRP54	Hs.167535		Signal recognition particle 54kDa	6729	1557504_at	0.721946	0.887155	-1.1599	0.894211	0.951709	1.05297	0.809876	0.841586	-1.07072	0.729676	0.855739	-1.10325		166	17	11	49	54	57	33	51	32	81	68	43	63	86	46	41	6	77	66	58	94	92	95	9
SRP54	Hs.167535		Signal recognition particle 54kDa	6729	1557505_a_at	0.544291	0.778553	-1.18447	0.0640863	0.182263	-1.48988	0.0733197	0.102919	-1.36667	0.352273	0.573233	1.16904		246	105	57	80	114	121	76	84	125	115	98	91	190	222	174	150	15	115	75	151	174	214	150	94
	Hs.507143		Full length insert cDNA YQ02G04		1557512_at	0.317414	0.591482	1.34286	0.384443	0.599014	1.31898	0.70478	0.748811	1.08404	0.924119	0.963535	1.02045		281	232	127	95	136	62	140	168	316	302	481	369	158	157	199	171	166	149	129	114	315	607	122	205
	Hs.156569		CDNA FLJ35690 fis, clone SPLEN2019446		1557521_a_at	0.0853342	0.285394	-1.74283	0.846854	0.928162	-1.36469	0.00110093	0.00229489	5.27914	0.26643	0.487305	-1.50983		4124	2205	900	612	429	313	272	1970	1953	1237	1102	1722	333	299	322	395	277	187	279	178	385	214	257	200
	Hs.156569		CDNA FLJ35690 fis, clone SPLEN2019446		1557522_x_at	0.165585	0.417089	-1.39977	0.539649	0.73128	-1.60377	0.000467896	0.00105779	3.21347	0.570071	0.749415	-1.15521		2914	1755	1001	538	566	483	541	1549	1559	1016	1318	1838	561	439	565	475	259	240	331	288	482	488	252	204
	Hs.381949		CDNA FLJ33848 fis, clone CTONG2005567		1557527_at	0.36103	0.63295	-1.39993	0.982348	0.992834	1.00614	0.242868	0.298228	-1.30349	0.506139	0.70251	-1.16001		981	614	119	332	95	194	284	449	548	300	451	602	626	474	571	608	279	552	408	292	1208	1087	460	300
	Hs.334935		CDNA clone IMAGE:3639730, partial cds		1557539_at	0.465287	0.721776	-1.17794	0.184045	0.374182	-1.37988	0.735738	0.776945	1.05608	0.659306	0.810252	1.07398		325	172	77	88	100	102	72	109	199	164	175	203	154	202	169	147	154	99	114	80	104	198	99	126
	Hs.376974		MRNA; cDNA DKFZp313P2412 (from clone DKFZp313P2412)		1557543_at	0.909028	0.97388	1.03348	0.681713	0.830299	1.1718	0.226238	0.279931	1.33593	0.833883	0.914656	-1.05012		357	344	98	127	5	92	193	113	492	183	433	403	189	153	103	204	142	133	93	77	285	485	163	143
PHLDB2	Hs.477114	NM_145753	Pleckstrin homology-like domain, family B, member 2	90102	1557578_at	0.227118	0.496481	-1.56206	0.761079	0.878456	-1.60046	0.00618274	0.01095	4.25904	0.514358	0.709287	-1.30882		790	1752	62	303	9	122	121	235	798	690	730	1017	232	144	121	192	92	105	58	130	169	141	105	61
	Hs.467713		Homo sapiens transcribed sequences		1557584_at	0.926896	0.979823	-1.02303	0.905669	0.95704	-1.01905	0.00446509	0.00815366	-1.55835	0.984901	0.994839	1.0026		131	126	107	169	74	205	136	107	110	149	119	142	116	271	214	228	328	199	160	258	127	144	173	238
ATP6V1H	Hs.491737	NM_015941	ATPase, H+ transporting, lysosomal 50/57kDa, V1 subunit H	51606	1557586_s_at	0.542575	0.777212	1.14835	0.717344	0.852359	-1.09449	0.562126	0.618894	1.10244	0.493457	0.693026	1.12239		215	171	74	86	59	140	99	268	210	155	159	164	173	138	126	119	74	130	78	126	142	229	135	102
TBC1D12	Hs.100960		TBC1 domain family, member 12	23232	1557609_s_at	0.949224	0.986863	-1.01045	0.0606453	0.175632	1.41565	0.565516	0.62203	1.07136	0.16173	0.361385	-1.1876		283	325	249	207	309	385	295	295	175	347	171	129	253	234	206	125	298	321	231	215	316	315	370	250
C9orf98	Hs.421340	NM_152572	Chromosome 9 open reading frame 98	158067	1557666_s_at	0.943213	0.984963	-1.01508	0.725697	0.857649	1.05271	0.00762549	0.0132169	-1.43741	0.765308	0.876275	-1.0371		217	90	90	108	128	138	84	80	156	118	155	136	148	111	223	220	180	251	188	187	182	165	130	195
	Hs.49053		CDNA FLJ36588 fis, clone TRACH2013991		1557667_at	0.0483585	0.201762	-1.35815	0.26219	0.471932	-1.71728	1.98e-06	7.89778e-06	3.17341	0.507926	0.703864	-1.11023		1313	774	502	731	261	390	475	432	941	725	981	684	298	215	286	349	77	132	64	63	238	187	322	254
	Hs.22216		CDNA FLJ31089 fis, clone IMR321000092		1557684_at	0.0017901	0.0231106	1.33244	0.994693	0.998007	1.00088	8.44e-07	3.68961e-06	1.65973	0.0191195	0.0900648	1.19485		682	592	641	514	751	964	533	716	904	846	835	924	325	467	429	485	283	377	424	320	486	599	494	432
POLH	Hs.439153	NM_006502	Polymerase (DNA directed), eta	5429	1557701_s_at	1.8e-05	0.000947316	-2.4102	0.475848	0.679832	-1.09955	0.266792	0.323827	-1.11791	0.00240491	0.0214591	-1.41029		451	553	637	439	74	169	198	94	346	312	350	183	472	490	416	345	352	412	445	383	335	254	529	424
NKTR	Hs.529509	NM_005385	Natural killer-tumor recognition sequence	4820	1557737_s_at	0.227951	0.49675	-1.49619	0.179699	0.368248	-1.63008	0.752288	0.791799	1.07788	0.918227	0.960292	1.02466		584	212	105	82	39	102	112	215	168	177	192	309	228	238	273	204	17	111	101	122	235	240	239	92
	Hs.434737		Clone IMAGE:5272105, mRNA		1557738_at	0.620675	0.829009	-1.16152	0.421696	0.63246	1.41418	0.184855	0.234289	1.40649	0.360793	0.581864	-1.2598		244	106	29	110	50	96	86	104	161	48	102	195	68	84	72	44	71	73	117	85	148	177	11	76
	Hs.516997		CDNA FLJ25841 fis, clone TST08665		1557744_at	0.661828	0.853	-1.11963	0.825258	0.916201	-1.10329	0.0301526	0.0459419	1.72693	0.877762	0.937285	-1.03611		686	235	162	143	163	121	113	157	436	441	350	409	120	229	165	191	179	171	117	118	140	210	171	172
DKFZp762C186	Hs.438942		tangerin	254102	1557749_at	0.930629	0.980464	-1.03318	0.504385	0.703046	1.17219	0.0366882	0.0548931	-1.58788	0.593054	0.765693	-1.11628		282	126	93	44	47	108	127	89	105	207	224	148	284	190	181	129	201	422	162	129	222	164	302	236
	Hs.351017		CDNA FLJ32996 fis, clone THYMU1000142		1557751_at	0.0959416	0.305119	1.51617	0.523805	0.719539	1.31278	0.0160641	0.0259903	1.7781	0.445327	0.655624	1.18012		269	257	109	107	92	101	204	195	315	330	467	546	109	97	158	90	104	167	137	115	208	265	80	116
	Hs.527182		MRNA full length insert cDNA clone EUROIMAGE 214071		1557788_a_at	0.567063	0.793317	-1.14461	0.0428295	0.136529	-1.37619	0.00196706	0.0038799	-1.58715	0.275415	0.496783	1.15299		113	268	255	203	23	144	239	208	224	226	197	205	382	318	390	355	326	361	364	348	221	144	167	169
C11orf31	Hs.502630	NM_170746	Chromosome 11 open reading frame 31	280636	1557799_at	0.880237	0.962238	1.01836	0.538065	0.730145	1.06825	0.133643	0.175581	-1.13199	0.740972	0.861939	-1.02686		216	341	352	371	256	317	292	251	415	286	499	291	328	309	409	368	396	255	347	321	436	498	375	393
C11orf31	Hs.502630	NM_170746	Chromosome 11 open reading frame 31	280636	1557801_x_at	0.920308	0.977469	-1.01241	0.592913	0.770798	1.06823	0.976054	0.980643	-1.00262	0.653415	0.806175	-1.03998		279	447	320	300	340	341	353	239	406	351	307	322	275	227	445	350	316	216	434	341	353	345	387	379
	Hs.470662		Human cathepsin B mRNA, 5' UTR variant.		1557804_at	0.935952	0.982432	-1.0226	0.145185	0.318687	2.01186	0.0653426	0.0927097	1.61171	0.271803	0.49343	-1.31356		366	196	70	92	54	151	201	130	209	72	325	274	122	92	73	8	95	99	160	114	141	265	143	170
	Hs.470235		Clone HEA5 Cri-du-chat critical region mRNA		1557810_at	0.171108	0.425182	-1.54811	0.308917	0.522606	-1.43123	0.617276	0.670057	1.12189	0.792689	0.893201	-1.06215		740	269	110	128	62	127	145	198	342	208	259	270	216	319	268	274	130	123	101	101	173	344	212	321
	Hs.302216		Full length insert cDNA clone YB34C04		1557813_at	0.080483	0.275733	1.45349	0.584867	0.765108	1.2093	0.00887521	0.015166	1.70281	0.372901	0.593265	1.17722		422	236	131	200	199	122	182	220	651	374	563	564	199	181	168	97	196	105	181	140	250	289	199	200
AFG3L2	Hs.528996	NM_006796	AFG3 ATPase family gene 3-like 2 (yeast)	10939	1557820_at	0.550834	0.782939	1.0269	0.00485985	0.027636	1.34278	6.27e-13	2.87426e-11	2.10092	0.0839678	0.240957	-1.07942		13291	16594	15883	15914	14927	13982	16531	13801	16827	17877	15741	16997	6446	5451	6838	6666	8739	6664	8130	9324	8726	10071	7562	9000
FLJ21657	Hs.482034	NM_022483	Hypothetical protein FLJ21657	64417	1557828_a_at	0.444023	0.706007	-1.20423	0.951843	0.98042	-1.02274	0.0476869	0.0696621	1.55	0.616286	0.782463	-1.1095		2356	874	603	498	310	477	490	930	1441	1091	1256	1198	712	649	560	665	405	532	468	466	926	992	738	530
	Hs.407613		Homo sapiens, clone IMAGE:5267277, mRNA		1557875_at	0.992172	0.997652	1.00361	0.216845	0.417238	1.38822	0.114266	0.152855	-1.42432	0.38134	0.600784	-1.20936		119	85	53	20	58	86	54	113	91	30	34	90	76	102	54	99	131	187	159	20	114	125	127	56
	Hs.432875		Homo sapiens, clone IMAGE:5267797, mRNA		1557878_at	0.688913	0.868263	1.1087	0.862591	0.935646	-1.04231	0.685312	0.731713	-1.07379	0.685312	0.827694	1.07379		96	152	99	90	101	148	90	145	141	166	97	81	84	136	165	120	238	124	64	30	71	140	165	137
FLJ35934	Hs.375092		FLJ35934 protein	400579	1557895_at	0.330098	0.603704	-1.54707	0.660514	0.816529	1.12749	0.0630974	0.0897495	-1.59989	0.319495	0.5416	-1.27141		314	68	124	61	39	147	77	78	162	91	96	43	178	95	208	221	78	197	70	116	245	426	245	206
CD44	Hs.502328	NM_000610	CD44 antigen (homing function and Indian blood group system)	960	1557905_s_at	0.41852	0.684011	-1.2727	0.00513401	0.0288246	1.42449	2.03e-07	1.06243e-06	-2.62037	0.0109229	0.0618062	-1.38057		4822	4432	4193	4969	3881	4472	4614	4495	2934	2715	3420	2409	9569	9373	7716	8885	13532	18822	18720	14796	8371	6565	10285	10170
HSPCB	Hs.509736	NM_007355	Heat shock 90kDa protein 1, beta	3326	1557910_at	0.134191	0.36832	-1.09645	0.00254288	0.0168409	1.32112	4.85e-06	1.73708e-05	1.35443	0.00207812	0.0193473	-1.18633		25317	26159	27508	22709	25659	25687	23751	24358	22940	22651	22476	17973	14915	13666	16417	16851	19500	19568	22703	18668	21818	15819	20792	24552
GSTO1	Hs.190028	NM_004832	Glutathione S-transferase omega 1	9446	1557915_s_at	0.0516417	0.210163	-1.7751	0.48948	0.69131	1.08879	3.38e-06	1.26512e-05	-2.23007	0.0639848	0.202686	-1.26198		8127	12750	15744	14200	8956	8645	7355	12501	4863	5012	5460	4468	20457	20456	20678	23234	19623	17014	14997	18630	30880	26150	23909	33510
SLC16A1	Hs.75231	NM_003051	Solute carrier family 16 (monocarboxylic acid transporters), member 1	6566	1557918_s_at	1.47e-05	0.000804899	-1.44878	0.88256	0.946464	-1.02593	1.87e-11	4.16724e-10	2.69086	0.000813726	0.0100136	-1.29923		2906	2617	2587	2277	1954	2290	1955	2295	1731	1310	1422	1382	898	775	793	838	850	795	963	624	712	716	1028	753
PTRF	Hs.437191	NM_012232	Polymerase I and transcript release factor	284119	1557938_s_at	0.732154	0.891881	-1.22421	0.875452	0.94257	1.01238	2.13e-12	7.366e-11	-7.49612	0.724334	0.852461	-1.03519		3651	4751	3901	3485	2572	2706	3539	2911	3803	3689	3544	3029	31063	25501	24778	25508	29213	39181	24283	26871	24404	20147	26983	25263
CNP	Hs.273621	NM_033133	2',3'-cyclic nucleotide 3' phosphodiesterase	1267	1557943_at	0.276368	0.551794	1.29574	0.239871	0.446755	-1.27253	0.328771	0.38889	-1.16294	0.115288	0.293821	1.2832		193	177	174	254	182	390	96	263	294	283	269	291	206	401	356	230	333	386	281	198	107	223	211	136
CTNND1	Hs.166011	NM_001331	Catenin (cadherin-associated protein), delta 1	1500	1557944_s_at	0.762279	0.908209	1.04946	0.203612	0.400192	-1.27825	0.187384	0.237168	1.17941	0.265212	0.485856	1.14846		2565	2181	2687	1715	2708	3378	3154	2819	1670	1559	1897	2016	2998	2512	1687	1722	2104	3875	1048	1847	1368	1091	1688	934
PHLDB3	Hs.512327	NM_198850	Pleckstrin homology-like domain, family B, member 3	284345	1557948_at	0.0175098	0.106164	-1.47664	0.162353	0.343912	-1.5623	0.000104872	0.000271483	2.04104	0.426854	0.639715	-1.1209		1719	1370	912	1292	404	516	796	344	1186	1352	1371	1200	615	660	671	706	536	552	407	512	357	231	329	471
SDCCAG1	Hs.388584	NM_004713	Serologically defined colon cancer antigen 1	9147	1557950_at	0.230075	0.499471	-1.17742	0.0745679	0.202995	1.23773	0.0882447	0.121386	-1.167	0.0394981	0.147389	-1.20949		999	672	740	738	562	647	716	602	760	669	739	654	824	838	758	617	726	1067	698	766	736	1334	941	1250
ZNF36	Hs.24758		CDNA FLJ32068 fis, clone OCBBF1000114	7586	1557953_at	0.717904	0.885053	-1.02491	0.0630587	0.180335	-1.18293	0.000297147	0.000700635	1.26503	0.269761	0.490913	1.06212		2722	2417	2073	2744	2318	2168	1628	2067	2777	2619	3085	2766	2219	2020	2047	2140	1621	1268	1634	1802	1826	2400	2127	1568
CXorf15	Hs.534464	NM_018360	Chromosome X open reading frame 15	55787	1557954_at	0.0363916	0.169258	-1.1288	0.861338	0.935269	1.02505	1.42e-12	5.4399e-11	2.59976	0.102207	0.272422	-1.09893		3458	2760	3182	3137	3329	2927	3567	2711	2371	2421	2209	2678	1204	1167	1039	1081	1114	1533	1266	1060	1103	977	1198	956
			NULL		1557961_s_at	0.330657	0.60413	-1.30673	0.416791	0.627766	1.32306	0.290113	0.348428	1.25782	0.211544	0.423694	-1.31393		814	318	1345	961	26	15	3	6	1424	1375	1311	1102	593	503	422	559	647	523	494	658	576	1235	703	660
MGC61716	Hs.159556	NM_182501	Hypothetical protein MGC61716	130916	1557965_at	0.0626185	0.237274	1.19848	0.886507	0.94838	1.01822	0.000527736	0.00117913	1.36748	0.210379	0.422513	1.10157		921	1557	1303	1076	1723	1291	1639	1347	1238	1531	1518	1355	965	809	1008	1087	1077	715	997	1421	805	1016	862	986
MGC61716	Hs.159556	NM_182501	Hypothetical protein MGC61716	130916	1557966_x_at	0.274137	0.549971	1.11179	0.121143	0.28196	1.24328	0.00026677	0.000635925	1.42183	0.729383	0.855739	-1.02779		816	1135	1115	870	1375	1277	960	972	985	1084	1221	878	512	572	765	757	1008	744	897	1181	752	607	691	600
RPS6KA2	Hs.147119	NM_021135	Ribosomal protein S6 kinase, 90kDa, polypeptide 2	6196	1557970_s_at	0.708566	0.87967	-1.11497	0.815312	0.911171	-1.03781	0.00062369	0.00136684	-1.8287	0.92074	0.961647	-1.01455		855	261	535	594	1207	1076	418	562	221	241	284	18	898	1323	880	865	1117	1533	973	1029	687	543	722	1039
FLJ21908	Hs.437855	NM_024604	Hypothetical protein FLJ21908	79657	1557984_s_at	0.7726	0.913409	1.03741	0.61187	0.78351	-1.06483	0.745848	0.785937	-1.02913	0.573977	0.752133	1.05122		491	522	509	483	449	549	876	727	383	417	396	363	563	469	592	544	455	597	586	508	573	331	525	497
C9orf81	Hs.374421		Chromosome 9 open reading frame 81	84131	1557985_s_at	0.260118	0.535102	1.36367	0.000632502	0.00582513	2.20358	0.0296173	0.0452216	-1.44087	0.0526331	0.17857	-1.3774		310	333	336	257	381	332	1091	420	344	206	340	257	404	406	258	246	924	864	797	706	615	724	620	541
	Hs.374403		Transcribed sequences		1557987_at	0.264735	0.540208	-1.31441	0.958811	0.983316	-1.01983	0.0393802	0.0585331	1.58696	0.44753	0.65686	-1.17283		2722	3250	896	1211	536	574	1020	1844	1984	1537	1694	3104	1117	1314	975	1120	680	949	632	835	1552	2590	919	719
MGC13098	Hs.415497		Hypothetical protein MGC13098	84820	1557996_at	0.355866	0.628632	1.29754	0.21159	0.410209	1.3052	0.0985066	0.133922	-1.33624	0.809099	0.90148	-1.04143		570	316	157	256	287	644	532	820	447	180	245	216	485	461	336	448	862	1044	506	666	399	445	432	162
MLSTD2	Hs.501991	NM_032228	Male sterility domain containing 2	84188	1558014_s_at	0.00623313	0.0537388	-1.29969	0.305429	0.518933	1.22006	2.08e-08	1.48995e-07	2.22066	0.0088011	0.0532908	-1.27436		3006	2565	2528	2511	3055	1658	1921	1965	1940	1818	1968	2002	1225	685	909	989	846	966	957	978	1533	1201	1466	1345
ACTR2	Hs.393201	NM_005722	ARP2 actin-related protein 2 homolog (yeast)	10097	1558015_s_at	0.95393	0.987165	-1.00806	0.100557	0.249158	1.1453	2.88e-07	1.44319e-06	-1.748	0.222248	0.43671	-1.09324		1529	1321	2005	1709	1835	2090	2066	2870	1063	951	1256	892	2925	2218	2743	2768	3698	3346	4606	3634	2172	1891	2599	2458
PAWR	Hs.406074	NM_002583	PRKC, apoptosis, WT1, regulator	5074	1558017_s_at	0.488293	0.738124	1.20328	0.579645	0.761032	1.63212	0.00133323	0.00272875	3.26444	0.920407	0.961647	1.02904		1109	777	197	175	191	225	182	553	1031	968	1211	1073	222	176	61	120	232	328	69	168	189	404	215	285
PRKAB2	Hs.50732	NM_005399	Protein kinase, AMP-activated, beta 2 non-catalytic subunit	5565	1558027_s_at	0.0380084	0.173612	-1.26429	0.909906	0.959396	1.02947	1.93e-07	1.01573e-06	2.41912	0.113755	0.291623	-1.19017		3768	2289	2083	1767	1983	1683	1244	1741	2232	2241	2315	2233	925	921	884	884	807	784	651	600	1163	1137	1261	1038
	Hs.401218		Transcribed locus, strongly similar to XP_523650.1 similar to keratin 17 [Pan troglodytes]		1558028_x_at	0.089411	0.292925	1.15213	0.00173251	0.0126527	-1.67263	3.11e-07	1.53994e-06	1.74961	0.00110086	0.0124517	1.31618		2342	1897	1783	1876	2466	2055	1430	2554	2302	2292	2800	2300	1537	1536	1485	1522	705	917	893	931	1256	647	949	972
EXOSC6	Hs.461187	NM_058219	Exosome component 6	118460	1558044_s_at	0.0341227	0.162326	-1.52556	0.668452	0.821844	-1.12518	0.0201723	0.0319314	1.48553	0.206915	0.418411	-1.22389		3393	1276	1820	1958	1041	1084	914	2104	1573	1208	1155	1995	1560	1531	876	1017	572	703	992	888	1411	2030	1384	879
DKFZp564C0469	Hs.285055		Hypothetical protein DKFZp564C0469	345499	1558076_at	0.189072	0.449819	1.33902	0.0284346	0.101914	1.56808	0.361275	0.422201	-1.14077	0.484062	0.685963	-1.10564		43	56	45	61	39	102	119	43	39	62	70	75	63	58	51	41	100	106	121	67	65	70	79	60
			NULL		1558078_at	0.33893	0.613338	-1.38035	0.620259	0.790224	1.14002	0.283973	0.342153	-1.25399	0.306967	0.529344	-1.24037		548	416	120	61	134	142	298	408	133	195	167	182	298	395	254	210	353	622	357	308	184	349	293	172
DNAJC3	Hs.59214	NM_006260	DnaJ (Hsp40) homolog, subfamily C, member 3	5611	1558080_s_at	0.450418	0.710727	-1.40346	0.779307	0.889915	1.09707	0.286819	0.345026	-1.33761	0.464867	0.670281	-1.21803		3285	2011	3318	2260	2280	1524	931	3218	1756	2184	2083	1520	2786	2751	3322	3019	297	540	378	622	4116	8333	4193	7583
MATR3	Hs.268939	NM_018834	Matrin 3	9782	1558093_s_at	0.203623	0.469261	1.12286	0.680313	0.829824	1.05578	5.31e-05	0.000147441	1.47516	0.532928	0.721951	1.04819		1993	2532	2240	1802	2046	2630	2567	3196	2366	2131	2225	2078	2174	1066	1408	1349	1598	1537	2033	1585	1430	1249	1767	1464
LOC51244	Hs.517820	NM_016474	Hypothetical protein LOC51244	51244	1558094_s_at	0.851926	0.950466	-1.02541	0.779608	0.889978	1.06862	0.000188469	0.000462701	1.76294	0.741666	0.862281	-1.04084		429	528	544	517	737	428	447	513	423	513	480	395	334	296	223	240	250	162	150	132	526	383	294	439
MGC50372	Hs.438906		Hypothetical protein MGC50372	253143	1558097_at	0.0279039	0.143341	-1.16753	0.791721	0.897756	-1.02469	5.31e-06	1.88193e-05	1.40241	0.151598	0.347694	-1.08343		4085	3463	3087	3582	3062	2395	2250	3289	3491	3167	3146	3554	2551	2167	2499	2308	2179	1554	2150	2658	2496	2847	2372	2335
TM6SF1	Hs.513094	NM_023003	Transmembrane 6 superfamily member 1	53346	1558102_at	0.361113	0.632981	1.08366	0.013981	0.0605056	1.48406	2.28e-06	8.95927e-06	1.678	0.225652	0.440873	-1.09998		917	1015	1275	1186	1533	1281	1039	871	1102	1347	1162	1186	588	435	584	589	724	722	802	820	818	1126	755	751
TM6SF1	Hs.513094	NM_023003	Transmembrane 6 superfamily member 1	53346	1558103_a_at	0.609319	0.821633	1.05425	0.102725	0.252653	1.38156	4.33e-06	1.57081e-05	1.83891	0.408728	0.625205	-1.08188		1031	1200	1240	1119	1455	1458	1133	860	1136	1339	1114	1183	466	475	583	629	556	380	755	872	827	1219	640	700
	Hs.91389		Homo sapiens, Similar to LOC169932, clone IMAGE:4499203, mRNA		1558105_a_at	0.116147	0.341004	-1.33482	9.42e-10	1.33499e-07	-1.83832	1.33e-13	8.55739e-12	-3.27644	2.13329e-06	0.000134465	1.47757		1028	1128	1150	1494	1100	1075	1289	789	705	853	660	721	5286	4253	4250	4028	2553	2876	2388	2846	2506	2206	2235	1774
MBNL1	Hs.478000	NM_021038	Muscleblind-like (Drosophila)	4154	1558111_at	0.397193	0.666338	-1.21722	0.972795	0.989471	-1.00719	0.57635	0.6318	-1.09093	0.563422	0.744192	-1.09421		594	785	360	368	100	216	363	325	653	485	635	685	641	491	500	469	463	613	457	498	449	970	397	325
RECK	Hs.388918	NM_021111	Reversion-inducing-cysteine-rich protein with kazal motifs	8434	1558116_x_at	0.867266	0.956458	-1.15549	3.95e-05	0.000689596	-1.69149	6.89e-11	1.24186e-09	-8.81078	0.00174581	0.0171442	1.57525		311	455	368	512	375	173	375	391	366	259	419	491	4824	3279	4599	4300	3277	2959	3399	3840	1645	1251	1585	2147
USP31	Hs.183817	NM_020718	Ubiquitin specific protease 31	57478	1558117_s_at	1.36e-10	1.84305e-07	-2.0875	0.689932	0.835696	1.09498	1.07e-13	7.25025e-12	3.96133	2.34358e-08	4.06527e-06	-1.81837		2003	1814	1519	1487	851	907	846	846	745	647	879	816	306	293	346	271	520	300	320	338	345	320	225	295
TAF11	Hs.112444	NM_005643	TAF11 RNA polymerase II, TATA box binding protein (TBP)-associated factor, 28kDa	6882	1558136_s_at	0.464349	0.721228	1.06402	0.0691604	0.192391	1.21503	0.00748948	0.012995	1.21326	0.414609	0.6303	-1.0552		2393	1819	2210	1825	2664	2713	2307	2004	1951	1962	2107	1842	1695	1669	1548	1422	1759	1944	1563	1620	1957	2375	2071	2103
	Hs.442983		HepG2 3' region cDNA, clone hmd1c07.		1558142_at	0.262039	0.537214	1.25726	0.175376	0.36247	-1.27847	0.342898	0.403356	-1.13564	0.0857026	0.243838	1.26849		1301	1812	804	1348	531	878	1521	2050	1844	1551	2286	2578	2335	1610	1826	1802	1028	1143	1230	1634	1539	2641	1292	1340
BCL2L11	Hs.469658	NM_138627	BCL2-like 11 (apoptosis facilitator)	10018	1558143_a_at	0.00540107	0.0490622	1.55144	0.725146	0.857278	1.42756	3.7e-08	2.45193e-07	7.1691	0.0639053	0.202558	1.40417		573	788	483	557	522	599	746	770	1062	1112	1552	1087	68	101	111	72	151	95	132	135	98	138	142	114
	Hs.524732		Transcribed sequence with moderate similarity to protein sp:P39188 (H.sapiens) ALU1_HUMAN Alu subfam		1558152_at	0.0920935	0.297925	-1.28697	0.782754	0.89216	1.0448	0.344211	0.404747	1.10746	0.162774	0.363035	-1.16529		2317	2623	2249	1971	988	573	2345	2158	2083	2219	1978	1891	2173	1221	1898	1896	1759	972	1683	2342	2409	1803	2073	1979
RPL38	Hs.380953	NM_000999	Ribosomal protein L38	6169	1558166_at	0.0068174	0.056986	-1.40061	0.447381	0.655134	1.19824	1.8e-06	7.26263e-06	2.11373	0.0143605	0.074297	-1.33167		269	429	416	274	242	271	209	180	270	311	227	272	160	100	136	116	172	119	162	188	68	235	119	164
LUZP1	Hs.454808	NM_033631	Leucine zipper protein 1	7798	1558173_a_at	0.000267564	0.00614755	-1.59722	0.212675	0.411625	-1.2044	0.000995797	0.00209508	1.39506	0.0370233	0.141011	-1.21049		1012	895	651	884	438	568	501	475	413	676	607	632	460	686	635	411	487	517	337	578	565	455	424	277
FN1	Hs.203717	NM_054034	Fibronectin 1	2335	1558199_at	0.203105	0.468702	-4.00906	6.73e-06	0.000171275	-2.00194	5.71e-10	7.1278e-09	-8.37847	0.00295728	0.0248039	1.61139		725	328	133	141	86	143	77	114	74	22	63	83	2646	2081	2097	2440	672	1543	773	832	1499	1334	1868	734
SLC4A1AP	Hs.306000	NM_018158	Solute carrier family 4 (anion exchanger), member 1, adaptor protein	22950	1558201_s_at	0.142205	0.381047	1.11391	0.0295871	0.104861	1.16576	0.117383	0.156725	-1.08164	0.568294	0.748122	-1.02816		2862	2853	2307	2921	3721	2143	3496	3441	2983	2951	2868	2776	3120	2672	2939	2822	3819	3720	3451	3468	3133	3131	2956	3258
LOC145783	Hs.47111		LOC440282	440282	1558202_at	0.345161	0.619362	-1.17365	0.654971	0.812689	-1.05832	0.0124135	0.0205671	-1.32231	0.720232	0.850125	-1.03722		106	157	136	91	84	81	104	81	103	125	124	133	162	117	195	143	145	145	213	112	124	112	130	185
TARDBP	Hs.300624	NM_007375	TAR DNA binding protein	23435	1558208_at	0.792859	0.923632	1.05859	0.145024	0.3185	1.30747	0.163697	0.210537	-1.21898	0.386508	0.605739	-1.1285		134	127	183	196	179	225	192	87	156	196	193	127	207	201	217	71	254	206	194	147	247	153	363	256
CTNNA1	Hs.445981	NM_001903	Catenin (cadherin-associated protein), alpha 1, 102kDa	1495	1558214_s_at	0.00605137	0.0527379	1.3363	0.234975	0.440588	1.10725	0.0769989	0.107478	-1.12325	0.203691	0.414863	1.08522		2225	2166	2437	1984	3707	3136	3586	2687	2903	2714	2807	2011	3176	2660	2521	2617	2992	4214	3520	3130	2704	2025	2886	2831
			NULL		1558215_s_at	0.903662	0.971641	1.0253	0.556002	0.743521	1.07875	0.000438825	0.000997279	-1.6113	0.739746	0.861388	-1.03789		427	419	494	399	405	323	553	502	371	457	530	425	676	882	704	468	941	1135	821	854	653	443	637	406
LOC255812	Hs.380258		CDNA FLJ38251 fis, clone FCBBF3000184	255812	1558220_at	0.305044	0.580505	-1.36153	0.0972118	0.243557	2.85123	0.0327848	0.0495796	1.89718	0.0624954	0.1996	-1.72541		1053	460	151	219	120	200	276	183	486	415	529	557	180	130	86	51	183	154	162	166	368	831	322	363
			NULL		1558233_s_at	0.0153212	0.0974793	1.27002	0.97881	0.991282	1.00431	1.16e-06	4.90393e-06	1.79102	0.0777096	0.229381	1.16347		1769	2413	2893	2641	4191	2561	3180	3085	2879	2865	2895	3023	1880	1032	1716	1516	1410	1109	1535	1762	1583	1573	1510	1859
	Hs.298058		Transcribed sequences		1558236_at	0.00122373	0.0176659	-1.4531	0.123663	0.285894	-1.31573	6.23e-06	2.17004e-05	1.73884	0.139012	0.329025	-1.14474		938	1251	1078	1024	334	505	525	676	924	924	1090	928	581	553	600	633	281	398	475	455	526	736	287	440
	Hs.298058		Transcribed sequences		1558237_x_at	0.107815	0.32705	-1.23918	0.630798	0.797569	-1.10864	0.000263736	0.000629662	1.66641	0.407005	0.624078	-1.09959		892	1178	775	735	309	442	508	736	818	946	975	1044	395	386	687	573	366	289	367	611	493	696	442	418
STX16	Hs.307913	NM_003763	Syntaxin 16	8675	1558249_s_at	0.061718	0.235252	-1.3987	0.191075	0.383299	-1.5037	0.00158578	0.0031941	1.77255	0.661154	0.811675	-1.06976		5977	2666	2391	2090	2885	2989	1930	2215	2384	1846	2180	2337	2206	1821	1809	1790	1238	1595	1249	1019	1349	1116	1318	1259
	Hs.23554		HepG2 partial cDNA, clone hmd2d12m5.		1558250_s_at	0.0378437	0.173151	1.34347	0.612354	0.783865	1.07718	0.346994	0.407621	1.09836	0.239611	0.458104	1.12542		679	669	517	601	482	492	855	468	1108	1019	1107	1095	615	687	609	622	563	648	765	764	710	779	692	536
ZNF587	Hs.288995	NM_032828	Zinc finger protein 587	84914	1558251_a_at	0.502469	0.74904	1.17377	0.465173	0.670043	-1.19359	0.941118	0.952007	1.01253	0.324979	0.547578	1.18357		205	98	59	84	118	209	76	73	119	135	181	136	138	141	128	114	133	60	99	198	74	101	113	95
ZNF587	Hs.288995	NM_032828	Zinc finger protein 587	84914	1558253_x_at	0.438884	0.701672	1.15435	0.966891	0.987383	1.00641	0.148814	0.19338	-1.19284	0.602685	0.772428	1.06385		151	150	163	145	192	181	133	130	167	217	184	202	235	186	188	171	316	238	174	221	53	186	189	193
SRPK2	Hs.285197	NM_182692	SFRS protein kinase 2	6733	1558254_s_at	0.320526	0.594708	-1.04956	0.508923	0.706827	1.06832	3.4e-12	1.07624e-10	2.0698	0.245914	0.465406	-1.05563		3235	3875	3269	2825	3171	3177	2616	2892	3355	3093	3549	3308	1853	1268	1397	1505	1314	1525	1449	1285	1617	1931	1947	1801
LOC148189	Hs.190090		Hypothetical protein LOC148189	148189	1558256_at	0.195582	0.459335	-1.13583	0.210472	0.40893	1.25721	1.48e-06	6.08357e-06	1.85452	0.0776984	0.229381	-1.17684		551	576	725	619	571	293	612	601	638	597	487	552	272	248	290	300	288	439	411	341	360	189	335	428
FVT1	Hs.74050	NM_002035	Follicular lymphoma variant translocation 1	2531	1558279_a_at	0.786906	0.920704	1.03102	0.176475	0.36393	-1.2373	0.00348746	0.00652166	1.35621	0.250011	0.469675	1.11373		1320	2682	1957	2068	1094	1250	1855	2286	2228	2219	2844	2776	1554	1576	1855	1663	830	972	1329	1229	1699	1614	1403	1670
PARG1	Hs.483238	NM_004815	PTPL1-associated RhoGAP 1	9411	1558280_s_at	0.614305	0.825022	-1.20052	2.61e-10	4.71605e-08	-4.4961	1.52e-08	1.13492e-07	-3.35341	1.34624e-07	1.53634e-05	2.76688		413	295	244	425	288	516	346	546	160	144	152	142	1702	1639	2121	1462	293	291	262	306	628	660	263	377
PVT1	Hs.459222		Pvt1 oncogene homolog, MYC activator (mouse)	5820	1558290_a_at	3.32e-05	0.00143116	-1.56203	0.205383	0.402324	-1.31284	2.26e-09	2.27184e-08	2.53686	0.00943109	0.0557813	-1.27041		4632	4336	3584	3508	2142	1646	1899	2008	2941	3285	3287	3355	1404	1590	1411	1489	1335	1388	1065	1147	1238	911	1013	882
PIGW	Hs.378885	NM_178517	Phosphatidylinositol glycan, class W	284098	1558292_s_at	0.0454654	0.194022	1.22925	4.39e-06	0.000122036	2.74115	6.55e-05	0.000177952	1.52802	0.00786952	0.0492737	-1.27775		952	1484	1651	1852	1676	1764	1838	1956	1771	1849	1849	1898	577	513	611	615	1605	2031	1432	1963	1790	1374	939	1563
KIAA1107	Hs.21554		KIAA1107 protein	23285	1558293_at	0.0570105	0.224223	1.22348	0.776583	0.888396	1.07322	6.83e-08	4.18465e-07	2.47351	0.233986	0.451381	1.13084		254	353	236	354	236	337	375	462	318	366	398	437	121	116	147	135	103	98	166	132	171	88	178	178
TNRC15	Hs.435841	NM_015575	Trinucleotide repeat containing 15	26058	1558305_at	0.76377	0.908843	-1.0695	0.640926	0.803989	1.36401	0.000440017	0.000999884	2.94939	0.588237	0.762264	-1.13691		481	280	628	373	997	618	251	460	215	237	266	251	97	136	123	133	252	150	182	232	92	164	128	134
HOOK3	Hs.162852	NM_032410	Hook homolog 3 (Drosophila)	84376	1558315_s_at	0.149831	0.393682	1.36963	0.295071	0.508345	-1.1324	2.88e-05	8.51589e-05	-1.80244	0.0841349	0.241213	1.2114		141	145	182	207	123	297	254	181	242	303	250	199	408	406	303	414	279	426	199	440	396	359	350	255
SIRT2	Hs.466693	NM_030593	Sirtuin (silent mating type information regulation 2 homolog) 2 (S. cerevisiae)	22933	1558331_at	0.207777	0.474278	-1.56732	0.527273	0.722227	1.30822	0.454975	0.515559	1.22366	0.184364	0.390311	-1.44395		624	235	98	50	10	76	56	71	246	175	354	297	186	144	133	121	143	129	95	135	264	325	165	272
LOC283031	Hs.126890		Transcribed locus, weakly similar to NP_055301.1 neuronal thread protein AD7c-NTP [Homo sapiens]	283031	1558345_a_at	0.549391	0.782112	1.10832	0.208575	0.406447	1.32088	0.0995996	0.135272	1.26006	0.630128	0.791511	-1.06725		213	210	219	175	145	173	266	196	279	233	333	186	182	142	155	110	300	244	197	270	185	156	106	98
UACA	Hs.108049	NM_018003	Uveal autoantigen with coiled-coil domains and ankyrin repeats	55075	1558356_at	0.887626	0.964897	-1.12208	0.0615616	0.177539	2.31452	0.0907506	0.124431	-2.01224	0.148479	0.343374	-1.79342		68	59	45	44	31	91	36	53	46	63	60	5	44	97	37	70	155	162	60	128	126	377	122	18
PGK1	Hs.78771	NM_000291	Phosphoglycerate kinase 1	5230	1558365_at	0.178059	0.434556	-1.63842	4.54e-06	0.000125402	-2.72986	2.33e-05	7.02271e-05	-2.35931	0.00248892	0.0220005	1.67988		335	191	123	76	8	143	132	123	124	84	163	108	694	480	393	449	123	128	87	161	212	334	222	210
MPHOSPH9	Hs.507175	NM_022782	M-phase phosphoprotein 9	10198	1558369_at	0.179499	0.436527	1.24538	0.175522	0.362636	1.48552	0.000911557	0.00193322	1.77033	0.99249	0.99754	-1.00135		495	526	419	455	245	264	744	237	735	714	877	904	190	342	209	226	296	221	313	329	524	370	486	334
	Hs.182754		Homo sapiens, clone IMAGE:3830652, mRNA		1558381_a_at	0.490067	0.739363	-1.15517	0.543372	0.734213	-1.21538	0.0261696	0.04043	1.53579	0.952697	0.978313	-1.01059		769	270	339	163	362	427	277	339	416	262	310	275	247	235	343	202	200	301	147	169	233	263	235	142
	Hs.408497		CDNA FLJ37332 fis, clone BRAMY2019710		1558401_at	0.431836	0.695344	-1.10337	0.0126035	0.0559774	-1.63967	0.00230543	0.00448208	1.43751	0.183601	0.389192	1.15154		865	657	426	571	245	518	472	616	743	595	674	703	496	515	628	436	225	253	261	225	522	510	276	259
	Hs.380331		CDNA FLJ41173 fis, clone BRACE2042394		1558404_at	0.832233	0.94211	1.06222	0.419847	0.630745	-1.33752	0.332112	0.392371	1.24647	0.471358	0.675207	1.17632		171	71	61	147	155	158	154	107	128	87	77	90	98	100	89	139	16	8	9	11	195	160	90	148
PLEKHG2	Hs.111217		Pleckstrin homology domain containing, family G (with RhoGef domain) member 2	64857	1558407_at	0.749162	0.901027	1.10229	0.610527	0.782604	-1.10835	0.0262058	0.0404744	-1.51133	0.558477	0.741002	1.10593		300	424	374	476	452	756	223	585	365	370	404	315	750	686	760	433	997	505	324	1085	242	598	635	358
C7orf19	Hs.363308	NM_032831	Chromosome 7 open reading frame 19	80228	1558426_x_at	0.44022	0.702952	-1.15972	0.0846928	0.221546	-1.23528	0.000162087	0.000402397	-1.62125	0.474979	0.678665	1.0766		2020	1566	1063	971	858	1228	798	1745	1246	1198	1310	1309	3039	2535	1820	1983	1386	2116	1633	1332	2227	2477	2229	1782
			NULL		1558445_at	0.0861932	0.287036	-1.1906	0.117791	0.276773	-1.34083	1.89e-06	7.57923e-06	1.84839	0.904874	0.953279	-1.01075		659	631	559	659	547	557	449	239	589	550	524	758	375	304	372	379	265	195	286	261	289	409	228	200
	Hs.406783		MRNA; cDNA DKFZp686D21117 (from clone DKFZp686D21117)	402475	1558459_s_at	0.466515	0.722635	1.14791	0.00595954	0.0322938	-1.50975	0.00533269	0.00957033	-1.41215	0.013766	0.0722137	1.34591		482	255	177	232	193	451	311	336	402	251	377	310	506	583	374	628	334	349	254	231	446	431	380	345
LRRC27	Hs.132888		leucine rich repeat containing 27	80313	1558483_at	0.155828	0.403008	-1.29181	0.0130289	0.0574315	-1.61044	0.939849	0.951078	-1.00932	0.383507	0.602827	1.11438		353	235	253	248	137	222	210	156	208	317	231	205	263	451	328	161	230	282	142	158	163	169	169	181
ZNF493	Hs.256801	NM_145326	Zinc finger protein 493	284443	1558486_at	0.500025	0.746851	1.17907	0.884717	0.947512	-1.03831	0.702328	0.746645	1.07018	0.562074	0.743092	1.10873		646	398	171	209	29	108	160	203	912	540	692	714	308	472	252	445	186	87	154	170	472	789	310	677
HNLF	Hs.510745	NM_182547	Putative NFkB activating protein HNLF	222068	1558487_a_at	0.47724	0.730128	-1.34972	5.48e-07	2.36699e-05	-1.74307	2.18e-12	7.51493e-11	-5.58903	0.000154951	0.00301058	1.52267		1102	688	487	633	191	330	768	533	621	691	686	492	3952	4779	4633	4628	2695	2656	3705	3362	2197	1918	2428	1683
	Hs.61329		Similar to Hypothetical protein CBG13135	388722	1558508_a_at	0.558978	0.787545	1.11065	0.00108739	0.00885178	-1.72394	0.0394501	0.0586249	-1.27565	0.00538393	0.0376496	1.41551		877	1385	1400	1399	493	414	866	622	2069	2254	2437	2087	1943	2354	2135	2192	1351	1027	1176	1179	1106	1332	1491	1343
KIAA1228	Hs.388073		KIAA1228 protein	57488	1558511_s_at	0.000998475	0.0155197	1.30364	0.449088	0.656613	1.07146	8.08e-05	0.000215364	1.31514	0.0403869	0.149606	1.12761		5878	6575	6669	6067	9681	8112	6892	8555	8184	7965	7338	8948	5374	4710	6287	4929	4871	4737	5777	4162	6873	6194	6745	6285
	Hs.349570		CDNA clone IMAGE:4328048, partial cds		1558515_at	0.0718998	0.257985	-2.032	0.686186	0.833487	-1.15882	0.987344	0.989992	1.00408	0.303502	0.525717	-1.30899		966	433	135	117	78	98	70	156	265	258	322	378	413	249	330	325	138	182	139	210	476	633	288	207
	Hs.24181		CDNA FLJ37485 fis, clone BRAWH2014379		1558517_s_at	0.0127075	0.0855438	-1.50417	0.0906952	0.232232	1.50531	0.00291312	0.00553789	1.54634	0.00465644	0.0341562	-1.50462		673	518	1032	844	752	743	764	749	263	180	352	275	398	323	291	306	342	691	559	523	357	589	518	389
	Hs.92550		Clone IMAGE:4417366, mRNA		1558522_at	0.0715351	0.257187	1.29731	0.236831	0.442843	1.1637	0.335502	0.395858	-1.09476	0.632626	0.793087	1.04549		200	235	319	213	269	323	342	329	369	302	346	229	312	200	245	367	406	331	335	386	347	331	322	158
	Hs.380737		Hypothetical LOC401440	401440	1558529_s_at	0.616606	0.826452	1.08428	0.168452	0.352426	-1.39577	0.0121334	0.0201523	1.45235	0.185941	0.392309	1.20097		561	406	552	415	634	788	410	849	399	417	315	382	427	332	329	529	307	155	382	376	474	218	187	218
BLZF1	Hs.494326	NM_003666	Basic leucine zipper nuclear factor 1 (JEM-1)	8548	1558560_s_at	0.413962	0.681158	1.15705	0.822636	0.915377	1.08529	0.000505151	0.00113375	2.06442	0.672108	0.819232	1.07405		263	316	187	170	222	271	165	128	273	420	323	364	100	132	103	134	205	136	197	115	48	147	80	90
	Hs.321261		MRNA; cDNA DKFZp313I1032 (from clone DKFZp313I1032)		1558568_a_at	0.456043	0.715283	1.13259	0.341405	0.556143	1.10231	2.5e-05	7.48516e-05	-1.63835	0.880813	0.938786	-1.0134		180	86	118	110	103	179	149	154	161	137	146	90	179	202	272	168	237	285	203	242	248	215	178	202
	Hs.508833		Homo sapiens, clone IMAGE:4819775, mRNA		1558605_at	0.257968	0.532412	1.34991	0.122666	0.284224	-2.75341	0.00599379	0.0106458	2.26461	0.0639577	0.202668	1.65388		527	1149	323	656	93	175	396	440	1529	1301	1285	1949	403	467	548	603	134	8	132	149	218	411	97	319
	Hs.508833		Homo sapiens, clone IMAGE:4819775, mRNA		1558606_s_at	0.962771	0.988946	-1.01059	0.0212411	0.0823725	-2.34562	0.0677986	0.0958642	1.43871	0.0976541	0.265143	1.38612		102	175	98	150	31	67	64	48	158	222	166	283	171	98	139	101	16	44	64	48	94	107	16	45
ZNF621	Hs.19977	NM_198484	Zinc finger protein 621	285268	1558620_at	0.166168	0.417596	-1.16437	0.00118834	0.00947279	-2.04867	2.22e-05	6.722e-05	1.71277	0.110439	0.286099	1.1712		3273	2251	1572	1851	1404	1648	1297	1837	2384	2412	1869	2517	1659	1928	1564	1374	455	252	478	410	1438	1246	1192	899
ZNF548	Hs.301940	NM_152909	Zinc finger protein 548	147694	1558622_a_at	0.00420106	0.0415374	1.5912	0.591719	0.770076	-1.23709	3.6e-06	1.33961e-05	2.76838	0.0146616	0.0753692	1.48675		452	295	238	265	404	353	254	372	621	545	748	681	238	164	104	141	81	204	122	72	158	164	115	130
LOC202051	Hs.373612		Hypothetical protein LOC202051	202051	1558641_at	0.24425	0.516488	-1.18634	0.0033019	0.0205261	1.3952	0.000292495	0.000690793	-1.44358	0.00446361	0.0332136	-1.30509		2341	1286	1544	1431	1331	1864	1646	1172	1213	1258	1228	1418	1813	1973	1895	1652	2503	2520	2320	2002	2586	2346	3464	2721
DKFZp434D0215	Hs.24715		SH3 domain protein D19	152503	1558647_at	0.160293	0.409659	-1.50608	0.476551	0.680209	-1.11457	0.000336234	0.0007841	-1.85233	0.609257	0.777272	-1.07385		315	186	258	232	241	146	195	211	266	100	114	43	470	351	296	493	286	531	369	214	412	215	424	438
MGC20481	Hs.146520	NM_052849	Hypothetical protein MGC20481	90416	1558648_at	0.608104	0.820812	-1.11939	0.187217	0.37836	1.2624	0.0883684	0.121541	-1.27445	0.197284	0.407626	-1.19721		215	121	155	95	75	244	75	124	167	109	180	73	157	147	153	168	244	232	154	199	192	127	215	215
SDCCAG1	Hs.388584	NM_004713	Serologically defined colon cancer antigen 1	9147	1558675_s_at	0.853882	0.951048	-1.01066	0.160674	0.341424	-1.08586	0.861813	0.885612	-1.00709	0.379258	0.599202	1.03668		2629	2732	2233	2125	2144	1732	1967	2194	2727	2799	2699	2971	2699	2503	2429	2506	2260	2326	2081	2302	2398	2221	2510	2573
PRO1073	Hs.523794		Full-length cDNA clone CS0DF028YB15 of Fetal brain of Homo sapiens (human)	29005	1558678_s_at	0.0726173	0.260043	-1.65733	0.696857	0.839704	-1.14431	0.216764	0.269578	1.30744	0.300516	0.521955	-1.2497		38886	19708	7847	7668	5609	10252	4305	6567	14731	12544	17321	18103	13136	10607	12472	12285	5797	12175	3441	5564	12986	18422	14093	12289
HMGA2	Hs.505924	NM_003483	High mobility group AT-hook 2	8091	1558682_at	0.633754	0.837496	-1.13597	0.00428503	0.02501	1.77452	0.0105931	0.0177972	-1.52699	0.0163096	0.0808692	-1.48101		131	59	251	219	246	295	104	241	59	104	33	80	163	144	224	152	533	326	341	376	212	177	279	180
HMGA2	Hs.505924	NM_003483	High mobility group AT-hook 2	8091	1558683_a_at	0.225848	0.495053	-1.26183	0.00161455	0.0119937	1.6843	0.0198494	0.0314823	-1.33259	0.00249151	0.0220067	-1.48529		368	206	299	380	457	518	179	523	129	27	84	69	302	254	340	219	555	530	692	636	358	356	316	313
LOC158960	Hs.111407		Hypothetical protein BC009467	158960	1558685_a_at	0.63349	0.837457	-1.05255	0.62681	0.794477	-1.04135	0.0010342	0.00216788	-1.28907	0.994646	0.99796	1.00044		1248	1259	1200	1340	1037	1002	1076	1956	1131	1152	1175	1061	1520	1824	1472	1656	1629	1477	1440	1444	1640	1470	1756	1574
	Hs.163155		Hypothetical gene supported by BC030123	441461	1558688_at	0.917067	0.97654	-1.12456	0.0297532	0.105161	-1.2635	6.63e-11	1.20907e-09	-11.2146	0.129052	0.314479	1.22737		812	645	825	932	648	1026	605	668	688	756	820	505	7609	9963	10437	10002	7566	6470	3296	7262	6670	10601	7801	10502
MGC31963	Hs.202522	NM_144580	Kidney predominant protein NCU-G1	112770	1558692_at	0.758697	0.906282	-1.05796	0.00113204	0.00911814	-1.29739	5.88e-11	1.09345e-09	-2.67294	0.0223343	0.100409	1.18947		431	641	380	556	279	361	328	764	362	563	619	520	1460	1262	1670	1504	1200	1028	967	1295	1206	1175	1146	1072
MGC31963	Hs.202522	NM_144580	Kidney predominant protein NCU-G1	112770	1558693_s_at	0.239544	0.510621	-1.35316	2.65e-08	1.96781e-06	-1.75894	3.59e-13	1.90323e-11	-4.05734	2.48683e-05	0.000797662	1.47223		372	774	676	590	207	614	691	586	354	408	420	285	2878	3039	2423	2510	1941	1815	1683	1658	1500	937	1314	1489
			NULL		1558698_at	0.0335478	0.160578	1.64189	0.0154053	0.0648734	-1.74205	0.777352	0.813992	-1.04301	0.00238262	0.0213129	1.6921		49	268	217	280	273	194	226	242	408	296	530	504	341	457	291	336	208	287	162	266	224	135	196	158
FLJ22313	Hs.424711		Hypothetical protein FLJ22313	64224	1558699_a_at	0.682545	0.864401	-1.04649	0.583059	0.763526	-1.13011	3.41e-06	1.27503e-05	1.99953	0.920457	0.961647	1.01049		1288	948	1108	1000	1421	946	1141	1247	669	1051	915	912	292	452	712	798	650	225	531	666	438	530	302	647
LOC339324	Hs.18103		Hypothetical protein LOC339324	339324	1558700_s_at	0.499782	0.746694	1.0567	0.646884	0.807739	-1.08045	2.21e-08	1.57061e-07	2.07328	0.42483	0.63832	1.06437		1660	2556	2751	2222	2070	1852	1800	2279	2884	2922	2961	2652	1239	915	1235	1345	1032	1009	1046	1297	1146	1200	938	1095
INVS	Hs.270443	NM_183245	Inversin	27130	1558702_at	0.483677	0.734784	-1.14847	0.917433	0.963626	1.02315	0.423975	0.484869	1.12586	0.569107	0.748783	-1.08764		163	123	101	139	47	59	88	65	148	137	177	195	104	134	112	82	33	141	107	130	118	50	129	176
MGC9564	Hs.446689	NM_080669	Similar to RIKEN cDNA 1110002C08 gene	113235	1558703_at	0.0353476	0.16622	1.41503	0.886063	0.948154	-1.15073	2.19e-07	1.13847e-06	6.36226	0.104537	0.276323	1.37538		1956	1826	1342	1661	804	1305	1060	2373	3237	3475	3572	3376	221	380	461	316	177	225	160	127	417	465	366	458
	Hs.429284		CDNA FLJ40669 fis, clone THYMU2020883		1558710_at	0.65858	0.850897	-1.13112	0.37455	0.589787	-1.32823	0.556862	0.613757	1.13112	0.748289	0.866589	1.06932		366	420	74	145	93	95	195	203	358	155	390	288	253	259	200	243	128	251	97	172	320	185	275	10
RIP	Hs.355584	NM_032308	RPA interacting protein	84268	1558719_s_at	0.963785	0.989055	1.01091	0.942692	0.975508	-1.031	0.0167961	0.0270753	1.77671	0.933904	0.968753	1.0181		557	311	127	105	123	241	169	367	407	250	426	241	164	196	187	85	104	179	172	125	150	153	158	185
ZNF252	Hs.367856		Hypothetical gene supported by AF086559; BC065734	441383	1558722_at	0.00446108	0.0432065	1.37558	0.688251	0.834686	-1.0584	0.00041497	0.000949335	1.42042	0.0188164	0.089122	1.2334		250	170	221	223	349	266	367	229	320	301	258	287	190	218	175	160	157	129	237	129	218	161	164	209
MAP4K4	Hs.431550	NM_145687	Mitogen-activated protein kinase kinase kinase kinase 4	9448	1558732_at	0.676108	0.860511	-1.22166	0.143172	0.315856	1.8885	0.620232	0.672795	-1.16752	0.18362	0.389192	-1.53716		509	267	108	86	50	21	216	170	221	150	213	547	223	150	215	125	159	144	148	133	675	843	180	411
FLJ35036	Hs.23853		hypothetical protein FLJ35036	253461	1558733_at	0.255738	0.530469	1.35108	0.0194765	0.0771122	1.28386	2.94e-08	2.01098e-07	-2.61642	0.341376	0.562777	-1.10223		754	473	676	501	1491	1342	596	1296	490	520	422	339	1975	1192	1551	1757	2272	2100	2542	2572	1329	1912	1560	2339
DEXI	Hs.15400	NM_014015	Dexamethasone-induced transcript	28955	1558742_at	0.99518	0.998265	1.00133	0.450033	0.657419	-1.17949	0.901429	0.919494	-1.01932	0.58893	0.762875	1.08747		166	67	45	97	38	55	83	108	132	108	86	141	137	80	95	102	72	114	93	105	93	95	83	47
KIAA0650	Hs.8118		KIAA0650 protein	23347	1558747_at	0.0819584	0.278936	-1.3201	0.280915	0.493085	1.2868	0.00520478	0.0093617	1.50433	0.0509515	0.174863	-1.30669		677	345	512	394	516	616	280	367	312	237	311	282	256	236	230	263	292	454	234	404	239	395	334	183
	Hs.164291		CDNA FLJ34964 fis, clone NTONG2004095		1558750_a_at	0.18896	0.449602	4.06406	0.338464	0.552921	2.63289	0.962565	0.970036	1.03079	0.790737	0.89179	1.18767		98	76	63	44	184	111	1396	43	118	139	147	146	107	125	81	67	430	343	321	367	147	138	172	83
DKFZp434I1610	Hs.398022		hypothetical protein DKFZp434I1610	90592	1558755_x_at	0.0103868	0.0751219	1.83693	1	1	1	0.695403	0.740518	1.06194	0.0587639	0.191885	1.35832		92	100	118	107	111	110	115	127	266	331	334	138	154	206	122	75	88	110	61	87	129	240	239	160
C9orf10OS	Hs.350364	NM_198841	Chromosome 9 open reading frame 10 opposite strand	158293	1558761_a_at	0.221931	0.491184	-1.17183	0.0288492	0.102986	-1.48695	0.0128126	0.0211621	1.32171	0.445543	0.655719	1.08181		685	372	501	447	364	444	197	539	504	507	471	396	340	507	384	450	223	276	206	337	386	307	196	330
	Hs.406923		CDNA clone IMAGE:4332981, partial cds		1558766_at	0.023222	0.127054	-1.85544	0.0213082	0.0825341	-1.52449	0.0137607	0.0225852	-1.46581	0.977253	0.990871	1.00403		367	389	263	226	107	94	354	251	138	141	214	43	472	444	478	302	284	233	549	317	171	237	269	165
NSMAF	Hs.372000	NM_003580	Neutral sphingomyelinase (N-SMase) activation associated factor	8439	1558775_s_at	0.490912	0.74002	1.11449	0.506584	0.704661	-1.16403	0.0100507	0.0169687	1.45265	0.341617	0.562814	1.13441		626	479	491	330	918	679	383	543	399	478	541	352	498	341	397	272	356	514	303	288	296	156	337	341
	Hs.375709		CDNA: FLJ21152 fis, clone CAS09594		1558783_at	0.229331	0.498355	1.42774	0.895594	0.952276	1.08696	0.0133626	0.0219884	2.20856	0.44258	0.653132	1.24288		672	1015	61	217	205	62	317	601	1035	782	1188	1421	283	284	164	304	141	395	130	151	293	375	302	463
	Hs.406224		Clone IMAGE:5301900, mRNA		1558794_at	0.0244546	0.131696	1.30051	0.0135529	0.0591164	1.55789	0.000302491	0.000712615	1.49959	0.846651	0.922086	-1.01794		460	308	452	364	379	325	292	346	683	717	612	766	222	161	308	259	284	368	209	326	514	358	499	402
	Hs.293788		Homo sapiens cDNA FLJ31207 fis, clone KIDNE2003357.		1558801_at	0.0431358	0.187889	1.21731	0.464942	0.669812	-1.15569	9.07e-08	5.31383e-07	2.14153	0.0533899	0.179927	1.19732		1664	975	1429	2050	1795	1784	1534	1338	1722	2431	1952	2339	858	721	891	926	565	457	394	460	993	971	834	1203
	Hs.226776		CDNA FLJ37319 fis, clone BRAMY2018027		1558802_at	0.213178	0.479994	-1.24417	0.0198039	0.0780458	-1.56532	0.837547	0.865529	1.02546	0.385567	0.60472	1.11353		170	244	84	116	102	130	77	110	101	152	198	117	160	210	119	170	119	92	86	88	131	105	124	97
	Hs.353773		CDNA FLJ34734 fis, clone MESAN2006971		1558847_at	0.7775	0.915886	-1.08521	0.267522	0.477894	-1.07992	1.64e-12	6.05794e-11	-4.23858	0.552305	0.735839	1.04769		96	102	112	123	112	160	75	90	84	95	52	130	380	463	487	501	361	327	391	434	542	487	433	416
	Hs.145749		CDNA FLJ13849 fis, clone THYRO1000865		1558896_at	0.647635	0.844751	1.08122	0.251486	0.460127	-1.2	0.442109	0.502925	-1.09329	0.258543	0.479144	1.14161		402	293	192	295	213	232	242	297	421	373	434	344	266	375	513	313	415	302	308	330	372	256	265	197
PNAS-4	Hs.498317	NM_016076	CGI-146 protein	51029	1558914_at	0.429991	0.693764	1.16246	0.381063	0.59576	1.17018	0.625253	0.677462	-1.06541	0.949715	0.976722	-1.00819		204	153	149	208	155	293	281	201	170	174	160	226	203	320	106	129	263	263	168	271	140	200	181	288
TIA1	Hs.391858		TIA1 cytotoxic granule-associated RNA binding protein	7072	1558922_at	0.350711	0.623879	-1.35398	0.945111	0.976843	1.02864	0.327564	0.38761	1.28762	0.476776	0.679605	-1.19977		507	219	93	99	68	140	184	273	150	95	253	193	190	126	148	147	128	116	98	155	106	369	139	146
RSN	Hs.524809	NM_198240	Restin (Reed-Steinberg cell-expressed intermediate filament-associated protein)	6249	1558924_s_at	0.208701	0.475443	-1.28972	0.81227	0.909687	-1.0778	0.0134541	0.0221272	1.59911	0.462501	0.668605	-1.13548		544	335	191	241	279	185	101	279	286	245	320	338	215	160	144	236	98	70	100	198	212	390	89	244
	Hs.369479		CDNA: FLJ21221 fis, clone COL00570		1558934_a_at	0.224258	0.493463	1.46302	0.0148709	0.0632619	-2.16288	0.675152	0.722252	-1.09008	0.0118779	0.0654507	1.78435		166	30	57	58	35	135	47	71	197	207	110	108	192	143	111	125	69	68	93	54	68	101	41	34
	Hs.441070		Transcribed locus		1558938_at	0.181431	0.439245	-1.53416	0.218852	0.419944	-1.82548	0.131546	0.173152	1.51204	0.935706	0.969616	-1.02137		447	130	71	93	178	125	92	113	98	146	114	100	132	125	142	124	19	120	58	99	115	82	22	58
LOC91661	Hs.190394	NM_138372	Hypothetical protein BC001610	91661	1558942_at	0.00244562	0.0286485	1.7742	0.120114	0.280566	1.42867	0.0312876	0.0474977	1.35664	0.203297	0.414482	1.1876		704	1452	561	713	981	780	1538	1291	2015	1723	1294	2549	844	649	781	614	641	681	876	763	1131	1378	1261	1521
LOC91661	Hs.190394	NM_138372	Hypothetical protein BC001610	91661	1558943_x_at	0.000126702	0.00364361	1.59941	0.00381178	0.0229522	1.55979	0.000696046	0.00151029	1.37944	0.302917	0.525032	1.08719		931	1242	899	972	999	873	1548	1206	1911	2077	2122	2200	709	755	873	640	798	569	991	1075	1329	1672	1219	1634
KIAA1052	Hs.18624		KIAA1052 protein	22897	1558953_s_at	0.123325	0.35195	-1.1847	0.0737443	0.201284	1.42675	1.17e-05	3.7853e-05	1.77221	0.0227447	0.101687	-1.26624		5046	3279	3038	3059	2683	2698	2963	2749	3318	3400	3489	3047	1305	1538	1629	1712	2119	2458	2630	2406	1877	3223	1388	1545
KIAA1374	Hs.186547		KIAA1374 protein	57560	1558956_s_at	0.0546461	0.217931	1.2249	1.98e-05	0.000400862	-1.75636	0.855163	0.880502	-1.01292	3.07126e-05	0.000932691	1.46396		3803	4515	3457	3832	3163	3222	5152	3992	5417	5589	5694	6005	5572	4940	6023	5877	3289	3067	3376	3840	3173	3020	2727	3029
LOC132241	Hs.437334		Hypothetical protein LOC132241	132241	1558969_a_at	0.00219795	0.0266992	-1.8684	0.707953	0.84694	-1.08984	0.0590833	0.0845948	1.321	0.0377935	0.142988	-1.36347		954	521	615	352	256	354	230	134	314	477	429	420	327	351	392	410	304	427	413	402	323	356	204	287
FOXP1	Hs.431498	NM_032682	Forkhead box P1	27086	1558996_at	0.527908	0.767766	1.27089	0.12692	0.290978	1.40242	0.00864793	0.0148161	-1.76795	0.508375	0.704223	-1.13651		186	61	36	88	52	19	119	89	119	127	150	268	207	199	125	89	108	155	87	109	272	439	308	261
LOC340544	Hs.441076		Transcribed locus	340544	1559002_at	0.761627	0.907842	1.08301	0.843305	0.925936	1.04361	0.252904	0.309011	-1.21594	0.940285	0.972152	1.01263		143	81	135	159	90	221	122	65	77	248	166	133	191	171	123	157	150	293	171	140	126	168	95	197
LOC126661	Hs.461300		Hypothetical protein LOC126661	126661	1559003_a_at	0.00253765	0.0294245	1.55038	0.183504	0.373537	1.31193	0.000543192	0.00120937	1.57374	0.155045	0.351988	1.17281		198	263	237	235	285	254	280	331	447	441	451	404	193	180	169	112	212	332	160	182	151	147	289	243
C9orf39	Hs.435381	NM_017738	Chromosome 9 open reading frame 39	54875	1559005_s_at	0.266774	0.542327	1.44352	0.791948	0.897826	1.03655	7.55e-06	2.57806e-05	-2.36453	0.54271	0.729004	1.08623		201	113	119	107	122	70	328	281	179	147	281	151	412	312	423	385	479	519	491	489	440	266	190	302
	Hs.397001		CDNA clone IMAGE:4304686, partial cds		1559006_at	0.311139	0.585983	1.20489	0.0356522	0.119759	1.58883	0.385945	0.447008	1.12623	0.398737	0.617281	-1.12258		221	327	280	214	179	250	353	246	346	375	373	389	195	153	198	242	573	257	229	302	306	284	260	293
	Hs.397001		CDNA clone IMAGE:4304686, partial cds		1559007_s_at	0.0135081	0.0893248	1.59504	0.00869784	0.0428236	1.62703	0.792041	0.826698	-1.03185	0.888096	0.943257	-1.01686		70	136	71	86	84	68	200	113	177	153	190	173	57	108	91	114	152	145	158	146	135	168	142	158
	Hs.297112		MRNA; cDNA DKFZp313A1412 (from clone DKFZp313A1412)		1559023_a_at	0.440827	0.70332	-1.17335	0.414278	0.625416	1.15349	0.208639	0.260594	-1.18648	0.265665	0.486418	-1.16253		326	185	65	155	140	119	107	134	179	158	227	182	232	242	156	116	228	224	169	146	294	236	228	196
NEDD5	Hs.335057	NM_004404	Neural precursor cell expressed, developmentally down-regulated 5	4735	1559038_at	0.129313	0.361151	-1.63238	0.939672	0.974301	-1.03836	0.0901237	0.123681	1.61965	0.299332	0.520817	-1.32922		1530	550	262	300	212	323	495	467	444	204	506	586	377	312	275	376	284	411	250	271	284	619	222	240
	Hs.154483		CDNA FLJ30371 fis, clone BRACE2007836		1559048_at	0.588047	0.807564	-1.13246	0.94727	0.977706	-1.01163	0.0697589	0.0983729	-1.30638	0.735929	0.859112	-1.04846		178	254	256	261	87	490	158	167	255	121	183	215	303	333	280	258	304	304	304	265	224	347	335	238
	Hs.154483		CDNA FLJ30371 fis, clone BRACE2007836		1559049_a_at	0.370051	0.64094	-1.46078	0.212765	0.411725	-1.38372	0.0406813	0.0602605	-1.63347	0.795796	0.894596	1.05919		148	10	44	96	7	11	78	37	122	27	58	68	111	119	132	114	75	153	64	101	74	99	110	12
PAK2	Hs.518530	NM_002577	P21 (CDKN1A)-activated kinase 2	5062	1559052_s_at	0.129716	0.361571	1.18391	0.48914	0.69116	1.16299	2.18e-06	8.6053e-06	2.0093	0.541831	0.728229	1.06438		2655	2103	2070	2372	3549	3270	2294	3353	1968	2899	2041	2410	1820	982	961	860	1185	1927	987	1380	1607	1202	1517	948
	Hs.119214		Clone IMAGE:5199859, mRNA		1559054_a_at	0.763292	0.908636	-1.07908	0.83938	0.923892	-1.06474	0.308792	0.367907	1.22566	0.944346	0.974022	-1.01381		376	194	117	84	14	152	157	211	206	204	205	280	121	199	151	154	216	138	132	148	75	147	215	103
ZNF611	Hs.512764	NM_030972	Zinc finger protein 611	81856	1559059_s_at	0.00433547	0.0423944	2.89331	0.324098	0.538664	1.32831	0.71599	0.759308	-1.07845	0.132153	0.31937	1.38324		46	57	68	68	230	255	101	68	156	226	226	121	58	119	172	82	104	127	167	254	119	87	170	117
RAPGEF6	Hs.483329	NM_016340	KIAA1961 protein	51735	1559060_a_at	0.453769	0.713182	-1.2265	0.315123	0.529224	1.33333	0.836532	0.864645	1.04096	0.219277	0.433022	-1.27759		261	148	79	86	59	127	115	191	121	122	120	81	104	111	151	63	104	147	103	201	152	249	57	131
	Hs.158580		Homo sapiens, clone IMAGE:5730164, mRNA		1559062_at	0.0907859	0.295403	-1.26992	0.000528063	0.00507985	-1.83447	0.558251	0.6151	1.0596	0.108574	0.282853	1.17809		242	171	160	168	130	157	128	159	144	157	123	169	112	240	245	212	82	109	110	105	114	123	175	64
NUP153	Hs.121088	NM_005124	Nucleoporin 153kDa	9972	1559064_at	0.00621393	0.0537101	-1.69511	0.609614	0.782225	1.10097	0.436361	0.497325	1.10409	0.019875	0.0923595	-1.3758		269	329	467	286	215	243	407	151	140	142	199	97	208	245	287	186	294	447	286	314	251	100	191	156
LOC158402	Hs.153799		Hypothetical protein LOC158402	158402	1559067_a_at	0.814276	0.933338	-1.08685	0.0286224	0.102396	1.39367	6.74e-06	2.3275e-05	-2.51605	0.0809666	0.235477	-1.29759		64	36	29	90	12	28	57	51	40	100	61	54	170	89	104	79	135	128	84	117	162	214	219	173
KIAA1904	Hs.250726		KIAA1904 protein	114794	1559072_a_at	1.04e-09	7.77597e-07	-4.43931	0.0111529	0.0513218	-1.95931	5.67e-06	1.99517e-05	2.01409	1.31519e-05	0.000493382	-1.91959		1313	1157	1190	1241	268	322	336	489	162	208	165	258	457	572	434	511	165	177	173	153	460	92	145	650
FBXO9	Hs.216653	NM_033481	F-box protein 9	26268	1559094_at	0.20442	0.470285	-1.50976	0.677441	0.828013	-1.30906	0.0301344	0.0459206	2.05006	0.53583	0.724339	-1.20419		2060	763	275	265	208	325	425	473	791	530	997	706	478	418	310	340	163	212	106	199	455	480	446	301
FBXO9	Hs.216653	NM_033481	F-box protein 9	26268	1559096_x_at	0.383013	0.652693	-1.27947	0.306724	0.520399	-1.68421	0.0374872	0.0560112	1.76765	0.912578	0.957117	1.02798		2006	772	328	259	224	407	482	521	912	716	1015	983	641	522	553	412	157	148	126	182	472	527	540	375
DEAF1	Hs.243994	NM_021008	Deformed epidermal autoregulatory factor 1 (Drosophila)	10522	1559132_at	0.64497	0.842623	1.07029	0.82168	0.914886	1.05742	0.000837665	0.00179	1.68414	0.867215	0.932452	1.02205		372	173	414	236	355	464	251	289	313	303	290	293	231	177	137	169	238	138	199	171	59	200	258	247
LOC157693	Hs.447784		hypothetical protein LOC157693	157693	1559140_at	0.0165815	0.10256	-1.64552	0.00175234	0.0127675	1.91412	0.565234	0.621783	-1.07687	0.000287419	0.00471772	-1.7783		240	309	155	178	64	118	109	151	180	124	85	241	146	149	118	111	208	206	213	169	203	388	314	305
	Hs.396180		Clone IMAGE:5266106, mRNA		1559156_at	0.0885905	0.291494	-2.51429	0.383644	0.598229	1.50512	0.857511	0.882291	-1.06179	0.0727433	0.2202	-1.91048		385	209	20	46	15	15	105	111	103	4	62	110	82	154	83	72	94	116	127	92	141	362	86	159
C20orf112	Hs.335142		chromosome 20 open reading frame 112	140688	1559161_at	0.544751	0.778785	1.08437	0.18592	0.376793	1.30033	0.00343867	0.00643597	1.44939	0.599284	0.769849	-1.06048		302	490	365	289	303	388	283	458	392	504	447	361	267	107	244	286	166	118	220	284	467	405	401	290
RDH13	Hs.327631		Retinol dehydrogenase 13 (all-trans and 9-cis)	112724	1559190_s_at	0.154324	0.40092	1.18775	0.48079	0.684143	1.4137	1.8e-08	1.30927e-07	4.12001	0.595125	0.76696	1.07379		1186	1550	1121	1384	938	852	825	582	2151	2384	2230	2488	253	297	344	259	74	215	174	237	665	741	569	585
OSTF1	Hs.47011		osteoclast stimulating factor 1	26578	1559201_a_at	0.541703	0.776886	1.20126	0.166967	0.350232	1.37062	0.106676	0.143958	-1.35238	0.57089	0.750177	-1.10751		182	140	81	74	63	126	40	74	173	175	199	296	75	218	195	111	279	143	205	131	328	187	183	186
	Hs.271566		Homo sapiens mRNA full length insert cDNA clone EUROIMAGE 839551		1559214_at	0.234534	0.504946	-1.41132	0.821293	0.914716	-1.17733	0.00588307	0.0104654	2.55941	0.488632	0.689779	-1.22167		541	410	60	111	34	71	83	122	312	333	320	315	45	48	132	180	34	104	70	36	130	132	50	132
			NULL		1559227_s_at	0.101824	0.316173	1.16365	0.0271528	0.0985363	-1.36873	5.11e-05	0.000142362	1.47814	0.00901183	0.0540535	1.24198		572	631	619	662	774	841	589	583	751	808	680	755	570	491	536	504	275	157	203	256	486	501	689	503
	Hs.291651		Clone IMAGE:4732808, mRNA		1559232_a_at	0.700534	0.874899	-1.12126	0.625222	0.793336	-1.19039	0.438814	0.499675	1.19578	0.941006	0.972491	1.01705		431	114	119	85	140	140	159	245	175	98	228	151	127	203	179	135	70	125	120	54	152	288	76	197
LOC144481	Hs.351744		Hypothetical protein LOC144481	144481	1559315_s_at	0.575912	0.7992	1.10651	0.441823	0.649935	1.16835	0.430824	0.49192	1.11251	0.88001	0.938348	-1.02045		145	119	178	126	203	260	93	222	95	162	116	106	81	159	118	138	200	117	125	160	185	105	115	152
CRIM1	Hs.332847	NM_016441	Cysteine-rich motor neuron 1	51232	1559332_at	0.651199	0.846621	-1.14518	0.739012	0.865133	1.0561	0.000834488	0.00178409	-1.82566	0.579444	0.756054	-1.08677		246	108	51	88	92	85	87	59	176	99	132	131	170	227	205	218	104	125	235	129	327	359	227	226
SNRPN	Hs.370622		Small nuclear ribonucleoprotein polypeptide N	6638	1559343_at	0.208061	0.474642	1.25924	0.581777	0.762571	1.09162	0.323149	0.382804	-1.1263	0.605451	0.774422	1.06347		113	310	147	215	176	314	194	282	208	289	235	279	258	285	227	185	234	228	252	282	219	393	169	308
	Hs.336896		Homo sapiens mRNA; cDNA DKFZp666E199 (from clone DKFZp666E199)		1559360_at	0.41428	0.681182	1.3241	0.960932	0.98459	1.21117	0.00104361	0.00218507	11.5159	0.585304	0.760889	1.27449		819	832	253	353	80	126	350	371	1430	586	1215	1819	44	47	60	55	123	88	76	167	9	18	8	10
MGC2747	Hs.356467	NM_024104	Hypothetical protein MGC2747	79086	1559382_at	0.192601	0.455402	-1.17105	1.58e-05	0.000335545	1.99251	0.918185	0.933205	-1.00859	7.75994e-05	0.00182098	-1.51815		348	459	507	288	333	239	358	390	402	293	359	362	177	285	228	311	495	523	558	514	577	356	524	442
FLJ38508	Hs.321988		hypothetical protein FLJ38508	160428	1559393_at	0.0161146	0.100579	-1.53748	0.115839	0.273857	-1.30357	0.979847	0.98384	-1.0029	0.491066	0.691235	-1.08283		928	305	607	560	539	401	286	389	502	354	340	311	532	555	603	558	375	319	411	300	621	482	409	532
			NULL		1559397_s_at	0.937948	0.983154	1.03779	0.157703	0.337293	-1.44203	0.0130827	0.0215753	-1.91004	0.286854	0.508158	1.28618		813	418	449	371	756	844	541	477	399	526	316	398	1458	1535	841	880	1102	2289	336	729	618	223	758	483
ZCCHC10	Hs.29700	NM_017665	Zinc finger, CCHC domain containing 10	54819	1559399_s_at	0.163821	0.414678	-1.22273	0.000511535	0.00496269	2.06267	0.103891	0.140598	1.20067	0.000806265	0.00993309	-1.53916		970	993	1241	1218	922	880	1314	550	861	920	1093	693	505	472	559	650	1739	1308	1012	1390	793	1083	788	905
KIAA1345	Hs.303820		KIAA1345 protein	57545	1559409_a_at	0.447059	0.708233	1.19749	0.69403	0.838219	-1.08582	0.459337	0.51985	-1.12364	0.416045	0.63142	1.13696		101	123	120	94	100	127	122	161	117	163	149	110	112	112	163	176	235	168	198	47	75	67	81	166
	Hs.381882		CDNA FLJ39866 fis, clone SPLEN2015276		1559425_at	0.227289	0.496701	1.30921	0.221638	0.423157	1.38511	0.304666	0.36369	1.19064	0.991131	0.996958	-1.00186		80	125	74	101	88	86	99	114	165	140	148	155	56	110	69	74	107	145	108	35	208	126	31	96
	Hs.378764		MRNA; cDNA DKFZp313M2114 (from clone DKFZp313M2114)		1559436_x_at	0.373967	0.644461	-1.12688	0.711942	0.848625	-1.0255	3.48e-09	3.25245e-08	-1.9505	0.709052	0.843171	-1.02408		903	778	517	542	270	613	586	500	836	625	686	747	1421	1241	1287	1158	1228	1239	891	1210	1234	1498	1285	1375
	Hs.407031		CDNA FLJ36734 fis, clone UTERU2012890		1559467_at	0.883555	0.963205	1.02366	0.548707	0.73802	-1.10158	0.964143	0.971265	1.0051	0.597691	0.768818	1.06179		397	328	196	199	138	135	263	276	359	401	374	347	222	344	234	382	291	290	261	193	288	321	227	275
MEIS1	Hs.526754	NM_002398	Meis1, myeloid ecotropic viral integration site 1 homolog (mouse)	4211	1559477_s_at	0.0426347	0.186343	1.56459	1.01e-12	4.56246e-10	-2.48984	2.31e-14	2.13155e-12	-3.91641	5.05687e-11	3.52791e-08	2.25126		289	271	170	168	248	449	490	313	324	269	354	363	1636	1680	1544	1575	789	811	717	711	612	346	688	495
	Hs.34656		Clone IMAGE:5310874, mRNA	375814	1559481_at	0.309622	0.58474	-1.19221	0.532993	0.726019	-1.10945	0.81694	0.847505	-1.02788	0.775603	0.882935	-1.03445		201	143	189	140	178	131	103	180	124	82	194	137	180	95	193	201	136	185	136	127	169	89	231	133
LRCH3	Hs.518414	NM_032773	Leucine-rich repeats and calponin homology (CH) domain containing 3	84859	1559490_at	0.41567	0.682426	-1.34854	0.761427	0.87862	1.10511	0.69573	0.740757	-1.10015	0.430102	0.642559	-1.2144		535	238	42	131	152	194	177	192	220	86	147	235	208	214	264	175	103	277	147	206	484	384	162	140
PPA2	Hs.480452	NM_176869	Inorganic pyrophosphatase 2	27068	1559496_at	0.524682	0.765433	-1.09944	0.523725	0.719539	1.11508	0.232833	0.287272	1.14597	0.370326	0.59112	-1.1067		776	709	409	472	397	376	490	516	612	558	617	738	483	296	486	599	425	485	281	436	533	960	478	559
SPIRE1	Hs.16758		spire homolog 1 (Drosophila)	56907	1559517_a_at	0.563869	0.791197	1.13086	0.167554	0.350954	1.48948	0.125582	0.166209	1.31049	0.556028	0.738974	-1.10585		897	490	952	645	1424	1562	604	1146	559	525	489	440	576	432	533	408	754	611	792	557	658	656	873	905
PTK2	Hs.395482	NM_153831	PTK2 protein tyrosine kinase 2	5747	1559529_at	0.301277	0.576991	1.41542	0.727759	0.859009	-1.10941	0.659685	0.708783	-1.10239	0.329313	0.551219	1.24468		236	118	41	72	55	79	159	224	171	159	209	266	146	153	140	215	61	195	72	141	297	262	97	54
BLOC1S3	Hs.103902		Biogenesis of lysosome-related organelles complex-1, subunit 3	388552	1559530_at	0.479253	0.731651	1.15115	0.581127	0.761963	1.09052	0.0721248	0.101419	-1.2622	0.910897	0.956418	1.0139		339	320	446	324	535	373	394	253	377	507	540	311	402	551	413	490	427	497	486	448	357	573	377	883
	Hs.314414		Homo sapiens, clone IMAGE:5743779, mRNA		1559535_s_at	0.00360896	0.0374885	1.51024	0.160189	0.340761	1.54334	2.07e-06	8.22349e-06	2.38649	0.20474	0.416062	1.17429		155	245	162	219	444	291	482	356	164	255	201	166	53	114	77	79	271	161	199	168	60	31	58	49
	Hs.299193		CDNA FLJ38424 fis, clone FEBRA2012090		1559598_at	0.796008	0.924915	-1.10494	0.621976	0.791032	1.13052	0.0526859	0.0762609	-1.55572	0.595606	0.76726	-1.12044		80	61	33	5	11	46	11	38	56	29	55	78	62	77	56	54	109	32	67	37	89	83	31	115
C9orf93	Hs.17267	NM_173550	Chromosome 9 open reading frame 93	203238	1559672_a_at	0.506755	0.751468	1.12436	0.362704	0.577696	1.29425	0.00685573	0.0119939	1.58968	0.858296	0.928368	-1.02756		264	137	189	186	202	438	190	187	155	187	169	217	139	116	93	104	199	137	151	136	162	119	158	108
NDUFS1	Hs.471207	NM_005006	NADH dehydrogenase (ubiquinone) Fe-S protein 1, 75kDa (NADH-coenzyme Q reductase)	4719	1559691_at	0.684873	0.865611	1.11592	0.352406	0.567151	-1.19124	0.0265299	0.0409283	-1.45215	0.346427	0.567612	1.15988		140	114	54	50	81	102	88	117	96	69	104	142	187	161	102	148	130	205	90	41	82	153	169	134
RGNEF	Hs.375089		Rho-guanine nucleotide exchange factor	64283	1559706_at	0.650774	0.846352	1.14792	0.499123	0.698568	1.60615	0.01657	0.0267448	2.25443	0.873018	0.935248	-1.04868		505	221	89	74	36	88	77	179	501	281	448	431	124	84	54	63	76	141	80	59	113	337	86	152
C18orf37	Hs.464903	NM_194281	Chromosome 18 open reading frame 37	125476	1559716_at	0.996382	0.998839	-1.0008	0.654325	0.812259	-1.07016	0.194403	0.24483	-1.16514	0.753636	0.869258	1.03677		172	159	170	126	101	169	260	207	139	177	94	106	160	182	174	239	189	160	161	156	122	248	206	169
LOC286254	Hs.170035		Hypothetical protein LOC286254	286254	1559765_a_at	0.196201	0.460314	-1.21118	0.155491	0.334343	1.4188	0.00101516	0.00213147	1.64178	0.0608103	0.196067	-1.28544		342	270	155	251	224	124	209	153	289	246	282	154	94	181	105	88	154	100	106	72	174	216	210	296
GM2A	Hs.483873	NM_000405	GM2 ganglioside activator	2760	1559776_at	0.0037015	0.0381614	-1.89495	0.746624	0.870145	-1.52612	3.48e-06	1.29986e-05	6.79723	0.0486343	0.16934	-1.64125		6103	11370	6709	5726	218	740	1240	1451	6823	6118	8280	6696	1021	1136	980	924	511	601	531	465	942	666	772	834
	Hs.469370		CDNA FLJ33330 fis, clone BRACE2000441		1559822_s_at	0.325803	0.599772	-1.15836	0.933183	0.971257	-1.016	0.0446616	0.0656266	1.28393	0.521474	0.713743	-1.07851		1998	1174	1871	1427	1831	1947	862	1586	1046	1263	1284	1352	1094	1285	1230	1123	684	1016	770	957	1129	1845	1459	1455
	Hs.379809		Homo sapiens similar to double homeobox protein (LOC375354), mRNA	375354	1559826_a_at	0.4715	0.726635	-1.08894	0.69198	0.836681	1.06844	0.0018872	0.00373768	1.41935	0.431372	0.64329	-1.08042		1085	654	902	579	69	6	60	87	1351	1325	1503	1513	625	563	402	514	74	100	55	39	1001	1000	1230	997
	Hs.379809		Homo sapiens similar to double homeobox protein (LOC375354), mRNA	375354	1559827_at	4.56e-05	0.00180099	-1.51203	0.0994232	0.247315	1.21601	1.91e-05	5.87024e-05	1.44954	9.13798e-05	0.00203695	-1.38213		1709	1689	2383	1572	125	175	60	268	2396	2441	2128	2133	886	1027	874	1016	3	19	4	7	2436	2030	2227	2523
	Hs.351215		LOC441434	441434	1559835_at	0.0761448	0.267117	-1.6087	0.392999	0.606682	-1.27345	0.591506	0.645932	1.10623	0.48737	0.688491	-1.14005		354	190	132	101	52	65	85	99	156	247	118	144	181	210	106	141	164	174	117	151	93	105	109	89
TBX18	Hs.251830		T-box 18	9096	1559840_s_at	0.469034	0.725182	1.18099	0.358976	0.57389	1.17357	0.0567321	0.0815623	-1.32225	0.888342	0.943379	-1.01966		216	177	175	142	311	287	347	183	157	130	148	114	242	253	221	226	244	332	158	219	227	332	377	322
ZNF325	Hs.102397	NM_016265	zinc finger protein 325	51711	1559881_s_at	0.901972	0.97069	-1.01429	0.00561553	0.0308257	-1.39897	0.413688	0.474852	-1.0672	0.047474	0.166677	1.17965		1366	991	777	804	524	664	897	996	1117	1060	1176	1331	1332	1133	1136	1266	715	963	746	526	848	1097	879	1184
HIC	Hs.546385	NM_199072	I-mfa domain-containing protein	29969	1559942_at	0.655156	0.848408	1.20359	0.00128227	0.0100374	1.87026	3.82e-05	0.000109722	-2.53487	0.0298466	0.121808	-1.47307		129	131	103	138	121	172	350	177	84	138	71	93	160	258	285	272	388	502	459	629	394	390	239	646
RUVBL2	Hs.515846	NM_006666	RuvB-like 2 (E. coli)	10856	1559946_s_at	0.752385	0.90317	-1.03653	0.0338791	0.11539	1.41933	0.00383478	0.00710134	1.35291	0.0809702	0.235477	-1.18335		8415	9691	11197	10709	9705	8318	11261	6842	10531	11054	9904	9589	5389	5847	6347	6435	11107	8949	11745	12041	5942	6438	5353	6604
	Hs.423159		LOC441340	441340	1559950_at	0.629078	0.834587	-1.1622	0.102382	0.252105	-1.40281	0.0171679	0.0276049	-1.56425	0.397085	0.615782	1.15752		171	128	47	66	40	15	58	208	74	115	125	74	141	189	182	188	147	138	172	166	99	86	85	105
	Hs.423159		LOC441340	441340	1559952_x_at	0.794473	0.924333	-1.06768	0.140307	0.311588	-1.31233	0.029781	0.0454332	-1.41162	0.37867	0.598666	1.14016		283	83	120	145	134	217	56	166	179	104	155	171	135	359	207	278	185	189	175	174	132	215	208	214
DDX42	Hs.8765	NM_007372	DEAD (Asp-Glu-Ala-Asp) box polypeptide 42	11325	1559954_s_at	0.376389	0.646589	-1.08814	0.337296	0.552	-1.10636	0.180803	0.22969	1.10079	0.956262	0.979897	1.00385		2217	1629	1879	1318	1431	1600	2033	2059	1602	1376	1653	1191	1847	1519	1697	1386	1496	1822	1755	1469	1438	999	1170	1509
	Hs.207079		Homo sapiens cDNA FLJ40915 fis, clone UTERU2005450.		1559964_at	0.14198	0.380569	1.63988	0.0723525	0.198534	-1.48195	0.0236992	0.0369504	-1.55017	0.0252469	0.108941	1.54157		175	68	24	69	35	48	127	150	157	170	171	244	204	200	187	230	64	170	100	138	117	290	80	149
	Hs.402352		Hypothetical LOC283583	283583	1559970_at	0.386815	0.656489	-1.15424	0.125828	0.289355	1.2607	0.297904	0.356655	-1.12234	0.0947503	0.259985	-1.20925		135	161	218	167	94	176	250	195	146	152	75	92	157	161	148	165	169	189	185	186	235	237	167	223
SFXN3	Hs.283844	NM_030971	Sideroflexin 3	81855	1559993_at	0.0333608	0.16	-2.22881	0.912981	0.960927	-1.06917	0.0700435	0.0987422	1.81948	0.139132	0.329105	-1.61008		745	321	121	128	144	124	124	167	157	164	218	82	129	168	162	82	52	149	98	87	57	150	314	105
			NULL		1560006_a_at	0.101838	0.316173	-1.23171	0.826128	0.916609	-1.03229	0.0883553	0.121531	1.18123	0.303264	0.525423	-1.10292		387	328	340	258	298	305	100	243	337	285	262	302	269	292	196	266	259	303	187	179	322	231	199	302
KIAA0251	Hs.370781	NM_015027	KIAA0251 protein	23042	1560014_s_at	0.79093	0.922823	-1.08452	0.873545	0.941405	-1.06912	0.217838	0.270775	1.37327	0.940177	0.972098	-1.01895		461	195	62	84	142	198	90	109	288	183	294	175	96	148	174	162	69	68	96	85	120	371	94	182
SMILE	Hs.331268	NM_181783	SMILE protein	160418	1560017_at	0.678291	0.861946	1.05882	0.899218	0.954041	1.02129	0.0864303	0.119238	1.20983	0.838121	0.916808	1.02199		391	226	262	209	259	284	269	318	326	248	361	239	261	199	244	212	254	348	218	269	292	202	200	88
RPS20	Hs.8102	NM_001023	Ribosomal protein S20	6224	1560023_x_at	0.0791031	0.272689	-1.44186	0.000443251	0.00446365	-1.87249	0.0168734	0.0271797	-1.36125	0.108167	0.282338	1.21845		109	338	240	212	102	92	115	211	124	185	238	180	353	286	386	326	88	93	127	175	291	245	146	278
	Hs.502480		Homo sapiens transcribed sequence with weak similarity to protein ref:NP_060219.1 (H.sapiens) hypothetical protein FLJ20294 [Homo sapiens]		1560031_at	0.260804	0.535817	1.75901	0.0102552	0.0483714	1.7898	0.000559189	0.00124091	-2.38898	0.246681	0.46626	-1.26858		181	117	49	97	11	118	228	125	221	201	355	303	251	233	281	284	443	548	632	520	461	661	238	252
			NULL		1560048_at	0.662207	0.853204	1.1511	0.260456	0.470191	1.42404	0.82738	0.856451	-1.04949	0.618422	0.783845	-1.11708		136	203	133	256	108	83	68	191	269	316	222	419	223	127	187	141	171	200	103	95	384	628	156	194
FLJ20847	Hs.523715		Hypothetical protein FLJ20847	55048	1560060_s_at	0.00160788	0.021415	1.2877	0.0277158	0.10006	1.25291	1.91e-05	5.87024e-05	1.3762	0.372622	0.592908	1.05253		5194	4232	4576	4507	6481	5728	5585	8061	5751	5835	4811	5416	3229	3486	3837	3105	4555	4510	5218	4508	4244	4335	3122	3730
	Hs.334325		Clone IMAGE:4828738, mRNA		1560070_at	0.316344	0.59072	1.35971	0.483156	0.686473	1.18146	0.207069	0.258827	-1.27363	0.826722	0.910402	1.04175		80	37	98	63	41	112	32	129	164	124	65	89	71	142	131	39	61	149	86	72	128	109	181	119
THEM2	Hs.9676		Thioesterase superfamily member 2	55856	1560071_a_at	0.973982	0.99245	1.00587	0.0826661	0.218245	-1.6113	0.0237466	0.0370164	1.44418	0.202902	0.414019	1.21608		455	324	277	308	172	248	114	233	356	441	514	666	314	196	311	348	158	87	203	174	271	202	264	92
	Hs.432487		CDNA FLJ42733 fis, clone BRAWH2013871	401552	1560089_at	0.886061	0.964303	-1.02949	0.579082	0.760928	-1.31453	0.000569127	0.00126025	2.40636	0.770138	0.879584	1.06107		1045	618	363	278	313	626	151	704	817	791	490	584	261	286	215	310	155	153	107	158	263	293	265	237
FLJ13815	Hs.419988		hypothetical protein FLJ13815	84144	1560101_at	0.0100281	0.0731931	2.09958	0.626929	0.794492	-1.16802	0.247858	0.303547	1.26448	0.0284427	0.118047	1.60524		66	274	237	131	444	252	469	721	150	277	318	342	208	324	212	191	218	182	213	175	314	130	164	205
NEDD1	Hs.270084	NM_152905	Neural precursor cell expressed, developmentally down-regulated 1	121441	1560116_a_at	0.0123243	0.084097	1.8921	0.30961	0.522924	1.14135	0.000112656	0.000289456	-1.76425	0.23849	0.457095	1.14929		1581	1899	1561	1678	2281	2618	5583	2334	3541	2738	2852	3479	4341	3225	4266	4178	5818	4547	5852	5566	3598	4822	3138	3205
	Hs.333198		Homo sapiens, clone IMAGE:5261865, mRNA		1560131_at	0.285338	0.56099	-1.45648	0.133933	0.302575	1.58466	0.485823	0.546006	-1.16992	0.0748948	0.22424	-1.52397		156	90	80	84	96	26	56	133	66	24	30	132	33	140	58	82	87	115	124	81	109	70	222	184
	Hs.256882		CDNA FLJ25312 fis, clone SYN01070		1560141_at	0.323733	0.598066	-1.23989	0.507552	0.705646	-1.12997	0.269356	0.326519	-1.1701	0.813822	0.90414	-1.03345		276	165	121	97	76	73	74	121	181	162	193	183	190	181	172	196	38	71	149	57	281	287	286	139
MKLN1	Hs.44693	NM_013255	Muskelin 1, intracellular mediator containing kelch motifs	4289	1560145_at	0.136709	0.372254	-1.37548	0.23764	0.443973	1.31542	0.541166	0.598557	1.09832	0.0647084	0.204083	-1.34647		733	553	227	282	11	201	212	222	566	402	398	598	231	348	302	338	273	297	385	359	582	493	483	335
	Hs.434635		Homo sapiens, clone IMAGE:5735420, mRNA		1560156_at	0.021913	0.12255	1.35353	0.000943419	0.00794105	2.46649	4.91e-05	0.000137248	1.79852	0.330395	0.552181	-1.11558		400	298	367	437	483	438	639	611	474	484	558	379	161	149	178	79	416	319	458	263	424	276	170	471
			NULL		1560208_at	0.20946	0.476085	1.36661	0.000546392	0.00522373	1.33894	1.26e-11	3.01885e-10	-3.41334	0.05833	0.190909	-1.16679		277	206	314	305	507	591	443	388	223	237	279	344	1019	1067	954	766	1683	1516	1369	1302	1148	1186	1178	810
KIAA1012	Hs.42959		KIAA1012	22878	1560250_s_at	0.348359	0.621763	-1.17799	0.0760387	0.205605	-1.28196	0.0257739	0.0398784	-1.29074	0.525407	0.716252	1.07028		80	172	148	146	86	72	122	118	130	182	140	77	190	163	198	181	97	120	181	145	172	86	192	149
	Hs.200745		Homo sapiens, clone IMAGE:5590287, mRNA		1560258_a_at	0.114359	0.338259	2.20568	0.0935122	0.237011	3.47162	0.404513	0.465876	1.37744	0.938401	0.97108	-1.0296		139	50	144	107	263	93	740	113	142	168	221	201	37	61	66	65	150	176	151	195	170	289	258	201
	Hs.375064		Clone IMAGE:4797534, mRNA, partial cds		1560271_at	0.437173	0.700075	-1.28296	0.820598	0.914348	1.09708	0.322535	0.382139	1.28918	0.477996	0.680301	-1.19786		670	435	105	89	60	43	222	255	366	257	401	421	215	254	234	152	112	196	104	89	232	615	180	348
WTAP	Hs.446091	NM_152858	Wilms tumor 1 associated protein	9589	1560274_at	0.956178	0.987539	1.01203	0.859512	0.934607	1.05598	0.0693531	0.0978516	1.41315	0.931195	0.966822	-1.01569		122	165	33	54	66	114	44	61	123	108	140	101	81	69	77	32	9	79	57	74	57	91	81	99
LOC93109	Hs.478729	NM_138399	Hypothetical protein BC007772	93109	1560275_at	0.83673	0.943955	-1.06533	0.381248	0.595916	-1.11817	2.14e-06	8.46745e-06	-2.43255	0.632435	0.793031	1.06254		360	219	183	192	179	315	169	294	239	134	203	258	533	626	720	496	362	562	293	395	610	817	513	696
	Hs.427902		Homo sapiens, clone IMAGE:5480271, mRNA		1560290_at	0.0520569	0.21112	-2.09597	0.330732	0.545717	1.2425	0.0275404	0.0423487	-1.57657	0.0427739	0.155312	-1.51118		272	123	71	80	70	63	72	136	73	77	13	17	124	129	136	178	107	248	136	114	159	235	181	229
	Hs.378432		Clone IMAGE:4732650, mRNA		1560296_at	0.731442	0.891604	1.09638	0.752539	0.873956	1.10047	0.537515	0.595277	1.13278	0.984183	0.994225	1.00399		558	352	191	362	475	351	476	118	275	351	379	783	375	304	247	363	336	591	315	330	579	351	124	211
PARG1	Hs.430919		PTPL1-associated RhoGAP 1	9411	1560318_at	0.907687	0.973458	-1.0355	0.378901	0.593749	-1.16084	0.00122464	0.0025287	-1.79651	0.586065	0.761133	1.08677		79	18	42	36	37	57	16	60	55	14	56	43	73	68	123	68	74	67	76	42	85	93	55	80
NAP1L4	Hs.501684	NM_005969	Nucleosome assembly protein 1-like 4	4676	1560339_s_at	0.826333	0.938968	1.01573	0.00308222	0.0195015	1.41538	5.67e-06	1.99517e-05	1.44623	0.0373274	0.141772	-1.14061		5073	4897	4645	4737	5720	6370	6515	4426	3404	4468	4393	4017	2759	2725	3063	2620	4229	4664	5488	4618	3979	2328	3345	2960
	Hs.434757		Clone IMAGE:5740472, mRNA		1560386_at	0.212179	0.479008	-1.49195	0.548889	0.738173	-1.141	0.068843	0.0972015	-1.41709	0.635767	0.794588	-1.09001		178	111	44	84	20	72	79	117	63	65	69	74	97	153	149	127	92	128	109	90	161	217	77	48
	Hs.19340		CDNA clone IMAGE:6022744, partial cds		1560402_at	0.47139	0.726635	-1.13049	0.680368	0.829824	-1.09465	0.0677518	0.0958167	1.29587	0.8253	0.909572	-1.03023		190	339	167	179	89	126	225	203	186	167	241	311	133	129	228	175	183	116	134	138	115	184	145	200
	Hs.283453		CDNA FLJ31398 fis, clone NT2NE1000175		1560433_at	0.814048	0.933224	-1.03624	0.0397572	0.129691	-1.43055	0.515182	0.573503	1.07525	0.17987	0.384741	1.16482		296	282	192	288	153	218	238	232	215	240	321	425	215	306	287	330	229	81	167	226	179	276	149	284
	Hs.283453		CDNA FLJ31398 fis, clone NT2NE1000175		1560434_x_at	0.869974	0.95808	1.03088	0.665033	0.819362	-1.09377	0.450206	0.510796	1.11102	0.673236	0.820083	1.06019		312	313	234	161	145	247	227	263	320	239	387	275	132	183	270	389	184	108	226	223	288	295	113	344
	Hs.369773		Transcribed locus, moderately similar to NP_002262.3 RAN binding protein 5 [Homo sapiens]		1560446_at	0.45612	0.715283	1.1322	0.0864929	0.224629	1.22099	0.000519075	0.00116176	-1.48066	0.468132	0.672887	-1.07125		138	64	74	106	137	121	75	101	145	77	74	135	105	126	148	164	171	182	151	203	149	164	142	164
	Hs.350953		Clone IMAGE:4294221, mRNA		1560474_at	0.405181	0.673858	1.19882	0.0140323	0.0606463	1.55475	0.0445115	0.0654379	-1.32317	0.205534	0.417128	-1.1852		165	127	11	122	99	108	100	153	109	128	159	163	140	93	102	149	159	115	152	138	201	278	194	268
STXBP3	Hs.530436	NM_007269	Syntaxin binding protein 3	6814	1560486_at	0.0694988	0.252378	1.48727	0.783457	0.892586	-1.09428	0.0189257	0.0301407	1.58598	0.135877	0.324405	1.31899		135	133	49	115	52	96	72	96	291	187	264	227	103	64	108	79	70	75	68	91	78	87	77	101
	Hs.385582		Clone IMAGE:4723630, mRNA		1560525_at	0.158175	0.406701	-1.40639	0.0865508	0.224671	1.53155	0.949485	0.959128	1.01055	0.0318318	0.127274	-1.46706		120	82	46	60	43	96	49	24	39	48	71	68	19	50	71	66	47	108	67	89	52	100	83	85
MGC48625	Hs.20506	NM_182609	Hypothetical protein MGC48625	342926	1560562_a_at	0.00146386	0.0201019	1.52703	0.030974	0.108052	-1.55274	8.11e-05	0.000215925	1.65591	0.000408489	0.00605005	1.53665		857	723	750	778	360	324	488	709	1873	1983	1887	1868	572	924	816	573	5	6	5	4	870	1201	666	959
PRDX5	Hs.502823	NM_181652	Peroxiredoxin 5	25824	1560587_s_at	0.794619	0.924341	-1.0209	0.0359801	0.120615	-1.41079	4.83e-08	3.09849e-07	1.92745	0.174923	0.378227	1.10837		26194	23351	29613	32296	30864	34903	22706	30656	24872	25896	25427	23021	19295	12716	17166	17808	11172	7118	10458	13484	12534	11895	13418	14882
FLJ14640	Hs.317590	NM_032816	Hypothetical protein FLJ14640	84902	1560599_a_at	0.616742	0.826452	-1.07942	0.0150955	0.0640414	1.29666	5.06e-05	0.000141096	-1.55237	0.0365937	0.139916	-1.20635		226	237	209	225	224	454	242	192	159	145	136	110	255	309	273	331	478	411	422	441	336	290	301	350
	Hs.116468		CDNA FLJ20196 fis, clone COLF0944		1560622_at	0.894868	0.967525	1.03499	0.578469	0.760593	-1.25672	0.0606538	0.0866603	1.56758	0.626661	0.789443	1.11596		2696	1817	362	813	285	326	703	1144	2370	1614	3037	2295	1258	874	1023	957	235	460	315	421	1126	2307	758	922
TSPYL	Hs.527293		CDNA FLJ39563 fis, clone SKMUS2001164	7259	1560647_at	0.270569	0.5461	1.40173	0.298245	0.511886	-1.27235	0.146863	0.191108	-1.31528	0.135573	0.32389	1.32648		53	33	33	54	64	69	21	40	85	90	86	30	71	79	72	84	33	86	59	77	4	86	89	47
LOC150759	Hs.446532	NM_175853	hypothetical protein LOC150759	150759	1560659_at	0.815571	0.934041	1.07997	0.625272	0.793336	-1.17909	0.938373	0.949983	1.01834	0.610248	0.777987	1.12793		221	272	105	96	49	41	329	240	188	179	359	114	301	291	103	72	119	124	115	80	205	292	199	167
LOC150759	Hs.446532	NM_175853	hypothetical protein LOC150759	150759	1560661_x_at	0.448927	0.709429	1.24242	0.825289	0.916201	-1.05535	0.422338	0.48335	-1.16216	0.489373	0.690151	1.13783		236	134	74	183	46	26	256	191	250	172	184	433	283	209	181	166	189	211	149	115	283	164	208	271
	Hs.407109		MRNA; cDNA DKFZp686F0137 (from clone DKFZp686F0137)		1560680_at	0.416378	0.682619	1.24215	0.930429	0.969925	-1.02857	0.330724	0.390944	1.22474	0.523438	0.715077	1.14084		170	167	43	66	20	116	80	98	213	156	176	249	125	133	100	56	76	55	88	130	116	147	177	16
LOC201229	Hs.434386		Hypothetical protein LOC201229	201229	1560703_at	0.213037	0.479994	-1.61852	0.0105476	0.0493234	-2.52658	0.447119	0.507612	-1.20126	0.287358	0.508729	1.296		462	139	67	66	55	91	29	115	150	135	212	120	285	338	156	243	60	89	43	88	106	219	56	148
	Hs.162408		CDNA clone IMAGE:30416574, partial cds		1560738_at	0.00579826	0.0514418	3.21498	0.0317663	0.110082	2.11039	0.686576	0.732625	-1.09799	0.583155	0.758931	1.13594		52	42	74	39	414	196	246	140	99	48	107	81	70	90	106	42	157	342	210	224	104	89	125	49
CKLFSF7	Hs.440494	NM_181472	Chemokine-like factor super family 7	112616	1560754_at	0.0384482	0.174628	-1.92979	0.695546	0.839083	1.16811	0.198492	0.249357	1.36771	0.0793655	0.232677	-1.55125		545	276	88	218	37	253	97	139	157	138	87	260	97	124	113	243	171	278	164	129	171	175	78	182
	Hs.479530		Transcribed sequence with weak similarity to protein sp:P39193 (H.sapiens) ALU6_HUMAN Alu subfamily		1560776_at	0.342731	0.61687	-1.20352	0.0774589	0.208302	-1.40508	0.703022	0.747273	-1.05195	0.535016	0.723645	1.08623		208	141	121	145	52	90	92	123	142	166	166	191	159	210	184	139	84	75	61	52	165	300	161	87
ZNF568	Hs.404220	NM_198539	Zinc finger protein 568	374900	1560779_a_at	0.738834	0.89523	1.07047	0.0682483	0.19065	-1.45226	0.705591	0.7496	-1.05457	0.124714	0.307989	1.2503		148	111	86	102	174	97	107	137	80	153	115	94	214	158	119	87	68	99	73	84	126	179	84	83
IER5	Hs.15725	NM_016545	Immediate early response 5	51278	1560792_at	0.197708	0.462116	1.16636	0.00860877	0.0425396	-1.43035	0.55916	0.615945	1.05083	0.00711984	0.0458992	1.28752		341	431	428	408	565	593	298	531	365	376	492	531	477	466	465	543	430	427	386	375	125	375	324	286
			NULL		1560814_a_at	0.087542	0.289598	1.47321	0.16089	0.341716	-1.30216	0.243618	0.298996	-1.18076	0.0325875	0.129106	1.37757		171	187	192	234	338	215	362	277	316	319	251	232	257	372	233	433	250	201	168	300	136	489	186	259
MOV10	Hs.514941	NM_020963	Mov10, Moloney leukemia virus 10, homolog (mouse)	4343	1560817_at	0.897102	0.968574	-1.03546	0.647019	0.807814	1.15171	0.521345	0.579412	1.14002	0.677991	0.823394	-1.08818		263	123	106	92	102	341	103	161	121	118	120	62	117	156	96	99	103	179	126	108	118	154	164	126
			NULL		1560821_at	0.264584	0.540193	-1.67456	0.00383017	0.0230373	1.74036	3.32e-05	9.66665e-05	-2.67367	0.00538008	0.037649	-1.72213		200	208	77	81	33	60	50	117	114	99	78	125	197	236	168	281	287	276	190	180	610	453	592	482
	Hs.353610		Homo sapiens, clone IMAGE:4820845, mRNA		1560827_at	0.111146	0.332916	-1.22348	0.00236163	0.0158979	-1.56195	0.656796	0.706204	1.03994	0.209879	0.421879	1.11929		302	185	239	191	93	185	218	200	182	196	181	244	270	208	209	290	140	171	119	122	184	121	197	197
	Hs.432563		Homo sapiens, clone IMAGE:4738072, mRNA		1560853_x_at	0.00117644	0.0172452	2.52582	0.279859	0.491948	-1.46914	0.0503663	0.0732162	1.5047	0.00249395	0.0220091	2.01131		259	169	91	275	540	405	811	119	625	454	631	426	254	318	285	250	93	142	92	117	274	265	243	281
KIAA0877	Hs.408623		KIAA0877 protein	23333	1560916_a_at	0.0255955	0.135827	1.4	0.0945988	0.238953	1.13872	3.3e-08	2.22079e-07	-1.86645	0.644666	0.800221	1.03233		392	446	359	338	624	866	683	704	361	376	346	338	821	769	905	720	944	933	1009	871	878	778	1040	869
LOC150383	Hs.103110		Similar to RIKEN cDNA 2210021J22	150383	1560981_a_at	0.928496	0.98023	-1.02709	0.532015	0.725469	-1.09211	3.19e-05	9.32948e-05	-2.12515	0.703927	0.840235	1.05267		81	121	108	107	57	84	153	227	50	104	67	70	186	284	178	265	294	161	175	213	223	202	246	158
	Hs.41144		Full length insert cDNA clone YW21C01		1560986_a_at	0.7424	0.897138	-1.11512	0.774949	0.887463	-1.07987	0.326641	0.386602	-1.23237	0.975782	0.989889	-1.00638		330	126	31	70	55	118	188	121	147	58	136	176	221	132	167	156	162	150	97	140	205	265	141	92
	Hs.384565		Full length insert cDNA clone YW28G08		1561017_at	0.00142943	0.019806	4.0757	0.209618	0.407929	1.54016	0.975811	0.980506	1.00711	0.10223	0.27245	1.49411		67	40	51	93	505	400	289	614	96	33	71	38	82	146	159	111	339	203	255	267	136	105	104	125
RARSL	Hs.485910	NM_020320	Arginyl-tRNA synthetase-like	57038	1561048_at	0.020354	0.116755	1.33099	2.94e-07	1.43901e-05	-1.88693	6.09e-05	0.000166624	-1.4062	7.20855e-07	5.94308e-05	1.62659		261	303	242	191	388	456	424	346	241	312	227	260	588	449	519	580	281	240	328	364	299	215	290	247
	Hs.384642		Full length insert cDNA clone YT88G03		1561135_at	0.020539	0.117568	-1.4557	0.958565	0.983316	-1.00929	0.131563	0.173152	1.19569	0.0963262	0.262854	-1.21963		187	211	103	189	72	127	130	120	109	93	111	186	94	155	117	123	157	115	51	113	127	110	139	157
	Hs.336621		Full length insert cDNA clone ZD60E09		1561155_at	0.425205	0.689428	-1.25408	0.334821	0.54937	-1.42394	0.280289	0.338241	1.27778	0.903022	0.95234	1.02747		349	171	100	71	80	75	130	139	159	114	205	200	175	156	114	126	52	92	158	127	127	203	22	21
KIAA1950	Hs.42221		KIAA1950 protein	155185	1561179_s_at	0.957829	0.987805	-1.01032	0.603511	0.777813	-1.07535	0.009085	0.0154903	-1.39355	0.740872	0.861939	1.03873		260	310	180	278	141	199	210	299	347	307	264	268	300	361	436	380	535	247	275	277	339	225	422	427
LRP11	Hs.408355	NM_032832	Low density lipoprotein receptor-related protein 11	84918	1561180_at	0.114492	0.338404	1.31635	0.550729	0.739821	1.13446	0.0968677	0.131934	1.25614	0.468215	0.672907	1.1011		2728	4284	3011	3617	2720	2388	3138	3255	5979	5406	6220	6804	2278	3426	3301	2779	3601	3889	3256	3654	2402	4674	2327	2934
CDKL3	Hs.105818	NM_016508	Cyclin-dependent kinase-like 3	51265	1561190_at	0.462334	0.720068	1.298	0.376147	0.591377	-1.23018	0.0475581	0.0694833	-1.51784	0.255965	0.476771	1.25663		104	55	56	35	61	64	61	85	107	68	76	127	198	131	79	73	35	99	87	45	112	123	215	66
C21orf106	Hs.189585	NM_015151	Chromosome 21 open reading frame 106	23181	1561286_a_at	0.0374667	0.172226	1.57225	0.426027	0.635729	1.66055	0.000126326	0.000321267	3.06897	0.326768	0.548994	1.23909		234	224	234	346	847	577	490	477	233	222	208	210	92	44	105	86	106	156	211	168	104	158	46	137
	Hs.385511		Homo sapiens, clone IMAGE:5272441, mRNA		1561360_at	0.168325	0.420725	-1.37583	0.283687	0.496542	1.19818	0.0364243	0.0545358	-1.35159	0.0889296	0.249868	-1.27037		107	75	213	123	61	176	59	74	84	65	116	118	112	122	151	165	205	195	138	148	144	119	199	170
NRP1	Hs.131704	NM_003873	Neuropilin 1	8829	1561365_at	0.227363	0.496701	-1.55431	0.578846	0.760812	1.15297	0.136291	0.178594	-1.3827	0.215446	0.428422	-1.30496		224	37	94	60	52	109	44	79	43	71	80	56	79	92	101	166	92	104	40	99	153	123	191	208
	Hs.434739		Homo sapiens, clone IMAGE:5403381, mRNA		1561418_at	0.971466	0.991541	1.0219	0.00011493	0.00159235	-1.48975	5.4e-12	1.53659e-10	-7.34567	0.00271464	0.0233886	1.42258		83	74	50	67	56	50	106	55	74	39	78	102	639	497	657	642	389	229	329	351	531	585	485	370
LOC283914	Hs.385772		Hypothetical protein LOC283914	283914	1561518_at	0.947067	0.986005	-1.01496	0.181848	0.371212	1.25041	0.0269439	0.041508	-1.37407	0.317086	0.538902	-1.14484		196	122	116	75	115	152	115	165	102	96	138	120	159	223	138	97	266	232	91	176	164	209	224	181
	Hs.385649		Hypothetical LOC389184	389184	1561571_at	0.540946	0.776564	-1.16593	0.969952	0.988668	1.00847	0.523849	0.581807	-1.113	0.645645	0.800842	-1.08003		231	187	200	299	194	388	103	181	130	317	77	183	375	148	211	210	279	304	285	258	179	266	259	74
NBEAL1	Hs.471145	NM_198945	Neurobeachin-like 1	65065	1561589_a_at	0.207086	0.473509	-1.28761	0.387651	0.602066	-1.1388	0.0337931	0.0509394	-1.31141	0.76864	0.878706	-1.03578		104	72	63	52	68	60	59	81	54	43	43	44	64	105	119	73	116	99	77	57	46	106	69	64
SLC8A1	Hs.468274	NM_021097	Solute carrier family 8 (sodium/calcium exchanger), member 1	6546	1561615_s_at	0.88254	0.962823	1.25	0.00446396	0.0258941	1.67815	1.53e-07	8.34171e-07	-9.44792	0.0425455	0.154731	-1.55867		27	31	63	7	65	65	43	33	14	28	17	55	220	297	253	246	404	476	261	325	403	729	326	486
HMGA2	Hs.505924	NM_003483	High mobility group AT-hook 2	8091	1561633_at	0.233447	0.503492	-1.95455	0.00247468	0.0165205	2.54007	0.00783431	0.0135442	-2.1033	0.00347992	0.0277919	-2.32757		745	185	367	509	444	491	403	411	9	52	7	31	202	413	524	483	1750	1522	2228	1202	455	551	265	267
	Hs.378503		Clone IMAGE:4182761, mRNA		1561640_at	0.230649	0.499916	-1.32861	0.709702	0.847569	-1.109	0.313468	0.372782	1.20028	0.550076	0.734533	-1.11303		569	402	118	130	153	170	190	227	219	238	335	303	223	295	207	211	187	174	124	138	153	362	256	294
KIAA1908	Hs.436146		KIAA1908 protein	114796	1561666_a_at	0.568208	0.794304	-1.22915	0.00959816	0.046115	-1.46819	1.94e-06	7.75535e-06	-2.68688	0.120521	0.301708	1.2481		230	194	183	34	46	157	133	176	229	88	69	145	458	516	366	518	194	247	260	320	260	505	275	470
ZNF382	Hs.138297	NM_032825	Zinc finger protein 382	84911	1561687_a_at	0.156554	0.404355	-1.34019	0.722505	0.855534	1.0885	0.259896	0.316467	1.1931	0.209844	0.421848	-1.21829		240	172	259	111	111	105	119	98	267	190	165	112	140	172	122	114	152	181	79	233	95	98	184	171
	Hs.425116		Homo sapiens, clone IMAGE:5272626, mRNA		1561705_at	0.294705	0.569881	-1.21315	0.747721	0.870909	-1.05573	0.555025	0.611981	-1.07595	0.601431	0.771418	-1.06685		166	152	118	62	63	152	108	106	86	122	55	129	167	94	83	158	140	111	112	146	124	112	106	100
	Hs.384574		Full length insert cDNA clone ZD97H10		1561749_at	0.138401	0.374931	-1.25493	0.0279375	0.100643	-1.63203	0.0152653	0.0248031	1.3804	0.562667	0.743423	1.07322		618	405	209	422	406	447	337	287	310	311	255	283	285	372	363	315	224	362	107	203	245	213	151	131
SLC39A14	Hs.301743		solute carrier family 39 (zinc transporter), member 14	23516	1561886_a_at	0.244064	0.516246	-1.71084	0.729093	0.860116	1.2233	0.452379	0.51302	1.31004	0.285668	0.506844	-1.47582		419	82	39	28	83	84	75	84	91	39	105	103	38	111	88	72	126	65	74	96	155	137	74	29
HS3ST3B1	Hs.48384	NM_006041	Heparan sulfate (glucosamine) 3-O-sulfotransferase 3B1	9953	1561908_a_at	0.863195	0.9549	1.22668	0.0119835	0.053886	2.37741	0.0018936	0.0037483	-3.97026	0.0813147	0.236094	-1.87891		179	83	180	94	219	316	156	183	74	102	160	105	308	418	304	373	651	941	680	484	1035	360	674	1846
	Hs.402684		Homo sapiens, clone IMAGE:5278237, mRNA, partial cds		1561915_at	0.256794	0.531015	1.48396	0.404471	0.616704	-1.24535	0.217906	0.270843	-1.30032	0.169056	0.371273	1.3432		130	120	78	46	166	355	65	91	131	85	126	91	132	183	187	168	238	189	126	78	125	130	84	106
DNCH2	Hs.384482		dynein, cytoplasmic, heavy polypeptide 2	79659	1561939_at	0.98441	0.996311	-1.00309	0.0183932	0.0739514	-1.53327	0.686741	0.732697	1.04727	0.0862112	0.244771	1.22725		231	162	77	179	108	152	193	132	137	184	189	199	218	167	224	140	112	114	137	78	131	182	68	155
	Hs.206992		Homo sapiens cDNA FLJ23873 fis, clone LNG12941		1562012_at	0.164234	0.415164	1.29545	0.164234	0.346563	-1.2369	0.103228	0.139797	-1.21535	0.0548328	0.182826	1.26296		228	199	142	135	147	205	249	235	227	182	305	274	296	205	383	202	280	262	238	174	271	147	224	160
	Hs.351620		Homo sapiens transcribed sequence with weak similarity to protein ref:NP_055301.1 (H.sapiens) neuronal thread protein [Homo sapiens]		1562062_at	0.263159	0.538401	-1.59361	0.569448	0.753768	1.16193	0.0723647	0.101717	-1.53404	0.235642	0.453365	-1.31392		831	475	144	197	87	266	207	222	292	184	372	437	486	545	360	511	339	486	278	329	774	1249	341	624
	Hs.351620		Homo sapiens transcribed sequence with weak similarity to protein ref:NP_055301.1 (H.sapiens) neuronal thread protein [Homo sapiens]		1562063_x_at	0.461845	0.719772	-1.42525	0.951519	0.980238	-1.02033	0.208932	0.26087	-1.42945	0.631491	0.792535	-1.14191		949	393	194	180	230	143	272	290	451	241	286	495	531	624	393	560	303	453	89	349	865	1414	212	447
AKR1C1	Hs.460260	NM_001353	Aldo-keto reductase family 1, member C2 (dihydrodiol dehydrogenase 2; bile acid binding protein; 3-a	1645	1562102_at	0.0478618	0.200539	2.72102	0.46761	0.672315	1.2378	0.105682	0.142728	-1.52534	0.343531	0.564516	1.27005		129	156	70	154	561	501	351	320	291	232	283	231	355	407	295	234	242	210	236	243	727	240	457	841
	Hs.407659		Homo sapiens, clone IMAGE:5240933, mRNA		1562106_at	0.544707	0.778785	1.21771	0.0880806	0.227472	1.46486	0.0330284	0.0498993	-1.51747	0.413938	0.629744	-1.16143		65	31	103	72	82	117	67	62	92	76	60	104	126	73	74	97	211	152	78	106	92	125	224	96
LOC151171	Hs.133000		hypothetical protein LOC151171	151171	1562214_at	0.906396	0.972988	1.03561	0.921937	0.966091	1.02404	0.28703	0.345184	-1.22741	0.988942	0.996062	1.00262		25	130	69	113	54	81	90	79	14	118	143	119	97	154	113	52	92	175	104	64	73	110	136	98
PDE5A	Hs.370661	NM_033437	Phosphodiesterase 5A, cGMP-specific	8654	1562228_s_at	0.777352	0.915886	1.04416	0.939832	0.974301	-1.0091	0.0193335	0.0307405	-1.2722	0.800018	0.896149	1.02438		284	199	279	257	234	232	234	160	270	342	305	351	290	381	328	332	271	410	379	458	252	271	295	302
NALP1	Hs.513902	NM_033007	NACHT, leucine rich repeat and PYD (pyrin domain) containing 1	22861	1562256_at	0.961947	0.988787	1.01986	0.525133	0.720297	-1.15098	0.00665771	0.0116937	-1.87602	0.628391	0.790375	1.1035		177	183	108	111	97	165	187	155	107	137	137	196	284	293	247	350	165	491	177	160	277	183	484	103
NALP1	Hs.513902	NM_033007	NACHT, leucine rich repeat and PYD (pyrin domain) containing 1	22861	1562257_x_at	0.505039	0.750566	1.22686	0.134056	0.302753	1.37279	0.0311006	0.0472469	-1.49366	0.538595	0.725813	-1.11249		184	96	64	99	112	92	150	115	105	166	135	212	201	218	63	139	110	350	192	255	164	183	207	244
TEX9	Hs.511476	NM_198524	Testis expressed gene 9	374618	1562259_at	0.933322	0.981061	-1.01462	0.46475	0.669754	-1.16541	0.191351	0.24159	1.19618	0.645383	0.800564	1.06362		142	74	46	85	53	125	75	84	90	76	77	104	71	65	88	86	39	52	78	78	98	78	54	55
ARHGEF7	Hs.508738	NM_145735	Rho guanine nucleotide exchange factor (GEF) 7	8874	1562271_x_at	0.694132	0.870747	1.0774	0.18711	0.378256	1.32642	0.504207	0.563455	1.09871	0.501394	0.698203	-1.09941		323	265	81	132	118	224	155	202	339	189	250	249	173	197	100	181	168	242	180	134	284	269	173	277
FLJ38149	Hs.376243		hypothetical protein FLJ38149	162998	1562337_at	0.859912	0.95346	-1.05202	0.398006	0.610884	1.1747	0.0168011	0.0270793	-1.52535	0.469583	0.674035	-1.12441		51	36	47	48	14	74	38	12	29	54	84	41	58	68	73	50	31	70	90	67	79	68	115	65
ZNF501	Hs.401045	NM_145044	Zinc finger protein 501	115560	1562386_s_at	0.0752388	0.265441	1.43482	0.714826	0.850807	-1.15285	0.00133126	0.00272542	2.01737	0.127646	0.312422	1.33353		192	146	450	309	557	201	452	466	431	268	537	236	123	164	218	204	121	240	151	125	176	162	119	136
	Hs.518022		CDNA FLJ34318 fis, clone FEBRA2008481		1562416_at	0.0263833	0.138321	-2.84241	0.890437	0.949978	-1.16384	0.0367368	0.0549544	2.72324	0.125269	0.308743	-1.98673		2245	562	261	404	287	373	188	527	226	173	207	462	267	267	162	231	141	250	107	88	288	309	121	289
	Hs.441077		CDNA clone IMAGE:4776852, partial cds		1562474_at	4.04e-07	5.72545e-05	-1.61158	0.942692	0.975508	-1.02513	1.19e-13	7.8667e-12	5.48074	4.30719e-05	0.00120377	-1.48797		2215	1892	1756	2041	1391	1260	750	1022	1269	1471	1308	1338	234	282	372	295	194	349	397	300	280	193	335	260
	Hs.334259		MRNA for keratin associated protein 5-8 (KRTAP5-8 gene), clone scl121		1562681_at	0.52999	0.768704	1.155	0.9189	0.964494	-1.02141	0.556722	0.613665	-1.09513	0.605442	0.774422	1.08305		133	114	79	74	145	226	70	88	91	89	76	139	86	172	94	125	119	167	88	147	91	101	80	141
	Hs.434310		Hypothetical gene supported by BC043559	401544	1562733_at	0.28274	0.558093	1.19311	0.467913	0.672439	1.09087	0.00499421	0.00902036	-1.35755	0.799226	0.895813	1.02496		270	204	109	186	165	265	218	242	197	290	250	208	221	336	231	307	327	370	310	381	238	268	187	308
FLJ34222	Hs.285574		Zinc finger protein 229	284350	1562789_at	0.00377878	0.038667	-1.49724	0.00637597	0.033993	1.61376	0.0224578	0.0352063	1.26922	0.000245483	0.00426507	-1.54728		380	211	276	217	216	233	152	215	142	133	179	178	138	146	125	136	228	301	270	207	113	198	224	218
FLJ33979	Hs.243326	NM_152636	Hypothetical protein FLJ33979	196074	1562830_at	0.276652	0.552056	1.29147	0.400229	0.612562	1.16492	0.0943144	0.128757	-1.28283	0.856341	0.927382	1.02616		175	63	119	65	106	156	120	153	131	178	99	147	161	187	134	91	232	161	173	91	100	180	237	161
DDX6	Hs.408461	NM_004397	DEAD (Asp-Glu-Ala-Asp) box polypeptide 6	1656	1562836_at	0.93183	0.980867	-1.01736	4.54e-07	2.05943e-05	-2.03532	8.56e-08	5.07399e-07	-2.17434	4.84635e-05	0.00130257	1.60054		528	542	577	346	298	415	477	641	522	520	680	365	1375	1509	1514	1364	817	523	511	1069	475	852	594	821
	Hs.364299		CDNA FLJ37115 fis, clone BRACE2022158		1562849_at	0.287875	0.563128	-1.2489	0.281319	0.493594	-1.17383	0.0109486	0.0183532	-1.4036	0.991395	0.996958	1.0013		168	234	151	157	82	254	134	183	109	60	143	172	229	212	249	279	187	320	172	156	241	222	204	149
	Hs.434749		Anti-oxidized LDL immunoglobulin light chain variable region		1562861_at	0.391513	0.660996	1.22747	0.26614	0.476443	1.22557	0.0697948	0.0984172	-1.31647	0.851243	0.924798	-1.0274		122	141	106	97	152	165	140	105	101	195	125	161	183	103	151	177	252	297	175	225	84	79	231	162
	Hs.434687		Similar to KIAA0563 gene product (LOC391335), mRNA	391335	1562921_at	0.197766	0.462141	1.31745	0.0509342	0.155026	2.80749	0.00124946	0.00257455	2.2198	0.602504	0.772282	-1.11193		229	110	225	118	225	217	487	359	154	118	159	78	73	28	60	26	141	182	188	242	123	36	73	65
DOCK7	Hs.406156		Dedicator of cytokinesis 7	85440	1562940_at	0.458555	0.716808	-1.31813	0.466955	0.671619	-1.16624	0.00837617	0.0143903	-1.75453	0.992051	0.997294	-1.00188		221	140	96	92	177	82	141	118	111	60	122	22	264	228	293	127	16	216	299	195	267	244	194	133
	Hs.385552		Homo sapiens, clone IMAGE:5722724, mRNA		1562948_at	0.307413	0.582837	-1.34426	0.553316	0.741643	1.16939	0.682816	0.729371	-1.08217	0.257107	0.477954	-1.25		183	134	65	110	8	53	78	95	104	116	125	153	93	149	101	85	90	99	88	25	167	306	134	92
OSBP	Hs.502688	NM_002556	Oxysterol binding protein	5007	1563051_at	0.0739395	0.262689	-1.70954	0.94127	0.974948	-1.02697	0.26852	0.325688	1.28733	0.214403	0.426941	-1.32982		388	233	99	104	43	146	132	229	85	78	112	139	147	74	194	99	69	60	95	130	176	160	205	106
	Hs.407308		Homo sapiens clone IMAGE:110987 mRNA sequence		1563075_s_at	0.456128	0.715283	-1.22481	0.474715	0.678661	1.2348	0.682416	0.729015	1.08466	0.305262	0.527445	-1.22959		196	59	97	43	73	37	104	59	117	69	79	107	101	75	69	51	110	141	28	75	105	96	58	118
FLJ32855	Hs.383206	NM_182791	Hypothetical protein FLJ32855	80125	1563090_at	0.198682	0.46313	1.32084	0.719827	0.854204	1.04688	0.000287954	0.000680958	-1.65019	0.502052	0.698895	1.07879		241	117	131	178	319	154	186	246	247	250	128	232	327	270	337	314	287	373	215	321	227	434	413	343
C22orf1	Hs.159538	NM_001585	Chromosome 22 open reading frame 1	758	1563104_at	0.517378	0.760026	-1.17006	0.0464982	0.144901	-1.67808	0.996007	0.996835	1.00085	0.311666	0.53388	1.19141		305	155	72	101	82	125	72	139	223	127	131	183	188	233	132	182	142	125	38	69	93	181	149	79
FLJ20522	Hs.223296	NM_017861	GPI-mannosyltransferase subunit	54965	1563111_a_at	0.324355	0.598705	-1.06276	0.00492455	0.0279526	1.22221	0.318491	0.378091	1.04555	0.00796466	0.0496829	-1.13775		1233	1402	1424	1724	1426	1364	1709	1347	1198	1364	1321	1154	1405	1198	1111	1117	1615	1661	1444	1456	1333	1494	1475	1331
	Hs.85568		MRNA full length insert cDNA clone EUROIMAGE 626063		1563130_a_at	0.187524	0.447708	-1.40594	0.1429	0.31547	1.40205	0.476072	0.53641	-1.12689	0.0546933	0.182533	-1.40388		153	127	79	67	86	54	91	57	78	58	100	82	48	76	135	83	76	98	132	101	123	232	108	89
	Hs.382657		Homo sapiens cDNA clone IMAGE:4796641, partial cds		1563182_at	0.83042	0.941316	1.11111	0.362833	0.577799	1.23175	0.00279479	0.00533587	-2.17647	0.61884	0.784009	-1.11546		32	46	44	31	46	60	65	32	65	11	59	2	121	75	55	64	115	141	95	209	39	68	64	45
	Hs.383615		Homo sapiens cDNA: FLJ21185 fis, clone CAS11646		1563259_at	0.930434	0.980444	1.03713	0.504108	0.703046	1.13229	0.00036145	0.000836874	-2.26155	0.679942	0.824378	-1.07777		205	241	12	121	17	23	139	234	199	188	214	187	415	273	296	267	211	211	190	304	482	704	374	357
FLJ20298	Hs.351798	NM_198881	FLJ20298 protein	54885	1563272_at	0.943759	0.985222	1.01254	0.770838	0.885029	-1.03617	0.00170493	0.00340939	-1.44994	0.798057	0.895489	1.02646		121	126	154	197	134	187	211	132	104	156	104	183	209	200	278	201	175	311	240	212	156	250	147	223
LOC157697	Hs.169802		hypothetical protein LOC157697	157697	1563315_s_at	0.52573	0.766243	-1.07399	0.00305898	0.0193828	-1.39115	0.0800739	0.111376	-1.1443	0.0671838	0.20896	1.15206		948	923	754	750	592	857	1023	700	807	697	896	713	1064	1214	958	1103	1166	855	890	878	603	458	750	638
MLL	Hs.258855	NM_005933	Myeloid/lymphoid or mixed-lineage leukemia (trithorax homolog, Drosophila)	4297	1563321_s_at	0.0291605	0.147421	1.31421	0.681934	0.830462	1.04958	0.903965	0.921431	1.01005	0.185421	0.391784	1.11907		789	453	716	604	765	779	829	747	838	1062	1008	706	712	643	747	762	573	875	506	608	685	1021	688	1056
	Hs.383210		Homo sapiens, clone IMAGE:4272847, mRNA		1563364_at	0.200739	0.465456	-1.65618	0.751091	0.873145	1.15833	0.497492	0.557128	1.22297	0.258513	0.47913	-1.40648		171	121	58	45	5	38	72	53	93	8	107	101	80	40	58	62	67	42	36	81	136	177	10	7
	Hs.515486		Homo sapiens transcribed sequence		1563431_x_at	0.76026	0.907333	1.09488	0.472832	0.677398	1.13747	0.00450663	0.00821844	-1.66629	0.768167	0.878351	-1.04751		581	843	752	991	738	456	682	549	663	1401	1488	958	1100	1033	1362	1677	1373	1312	842	1657	861	1946	1200	2575
	Hs.527179		Human cathepsin-L-like (CTSLL3) mRNA.	377791	1563445_x_at	0.94647	0.985949	1.03028	0.016786	0.0690516	1.48645	5.3e-06	1.87962e-05	-2.9378	0.0868244	0.245788	-1.33147		165	145	171	196	105	350	126	156	119	106	122	311	200	565	373	486	867	863	528	575	564	518	438	475
PARVA	Hs.436319	NM_018222	Parvin, alpha	55742	1563458_at	0.340951	0.615147	-1.24308	0.485182	0.688067	-1.1521	0.462899	0.523471	-1.11755	0.853407	0.926008	-1.02815		489	323	153	91	96	129	102	224	270	259	266	353	244	344	315	237	218	203	230	161	365	335	234	233
	Hs.407118		MRNA; cDNA DKFZp451G0810 (from clone DKFZp451G0810)		1563467_at	0.336315	0.61044	-1.41307	0.484481	0.68741	1.66445	0.0541159	0.078169	2.01534	0.244237	0.463567	-1.49101		941	378	132	203	37	94	154	163	594	262	301	736	160	144	127	95	195	277	155	212	415	265	129	103
	Hs.376878		MRNA; cDNA DKFZp451O249 (from clone DKFZp451O249)		1563468_at	0.375684	0.646043	1.30045	0.813153	0.910168	1.16386	0.0150216	0.0244511	2.19462	0.642311	0.798809	1.14137		602	439	81	226	78	154	210	135	993	423	759	754	176	165	110	202	80	214	127	154	170	408	176	191
	Hs.134615		MRNA; cDNA DKFZp313M0417 (from clone DKFZp313M0417)		1563469_at	0.32015	0.594282	-1.36182	0.0344929	0.116861	-1.66867	0.10247	0.138857	-1.36413	0.385274	0.604512	1.17339		325	243	55	126	44	82	64	67	211	84	293	255	270	321	210	307	130	255	133	109	259	182	171	89
MGC50559	Hs.409538	NM_173802	Hypothetical protein MGC50559	254013	1563475_s_at	0.693713	0.870725	-1.17935	0.71135	0.848453	-1.1069	0.0878715	0.120911	-1.52369	0.986507	0.995442	-1.00396		94	60	31	32	50	15	73	46	5	8	88	83	95	127	57	42	85	55	38	67	58	135	96	46
	Hs.406706		Transcribed sequences	376645	1563483_at	0.356868	0.62964	1.13835	0.548064	0.737612	1.17419	9.45e-05	0.000247409	1.912	0.816515	0.905306	1.03039		361	203	237	276	312	438	244	312	184	255	368	339	146	161	131	116	165	214	102	142	193	118	255	112
USP25	Hs.473370	NM_013396	Ubiquitin specific protease 25	29761	1563497_at	0.220399	0.489141	-1.4824	0.303199	0.516698	1.85833	0.0474888	0.0694055	1.85034	0.116547	0.295467	-1.60248		654	224	114	145	99	99	201	122	292	138	213	370	127	46	106	81	143	170	122	159	181	330	89	144
LOC283874	Hs.406976		Similar to 3-phosphoinositide dependent protein kinase-1 (hPDK1)	440332	1563629_a_at	0.805275	0.92837	-1.06473	0.278696	0.49073	-1.1996	0.00657699	0.0115632	-1.54104	0.547953	0.733366	1.0892		311	146	144	131	46	23	185	144	216	340	169	252	288	300	220	385	253	200	280	204	225	307	329	191
MGC26979	Hs.116240	NM_153704	Hypothetical protein MGC26979	91147	1563646_a_at	0.0359171	0.167951	-1.32088	0.145828	0.319554	-1.26003	0.0382693	0.0570461	1.23888	0.606256	0.774994	-1.05153		453	541	385	389	196	214	477	333	332	331	440	354	383	341	312	362	249	262	242	244	421	291	159	351
KIAA0826	Hs.169600		KIAA0826 protein	23045	1563687_a_at	0.387049	0.65661	1.08598	0.231345	0.436158	1.16667	0.00114904	0.00238623	1.33631	0.806559	0.900156	-1.01888		352	209	252	228	246	301	328	300	308	292	261	225	191	203	128	228	186	207	245	271	217	188	251	185
			NULL		1563715_at	0.685398	0.865852	1.13261	0.656498	0.813519	-1.07338	0.000345559	0.000802824	-1.92966	0.548836	0.733914	1.09323		82	54	59	35	49	66	65	81	39	74	65	82	90	152	126	122	103	173	103	55	82	178	126	93
LAMA3	Hs.436367	NM_198129	Laminin, alpha 3	3909	1563772_a_at	0.994463	0.998058	-1.00182	0.647886	0.808389	1.07044	0.00050659	0.00113663	-1.76524	0.742704	0.863025	-1.04509		155	120	125	150	99	247	92	131	201	93	102	133	250	293	187	207	381	302	222	189	288	161	265	198
GARS	Hs.404321	NM_002047	Glycyl-tRNA synthetase	2617	1563781_at	0.890849	0.965802	1.02759	0.326358	0.541185	1.18609	0.267737	0.324811	-1.15798	0.546459	0.732316	-1.08197		671	363	254	198	233	385	232	264	382	413	604	541	405	490	360	341	431	608	424	364	410	553	551	445
KIAA1970	Hs.444353		KIAA1970 protein	124454	1563796_s_at	0.419783	0.684975	-1.07036	0.972679	0.989471	-1.00313	0.155395	0.200968	1.09436	0.582956	0.758763	-1.03461		672	804	865	732	646	949	574	667	736	693	745	732	651	686	717	666	673	830	648	607	656	483	746	780
MGC17403	Hs.434461		hypothetical protein MGC17403	170082	1563863_x_at	0.896819	0.968364	1.03242	0.387009	0.601284	1.20126	0.319498	0.379183	-1.17548	0.600118	0.770464	-1.08783		87	112	51	43	78	73	41	86	84	71	101	71	60	121	27	110	102	112	83	53	57	135	94	128
FLJ14640	Hs.317590	NM_032816	Hypothetical protein FLJ14640	84902	1563919_a_at	0.414224	0.681182	-1.18902	0.0991934	0.246851	1.59968	0.144539	0.188366	1.28637	0.0851714	0.242773	-1.35149		218	238	283	409	339	323	239	181	240	192	236	181	163	122	122	225	273	167	510	324	306	207	194	41
RAB6IP2	Hs.400431	NM_178040	RAB6 interacting protein 2	23085	1563947_a_at	0.0323165	0.156988	-1.45004	0.178695	0.366882	-1.22012	0.298782	0.357592	-1.12016	0.52622	0.716762	-1.07094		661	364	516	476	420	501	266	224	326	353	333	359	511	629	461	497	315	631	392	315	333	395	424	634
C6orf199	Hs.486169	NM_145025	Chromosome 6 open reading frame 199	221264	1564002_a_at	0.0176002	0.10648	1.50081	0.874488	0.942054	1.04726	0.000408821	0.000936854	1.87181	0.10076	0.270159	1.27917		153	187	126	150	234	350	320	232	164	191	160	198	161	104	64	73	114	98	63	99	106	165	142	55
CAST	Hs.440961	NM_173062	Calpastatin	831	1564010_at	0.193532	0.456821	-1.56318	0.806563	0.906507	1.12338	0.203776	0.255094	1.43556	0.273071	0.494612	-1.36229		595	178	132	97	182	229	83	298	143	83	111	153	93	181	201	64	134	295	139	141	86	178	145	93
C5orf16	Hs.59563	NM_173828	Chromosome 5 open reading frame 16	285613	1564031_a_at	0.0709489	0.255933	-1.35263	0.688661	0.834949	-1.10478	0.00425797	0.0078103	1.56157	0.300242	0.52173	-1.15503		1240	605	610	629	933	944	519	623	463	347	324	407	537	552	382	332	519	461	449	471	339	278	453	294
YTHDF3	Hs.491861	NM_152758	YTH domain family, member 3	253943	1564053_a_at	0.326944	0.600926	1.12271	0.310052	0.523424	-1.09572	0.00110819	0.00230869	-1.31187	0.163639	0.36444	1.10731		1581	1381	1426	970	1971	1703	1420	2102	1457	1132	1131	1115	2378	1799	1879	1745	1873	1788	1928	1529	1702	1572	1874	1973
ATP11B	Hs.432405		ATPase, Class VI, type 11B	23200	1564063_a_at	0.608447	0.821057	1.10032	0.275596	0.486909	1.16553	0.0150458	0.0244868	-1.34658	0.675285	0.821488	-1.04815		426	416	459	274	404	704	457	589	227	337	311	437	621	444	492	500	693	534	577	567	472	439	860	653
ATP11B	Hs.432405		ATPase, Class VI, type 11B	23200	1564064_a_at	0.663448	0.853554	1.067	0.817897	0.912925	1.03141	0.314843	0.374212	-1.10707	0.884301	0.940982	1.01462		1677	1130	1399	1361	2448	2046	1506	1804	968	862	1023	1223	2040	1412	1392	1427	1464	1786	1669	1353	1548	1817	1805	1494
	Hs.320051		CDNA FLJ36668 fis, clone UTERU2003926	402471	1564069_at	0.806663	0.929015	1.06556	0.382495	0.597266	-1.19568	0.134188	0.176243	-1.28298	0.429285	0.641811	1.13672		374	304	247	341	272	818	234	205	255	352	231	331	398	512	421	496	452	509	311	300	300	278	509	397
QPRT	Hs.513484	NM_014298	Quinolinate phosphoribosyltransferase (nicotinate-nucleotide pyrophosphorylase (carboxylating))	23475	1564129_a_at	0.771954	0.913014	1.05974	0.637135	0.801715	1.05611	4.51e-05	0.000127364	-1.73321	0.897077	0.948891	-1.01347		362	212	180	175	175	359	220	260	206	233	193	323	396	428	423	366	630	435	467	405	262	436	411	361
FLJ20054	Hs.497279	NM_144977	Family with sequence similarity 31, member B	54530	1564164_at	0.663578	0.853554	-1.1358	0.892435	0.950519	1.07125	0.0496202	0.0721994	1.74437	0.68686	0.828196	-1.11182		382	215	60	125	67	53	81	124	326	139	204	383	120	115	109	63	99	61	7	80	157	291	61	116
PRKRIP1	Hs.406395	NM_024653	PRKR interacting protein 1 (IL11 inducible)	79706	1564166_s_at	0.0178405	0.107177	1.72836	0.149057	0.324468	1.44849	0.300932	0.359788	1.18317	0.450592	0.659034	1.12942		150	222	199	99	390	370	188	568	199	198	189	214	104	249	155	123	366	270	280	278	110	117	237	170
	Hs.379809		Homo sapiens similar to double homeobox protein (LOC375354), mRNA	375354	1564175_at	0.0140412	0.0918417	1.76324	0.443407	0.651382	1.25979	0.0483689	0.0705538	1.43819	0.190023	0.397748	1.26187		318	125	104	114	25	83	12	7	511	516	649	528	98	145	132	187	23	63	13	3	288	326	292	408
LOC147004	Hs.434122		Hypothetical protein LOC147004	147004	1564203_at	0.773919	0.914091	1.06967	0.620903	0.790502	1.10654	0.374746	0.43562	-1.14851	0.882752	0.940067	-1.023		106	107	126	27	127	112	102	45	82	89	80	146	109	103	131	70	191	152	126	78	96	109	72	90
FLJ35390	Hs.520791		hypothetical protein FLJ35390	255031	1564207_at	0.0640852	0.240783	-1.49318	0.878412	0.944128	-1.02483	0.07105	0.10007	-1.27209	0.215774	0.428945	-1.17437		668	529	628	747	538	455	381	577	378	304	419	393	568	1059	633	505	801	486	494	741	931	718	894	331
KIAA1374	Hs.186547		KIAA1374 protein	57560	1564231_at	0.469789	0.725564	1.28986	0.134621	0.30365	-1.43295	0.0503582	0.0732093	-1.50712	0.120304	0.30136	1.37378		135	5	82	54	127	160	76	111	61	31	67	79	154	160	53	194	52	139	82	92	80	75	145	118
	Hs.512457		Similar to mitochondrial C1-tetrahydrofolate synthase	389757	1564277_a_at	0.662443	0.853251	-1.10779	0.850568	0.929578	1.03928	0.390426	0.451692	-1.14334	0.658784	0.80982	-1.07068		216	108	253	127	174	141	101	206	186	22	177	264	214	170	204	163	215	174	243	116	221	229	256	107
LOC162993	Hs.445295		Transcribed locus	162993	1564331_at	0.736145	0.89402	-1.08911	0.309211	0.522806	-1.27094	0.606417	0.660054	-1.09242	0.624879	0.787976	1.08747		132	102	59	37	45	34	73	104	105	61	116	68	99	89	98	101	95	54	36	82	38	52	137	115
MGC46336	Hs.381893		Hypothetical protein MGC46336	283933	1564362_x_at	0.98143	0.995535	-1.00798	0.530976	0.724837	1.11819	0.000985833	0.00207633	-1.92662	0.645154	0.800372	-1.0792		265	249	279	281	274	544	129	163	343	240	221	217	521	730	319	376	595	563	371	332	357	707	796	631
	Hs.306766		CDNA: FLJ21448 fis, clone COL04473		1564378_a_at	0.757662	0.905741	-1.14815	0.592833	0.77074	-1.12811	0.00493949	0.0089312	-1.99052	0.872048	0.934796	1.0346		82	99	52	77	36	113	49	44	51	50	83	114	84	216	183	129	127	122	69	110	150	309	89	109
	Hs.381077		Homo sapiens, clone IMAGE:3885733, mRNA		1564381_s_at	0.00748979	0.0607789	-1.34488	0.0732949	0.20041	-1.34162	5.13e-05	0.000142809	1.56555	0.447737	0.657004	-1.06801		1053	1234	1265	1184	987	1106	893	616	916	909	768	848	1090	638	644	650	525	853	498	503	476	392	816	442
			NULL		1564424_at	0.711885	0.881585	1.12452	0.935309	0.97249	-1.02915	0.640384	0.6913	1.11727	0.750033	0.867451	1.07839		306	272	65	144	65	107	120	177	435	139	352	375	145	226	187	201	105	133	79	89	305	529	100	135
P4HB	Hs.464336	NM_000918	Procollagen-proline, 2-oxoglutarate 4-dioxygenase (proline 4-hydroxylase), beta polypeptide (protein	5034	1564494_s_at	0.62344	0.830934	-1.14312	0.0332897	0.113852	-1.22772	2.07e-09	2.11119e-08	-3.00409	0.219447	0.433161	1.12769		8703	6891	10265	7839	8007	7336	5758	10943	6748	7197	7252	5717	28660	24892	25252	25791	22790	32322	25893	20493	18735	10132	20819	19205
SKB1	Hs.367854	NM_006109	SKB1 homolog (S. pombe)	10419	1564520_s_at	0.403695	0.672446	-1.08035	0.0541562	0.161879	1.43542	4.16e-07	1.99252e-06	1.92626	0.0538624	0.180845	-1.18943		4537	4349	6773	5787	6382	4517	5067	7290	4360	4397	3757	3932	2041	1876	2446	2440	4118	2746	4244	3836	2596	2299	2539	2894
SKB1	Hs.367854	NM_006109	SKB1 homolog (S. pombe)	10419	1564521_x_at	0.107867	0.327092	-1.14387	0.0515427	0.15633	1.28402	9.66e-06	3.2091e-05	1.50497	0.0153886	0.0779605	-1.19771		5150	3568	5564	4680	5461	4476	4201	6191	2864	3384	3237	3340	2353	2721	2627	2638	4167	3605	3953	3505	2905	2407	3050	2959
FLJ38426	Hs.6799	NM_173611	Hypothetical protein FLJ38426	283742	1564637_a_at	0.858109	0.952691	-1.01499	0.0264099	0.0965471	1.22191	0.854717	0.880169	1.01089	0.0829464	0.239102	-1.11284		2278	1702	1786	1785	2267	2157	2176	1932	1696	1490	1368	1793	1608	1638	1770	1658	2218	3123	2406	2206	1394	1816	1689	1458
LOC221710	Hs.43818		Hypothetical protein LOC221710	221710	1564651_at	0.914751	0.975581	-1.01436	0.136953	0.306614	1.54584	1.95e-05	5.97623e-05	2.10081	0.254607	0.474894	-1.15977		709	775	921	738	958	1109	646	1216	742	593	407	526	203	226	505	233	422	385	571	453	407	383	569	418
FLJ39237	Hs.213044	NM_198571	FLJ39237 protein	375607	1564658_at	0.772217	0.913089	-1.07898	0.580398	0.761652	1.1807	0.5134	0.571872	1.13877	0.55212	0.735839	-1.12533		168	296	215	209	93	146	48	189	244	294	255	377	218	167	138	166	362	151	145	296	182	187	39	265
LOC133308	Hs.546482	NM_178833	Hypothetical protein BC009732	133308	1564746_at	0.0161441	0.100706	-1.34115	0.0379406	0.125368	1.2912	0.694147	0.739471	1.03217	0.00271847	0.0233981	-1.3163		753	630	831	589	513	474	391	437	623	642	522	578	560	498	543	468	501	602	561	389	756	588	896	1050
LOC130940	Hs.100743	NM_138803	Hypothetical protein BC015395	130940	1564757_a_at	0.25625	0.530469	1.3963	0.93976	0.974301	-1.01408	0.0130592	0.0215415	-1.54714	0.388875	0.607973	1.14863		75	74	53	68	36	137	173	101	60	85	108	54	97	164	147	96	188	216	106	124	95	77	116	72
			NULL		1564776_at	0.918529	0.976964	-1.02259	0.559741	0.745938	1.13125	0.802832	0.835708	-1.03858	0.627608	0.790056	-1.07653		33	72	86	58	61	83	68	28	64	62	46	75	68	75	32	65	53	105	35	56	58	53	83	100
EMP1	Hs.436298	NM_001423	Epithelial membrane protein 1	2012	1564796_at	0.321288	0.595274	-1.23026	0.456953	0.66333	1.46344	0.000581679	0.0012849	2.44371	0.223966	0.438765	-1.2933		3221	2910	834	1028	469	838	1051	904	2482	1885	2828	2537	565	673	615	554	284	769	494	312	897	2041	1186	1062
	Hs.386026		CDNA clone IMAGE:5164489, partial cds	400314	1564856_s_at	0.827587	0.939327	-1.07643	0.956551	0.982867	-1.01224	0.0426339	0.0629207	-1.51227	0.908003	0.955044	-1.02222		54	41	39	35	47	13	40	28	53	58	52	23	43	103	77	25	45	90	54	58	44	27	85	87
			NULL		1565027_at	0.286183	0.561629	1.18148	0.105047	0.256994	1.25806	0.243545	0.298927	-1.12903	0.673766	0.820423	-1.04401		118	169	108	145	118	203	87	154	127	165	189	233	133	154	169	133	159	195	181	171	133	249	177	217
			NULL		1565149_at	1	1	1	0.0820285	0.217044	-1.41471	7.44e-05	0.000199804	1.66534	0.209695	0.421626	1.13775		594	486	335	471	291	251	487	388	580	443	644	688	332	312	379	304	167	137	72	180	342	390	189	399
MGST1	Hs.389700	NM_145792	Microsomal glutathione S-transferase 1	4257	1565162_s_at	0.0314354	0.154072	1.25162	0.362495	0.577618	1.10822	0.0806805	0.112134	1.14354	0.338053	0.559115	1.07398		23439	33129	29649	34013	34056	35720	30662	33858	42510	43005	40847	40307	27723	27145	29240	28182	32440	32821	30470	32885	35839	21047	21208	42173
ATF1	Hs.435267	NM_005171	Activating transcription factor 1	466	1565269_s_at	0.0127924	0.0860086	1.29384	0.428138	0.63724	-1.12822	1.84e-05	5.67844e-05	1.59612	0.0210356	0.0962674	1.22708		1380	1469	1636	1440	2738	2363	2141	1814	1588	1688	1540	1460	1453	862	1136	1063	1076	976	996	949	968	815	1212	1010
	Hs.271609		Full length insert cDNA YN68A11		1565566_a_at	0.864798	0.955195	1.10695	0.461987	0.667103	1.24928	0.0276024	0.042435	-1.99239	0.687232	0.828356	-1.1205		83	24	31	49	54	85	88	83	8	26	36	34	96	86	112	55	74	111	67	85	104	265	45	121
	Hs.245132		Transcribed locus		1565577_s_at	0.0277599	0.143109	1.58151	0.352922	0.567602	-1.1949	0.91964	0.93429	-1.01367	0.0292144	0.119952	1.37125		136	238	224	224	290	219	233	375	357	398	433	295	265	267	351	288	215	302	314	456	186	167	164	156
	Hs.517796		CDNA clone IMAGE:3689276, partial cds		1565579_at	0.420419	0.685634	1.25326	0.32851	0.543747	1.29512	0.741946	0.782395	-1.06449	0.900407	0.950836	-1.024		148	197	220	278	211	245	670	240	143	137	264	203	230	246	206	199	318	260	275	270	235	361	354	209
DNCL2A	Hs.531876	NM_177954	Dynein, cytoplasmic, light polypeptide 2A	83658	1565611_at	0.147388	0.390162	-1.48185	0.315447	0.529534	-1.25382	0.342812	0.403277	-1.17686	0.738371	0.860391	-1.05826		681	318	165	183	160	299	178	356	162	290	244	129	428	325	364	360	274	296	170	294	367	380	203	372
	Hs.446716		Centaurin, gamma-like family, member 1, mRNA (cDNA clone IMAGE:5811925), partial cds	399753	1565620_at	0.00176926	0.0229715	-5.07609	0.848409	0.928741	1.12422	0.153511	0.198792	1.6345	0.0140028	0.0729512	-2.56126		740	430	99	132	18	13	50	91	134	78	83	85	172	65	154	92	86	112	176	42	122	258	154	136
	Hs.282450		CDNA FLJ33210 fis, clone ADRGL2008535		1565651_at	0.619787	0.828433	1.11159	0.0391698	0.128257	-1.45108	0.0941777	0.128595	-1.26105	0.0696042	0.213863	1.28836		1107	704	254	395	306	487	437	1014	825	780	683	937	1138	908	872	960	506	767	540	483	820	694	968	567
KIAA0934	Hs.116204		KIAA0934	22982	1565681_s_at	0.168702	0.421376	-2.59676	0.154921	0.333514	1.18029	2.84e-09	2.74787e-08	-5.55791	0.0534447	0.180001	-1.31958		351	337	229	445	124	56	156	91	174	214	180	54	1562	1182	945	1120	883	1362	1099	872	1528	1951	1586	2071
SMAD4	Hs.75862	NM_005359	SMAD, mothers against DPP homolog 4 (Drosophila)	4089	1565703_at	0.742709	0.897259	-1.07847	0.431992	0.641108	1.25683	0.226426	0.280148	1.25061	0.431774	0.643536	-1.15411		254	137	42	103	77	136	165	105	83	114	179	135	90	106	105	65	87	147	99	72	186	139	98	92
			NULL		1565716_at	0.428199	0.691954	-1.30879	0.907989	0.958423	1.06399	0.124085	0.164428	1.60239	0.520138	0.712679	-1.20815		846	291	94	102	189	379	120	133	366	313	262	275	185	249	186	91	67	321	132	145	197	251	200	200
FUS	Hs.107720		fusion (involved in t(12;16) in malignant liposarcoma)	2521	1565717_s_at	0.744862	0.898559	-1.11396	0.28779	0.500774	1.28996	0.0917448	0.125643	-1.41005	0.326682	0.548934	-1.21349		1458	487	347	230	272	428	635	432	728	595	820	618	742	665	801	739	1034	1291	1301	1272	343	962	674	726
	Hs.332620		Clone IMAGE:4418644, mRNA		1565743_at	0.470283	0.725703	-1.18092	0.390057	0.604158	1.69123	0.00105928	0.00221489	2.59322	0.267264	0.488213	-1.30242		379	460	109	129	67	105	152	202	380	222	252	444	80	99	68	38	49	51	42	62	234	266	101	159
CDC10	Hs.191346	NM_001788	CDC10 cell division cycle 10 homolog (S. cerevisiae)	989	1565823_at	0.531191	0.769408	1.19259	0.0627	0.179641	1.29076	1.16e-05	3.75688e-05	-2.14527	0.355457	0.576425	-1.1246		99	211	166	199	148	77	183	173	181	314	297	237	267	339	439	341	479	416	366	501	269	608	393	546
KIAA1731	Hs.448675		KIAA1731 protein	85459	1565829_at	0.383435	0.652956	1.17395	0.309289	0.522811	-1.21317	0.831611	0.860338	1.02811	0.186788	0.393407	1.19312		193	186	104	89	92	196	167	112	184	193	183	216	134	189	182	158	185	121	161	78	146	215	63	124
	Hs.379512		Transcribed sequences		1565868_at	0.0432456	0.188231	-1.67257	0.161549	0.342948	1.50187	0.353447	0.414281	1.18525	0.0190868	0.0900118	-1.59166		450	262	115	164	56	118	139	104	115	231	212	210	134	160	96	144	121	249	145	229	220	243	125	272
TRPM7	Hs.512894	NM_017672	Transient receptor potential cation channel, subfamily M, member 7	54822	1565886_at	0.760321	0.907333	1.08957	0.388698	0.603173	1.2986	0.764851	0.802762	1.06319	0.690026	0.83054	-1.08523		509	304	127	143	88	112	235	288	519	295	405	418	229	274	227	196	164	314	178	166	436	679	168	300
FLJ11193	Hs.519246	NM_018356	Hypothetical protein FLJ11193	55322	1565939_at	0.774335	0.914184	1.0633	0.189602	0.381615	1.52874	0.0491423	0.0715472	1.45682	0.458712	0.665639	-1.14342		113	105	75	173	95	145	86	148	45	150	170	152	7	60	126	68	61	109	90	121	54	158	98	107
OPN3	Hs.534399	NM_014322	Opsin 3 (encephalopsin, panopsin)	23596	1565951_s_at	0.721293	0.887062	1.07489	0.239664	0.446561	1.29175	0.729643	0.771335	1.05202	0.554079	0.737423	-1.09103		390	267	282	216	168	279	139	564	339	205	421	368	262	233	298	201	317	327	337	392	252	382	280	281
	Hs.376189		CDNA FLJ38745 fis, clone KIDNE2012291		1566001_at	0.192616	0.455402	-1.48975	0.662281	0.817313	1.09597	0.0604342	0.0863921	-1.41111	0.219795	0.43365	-1.24311		370	200	48	109	5	143	118	75	132	127	178	198	162	289	149	218	114	263	197	213	270	248	267	221
ELOVL5	Hs.520189	NM_021814	ELOVL family member 5, elongation of long chain fatty acids (FEN1/Elo2, SUR4/Elo3-like, yeast)	60481	1566079_at	0.712647	0.882184	1.11986	0.314422	0.528374	-1.35619	0.876351	0.898139	-1.03373	0.332222	0.553783	1.23374		377	311	136	148	99	187	269	235	315	139	325	608	467	259	230	270	159	156	121	160	355	537	177	143
	Hs.469370		CDNA FLJ33330 fis, clone BRACE2000441		1566084_at	0.117539	0.343015	-1.22536	0.53161	0.72519	1.06904	0.0539085	0.0778798	-1.17948	0.123901	0.306753	-1.13794		573	351	376	372	356	368	425	478	222	272	296	312	447	504	394	386	376	538	395	448	535	411	505	493
	Hs.518752		Homo sapiens cDNA clone IMAGE:4843460, partial cds		1566144_at	0.0307129	0.151817	-1.55981	0.203396	0.399949	1.25616	0.519237	0.577217	-1.08701	0.0182708	0.0874924	-1.39213		480	200	244	256	156	242	164	165	161	190	205	230	240	284	241	168	202	268	175	193	293	453	408	352
	Hs.518752		Homo sapiens cDNA clone IMAGE:4843460, partial cds		1566146_x_at	0.085713	0.285969	-1.40536	0.648909	0.808684	-1.09733	0.583837	0.638657	1.07906	0.35174	0.572925	-1.13937		322	255	211	129	120	257	85	62	183	195	248	155	170	223	209	159	78	72	98	148	298	223	276	194
			NULL		1566231_at	0.58024	0.802126	-1.12281	0.839	0.923892	1.02812	0.00179479	0.00357221	-1.52738	0.593096	0.765693	-1.06456		172	123	80	137	65	121	132	84	81	122	162	145	150	219	204	156	189	100	120	245	243	206	168	228
LOC144874	Hs.439363		Hypothetical protein LOC144874	144874	1566257_at	0.5459	0.779708	1.06929	0.0221885	0.0850607	-1.44404	0.00382774	0.00708951	1.33972	0.0407295	0.150367	1.21441		440	439	416	444	406	581	569	589	407	426	342	399	412	391	411	373	159	239	206	186	353	376	321	358
PPP1R11	Hs.82887	NM_170781	Protein phosphatase 1, regulatory (inhibitor) subunit 11	6992	1566303_s_at	0.242032	0.5133	1.16761	0.269769	0.480276	-1.11659	0.00214176	0.004197	-1.32141	0.113798	0.291643	1.13827		4288	2286	3064	2778	4629	4055	2827	4181	3470	3695	2994	3143	4743	4613	4846	4559	4438	5417	2748	3832	4583	3609	4260	4717
SOD2	Hs.487046	NM_000636	Superoxide dismutase 2, mitochondrial	6648	1566342_at	0.857659	0.952403	-1.07221	6.11e-05	0.000977735	-1.93621	3.17e-07	1.56643e-06	-3.07668	0.00244806	0.0217546	1.60447		754	1989	802	1533	830	1071	1676	1359	859	1336	1058	1283	4992	4061	5568	5290	2541	2011	3988	4761	2087	1489	1041	2649
RPL18A	Hs.337766	NM_000980	Ribosomal protein L18a	6142	1566402_at	0.925613	0.979669	1.01951	0.357708	0.572616	1.22013	0.841154	0.86873	1.03022	0.555836	0.738809	-1.09191		145	185	152	210	117	377	109	160	129	202	163	154	182	162	118	149	157	223	258	166	170	185	197	135
RPL18A	Hs.337766	NM_000980	Ribosomal protein L18a	6142	1566403_at	0.0134556	0.089032	-2.51177	0.905412	0.95704	-1.14103	0.00490202	0.00887011	3.46183	0.0812285	0.235938	-1.9379		921	378	174	181	174	151	86	304	157	145	164	136	89	105	86	76	152	4	26	72	82	22	165	101
	Hs.516298		CDNA FLJ40806 fis, clone TRACH2009123		1566472_s_at	0.4733	0.727945	-1.24024	0.47667	0.680223	-1.38442	0.117415	0.156739	1.51508	0.99686	0.999118	-1.001		1164	2079	1297	2494	516	528	1963	1798	1123	880	3693	842	1107	1489	1164	1109	491	1422	1634	1335	826	401	460	465
	Hs.376912		MRNA; cDNA DKFZp313L2229 (from clone DKFZp313L2229)		1566482_at	0.771023	0.912261	1.14625	0.184929	0.375381	-1.33159	0.00127732	0.00262523	-2.23261	0.251984	0.471666	1.27093		317	211	69	56	67	69	53	126	398	185	292	307	548	415	416	408	186	226	150	246	494	829	405	148
FBXO9	Hs.216653	NM_033481	F-box protein 9	26268	1566507_a_at	0.131369	0.363846	-1.5583	0.942711	0.975508	1.02764	0.198602	0.249481	1.3527	0.257891	0.478713	-1.3022		363	109	100	123	44	107	122	158	129	144	101	87	175	126	62	53	123	90	49	77	90	94	202	130
FBXO9	Hs.216653	NM_033481	F-box protein 9	26268	1566509_s_at	0.112674	0.335224	-1.15897	0.0033256	0.0206261	-1.25529	8.2e-05	0.00021808	-1.31217	0.246293	0.465838	1.06696		3042	2811	2984	2186	1547	1939	2027	1462	3100	2679	3239	3029	3850	3637	3646	3864	2777	3301	2908	2670	2997	3174	3346	2721
GNG4	Hs.159711	NM_004485	Guanine nucleotide binding protein (G protein), gamma 4	2786	1566512_at	0.314524	0.589186	-1.24451	0.994785	0.998007	-1.00098	0.00979118	0.0165667	-1.42807	0.476786	0.679605	-1.09332		271	130	243	150	194	254	70	147	117	180	173	141	264	312	228	219	419	296	246	191	244	211	208	229
	Hs.406755		Homo sapiens mRNA; cDNA DKFZp564C1382 (from clone DKFZp564C1382)		1566549_at	0.0355156	0.166685	-1.58022	0.225884	0.428735	-1.15235	3.38e-05	9.82552e-05	-1.7569	0.483081	0.684999	-1.07568		154	172	176	153	20	191	78	157	66	114	107	96	270	240	257	239	230	264	265	148	210	235	249	145
FLJ90757	Hs.448889		FLJ90757 protein	440465	1566557_at	0.940744	0.984331	1.01459	0.132266	0.299929	-1.59529	0.0214561	0.0337761	1.5169	0.258275	0.478951	1.21116		503	1082	867	701	220	492	625	642	1085	1140	1257	937	561	673	715	625	469	468	621	606	366	257	229	211
FLJ90757	Hs.448889		FLJ90757 protein	440465	1566558_x_at	0.543771	0.778034	1.15058	0.00814884	0.0408724	-2.01122	0.981753	0.985297	1.00373	0.0205803	0.0948242	1.50837		245	372	362	399	137	169	285	365	560	537	600	518	355	514	561	542	366	337	309	375	163	193	148	70
MGC29784	Hs.33719	NM_173659	Hypothetical protein MGC29784	285367	1566603_s_at	0.769441	0.911583	-1.07004	0.00911653	0.0443911	-1.55749	0.00467948	0.00850362	-1.51551	0.0810555	0.235633	1.26726		81	216	123	130	92	115	156	116	136	121	203	89	256	213	265	248	104	40	66	108	238	232	280	193
C9orf13	Hs.385887		Chromosome 9 open reading frame 13	79987	1566722_a_at	0.130416	0.362772	-1.47436	1.62e-06	5.62023e-05	-2.09101	2.22e-07	1.15159e-06	-2.34629	0.00148213	0.0153472	1.46973		87	68	109	81	83	117	61	52	53	68	2	32	273	219	195	232	119	181	160	165	79	69	77	29
	Hs.99357		CDNA: FLJ21519 fis, clone COL05863		1566785_x_at	0.231174	0.500649	-1.26375	0.00657617	0.0348123	1.47743	0.00156481	0.00315685	-1.49115	0.00685831	0.0446037	-1.38698		215	142	154	167	111	152	161	161	161	120	121	86	142	258	188	143	289	193	308	250	218	302	229	371
			NULL		1566887_x_at	0.450188	0.710542	-1.13406	0.547024	0.736761	1.15671	0.0138438	0.0227096	1.45439	0.339993	0.561211	-1.14323		1114	802	391	400	243	401	572	531	733	529	930	835	408	363	423	430	364	377	362	413	585	582	538	536
	Hs.377004		MRNA; cDNA DKFZp667F2113 (from clone DKFZp667F2113)		1566901_at	0.791337	0.922966	-1.07247	0.218149	0.418966	-2.18976	0.00717469	0.0124975	2.24729	0.485802	0.68753	1.19941		4761	2835	610	962	418	824	1701	1845	3491	2215	3686	2917	1564	1305	1305	1238	426	888	422	394	672	701	676	764
	Hs.514626		Similar to KIAA0563-related gene	440472	1566987_s_at	0.0163414	0.101644	1.32021	0.551671	0.74049	-1.12432	6.21e-06	2.16447e-05	1.84327	0.0335475	0.131538	1.24733		564	564	575	469	725	874	441	619	835	773	804	664	401	363	300	383	302	531	358	255	299	366	259	204
CSNK2A1	Hs.446484	NM_177560	Casein kinase 2, alpha 1 polypeptide	1457	1567013_at	0.710557	0.880803	1.05222	0.770446	0.884689	1.09438	1.31e-05	4.18517e-05	2.25398	0.955076	0.979145	1.00758		667	743	504	499	536	531	486	512	855	562	1065	531	274	290	240	245	181	224	302	291	353	138	524	283
CSNK2A1	Hs.446484	NM_177560	Casein kinase 2, alpha 1 polypeptide	1457	1567014_s_at	0.378354	0.648319	-1.15183	0.281831	0.494093	-1.39017	0.000441776	0.00100314	1.88394	0.885899	0.94184	1.02124		1744	1178	1620	1197	2262	1640	796	923	1130	1179	993	1042	815	800	870	825	348	504	438	364	571	961	795	781
ZNF160	Hs.467236	NM_198893	Zinc finger protein 160	90338	1567032_s_at	0.0440334	0.190119	1.3492	0.040751	0.131901	-1.47364	0.0444111	0.065308	1.2655	0.00619685	0.0415223	1.40255		483	471	386	341	359	358	272	349	839	704	867	788	481	391	513	474	327	271	276	306	393	342	351	257
CLN6	Hs.43654		ceroid-lipofuscinosis, neuronal 6, late infantile, variant	54982	1567080_s_at	0.47681	0.729926	1.29301	0.0669812	0.188324	1.64308	0.119456	0.15914	-1.40598	0.400132	0.618158	-1.19556		498	424	453	427	555	568	787	549	600	590	581	430	732	738	358	370	998	2115	1013	757	680	461	691	508
			NULL		1567081_x_at	0.281459	0.556681	1.17718	0.0350188	0.118144	1.33149	0.113532	0.152005	-1.17224	0.42158	0.635683	-1.08173		155	248	200	221	244	269	281	263	236	203	323	121	252	266	202	182	337	413	259	278	255	217	295	348
TPM4	Hs.466088	NM_003290	Tropomyosin 4	7171	1567107_s_at	0.672824	0.858626	-1.14618	0.702038	0.84306	-1.03613	1.07e-09	1.21853e-08	-3.47574	0.977455	0.990918	-1.00288		3439	3613	4186	3503	5128	4561	3560	3135	2505	2382	2407	2044	14086	10977	12400	11357	14450	18173	12137	12260	8740	6368	12276	9831
PNN	Hs.409965	NM_002687	Pinin, desmosome associated protein	5411	1567213_at	0.198571	0.463069	-1.40574	0.0786436	0.210491	1.87283	0.223092	0.276449	1.29117	0.0360352	0.138465	-1.5895		587	357	226	202	109	239	209	258	267	282	220	368	174	89	222	148	233	126	446	377	230	543	165	251
PNN	Hs.409965	NM_002687	Pinin, desmosome associated protein	5411	1567214_a_at	0.270149	0.545912	-1.17634	0.512852	0.709964	1.24507	2.16e-05	6.55222e-05	2.29448	0.217773	0.431388	-1.19676		6586	4278	2577	2232	2520	2307	2669	2567	4408	4139	4102	3935	1657	1183	1256	1533	1383	1521	1417	1503	1918	1987	2456	1832
			NULL		1567219_at	0.642814	0.841826	-1.10179	0.179462	0.367969	1.26667	0.15094	0.195814	-1.21749	0.202906	0.414019	-1.18922		174	232	186	301	173	260	155	188	202	285	116	242	132	214	330	239	216	247	329	256	156	365	407	342
			NULL		1567222_x_at	0.975633	0.993083	-1.00551	0.148467	0.323571	1.37824	0.222227	0.275472	1.18845	0.290673	0.51158	-1.16022		169	115	123	140	88	155	149	139	130	128	112	187	28	105	159	94	127	114	95	115	121	138	245	109
			NULL		1567224_at	0.0111128	0.0784597	-3.20156	0.970125	0.988668	-1.01219	0.534193	0.591992	-1.16681	0.0645776	0.203938	-1.62661		2588	938	352	649	318	477	396	900	150	136	171	280	1124	679	823	861	720	1158	691	825	1057	1209	690	540
RAC1	Hs.413812	NM_198829	Ras-related C3 botulinum toxin substrate 1 (rho family, small GTP binding protein Rac1)	5879	1567457_at	0.69335	0.870513	-1.08295	0.154024	0.332077	1.18516	4.26e-05	0.000121045	-1.74281	0.198312	0.408745	-1.14675		95	180	114	81	94	55	125	99	120	138	93	144	231	114	186	190	187	163	218	199	176	258	221	287
RAC1	Hs.413812	NM_198829	Ras-related C3 botulinum toxin substrate 1 (rho family, small GTP binding protein Rac1)	5879	1567458_s_at	0.773104	0.913801	-1.04279	0.647426	0.80809	1.05823	0.0976236	0.132863	-1.17647	0.598588	0.769237	-1.05111		8013	9257	10877	9737	12264	8198	9195	11830	7353	8373	7532	7914	12381	10869	9656	9514	11902	16589	9407	10379	12085	7467	14455	7496
ANXA2	Hs.511605	NM_004039	Annexin A2	302	1568126_at	0.952339	0.98711	-1.09285	0.148983	0.324435	2.28827	0.09634	0.131273	-2.81236	0.282355	0.502859	-1.85979		72	94	63	130	97	107	150	101	113	9	45	35	259	99	83	147	144	1214	381	299	140	183	197	133
	Hs.400456		Hypothetical gene supported by BC031266 (LOC400368), mRNA	400368	1568592_at	0.277854	0.553081	1.20498	0.503798	0.702793	1.13114	0.512826	0.57135	1.08517	0.761373	0.874106	1.03846		853	822	766	974	657	1154	1897	738	775	931	1038	1040	707	824	807	918	1135	1087	1234	1170	837	489	611	803
FLJ23053	Hs.94037	NM_022907	hypothetical protein FLJ23053	64942	1568594_s_at	0.67115	0.85795	-1.06811	0.391886	0.605952	1.19085	0.044876	0.0658978	1.30195	0.366835	0.587668	-1.1197		542	498	277	165	148	191	152	207	549	566	521	441	209	268	209	320	171	168	187	278	343	433	389	427
	Hs.30579		LOC442522	442522	1568597_at	0.0187388	0.110572	-1.30585	0.0130069	0.0573579	-1.47173	0.00214286	0.00419839	1.34957	0.905537	0.953564	1.01013		1996	1372	1479	1218	938	1337	391	1189	1419	1365	1221	1429	1179	1234	1107	1205	665	833	630	610	983	824	959	917
PIAS1	Hs.162458	NM_016166	Protein inhibitor of activated STAT, 1	8554	1568600_at	0.0290447	0.147038	1.53136	0.954303	0.981648	-1.01594	0.0124118	0.0205659	1.53189	0.103404	0.274499	1.29919		210	154	101	109	189	171	259	125	275	249	220	270	161	97	128	92	42	161	117	216	133	79	137	56
	Hs.429365		Similar to KIAA0454 protein	440668	1568609_s_at	0.958948	0.988019	-1.0032	0.353568	0.568261	1.4311	5.97e-14	4.51792e-12	6.09474	0.486747	0.688091	-1.05416		3538	4928	5226	4510	3725	3620	4597	4113	5281	5143	5446	4363	612	606	564	671	884	739	762	940	1033	1064	731	868
P4HA2	Hs.519568	NM_004199	Procollagen-proline, 2-oxoglutarate 4-dioxygenase (proline 4-hydroxylase), alpha polypeptide II	8974	1568611_at	0.615928	0.826298	1.03529	0.207219	0.40467	-1.18042	9.47e-09	7.57705e-08	1.86388	0.214599	0.42713	1.08372		1410	1831	1463	1516	1581	1488	2123	1495	1508	1437	1591	1656	903	838	943	993	646	805	1036	850	869	744	797	483
GALNT1	Hs.514806	NM_020474	UDP-N-acetyl-alpha-D-galactosamine:polypeptide N-acetylgalactosaminyltransferase 1 (GalNAc-T1)	2589	1568618_a_at	0.85878	0.952936	-1.04803	0.0112102	0.0515073	2.07601	0.813008	0.844153	-1.04411	0.0480068	0.167811	-1.4696		5995	7260	7437	7759	6447	6722	9384	5666	5956	6611	6651	6857	5295	4041	4595	4941	3602	4309	4133	4368	13240	14343	17352	17010
LOC162073	Hs.28890		hypothetical protein LOC162073	162073	1568619_s_at	0.728577	0.88998	-1.10955	0.88873	0.949324	1.02241	0.00043077	0.000980963	-1.8867	0.730705	0.856217	-1.05177		5114	3474	3726	3836	3712	4483	2940	4152	3431	3178	3882	3333	7736	6867	7012	7030	5115	4410	4285	5341	8290	9665	7069	14399
SLC35E4	Hs.190592		solute carrier family 35, member E4	339665	1568623_a_at	0.807479	0.929213	-1.05597	0.227979	0.431689	1.11254	4.35e-09	3.92841e-08	-2.57645	0.304369	0.52655	-1.09641		269	258	292	313	269	272	347	218	252	271	211	304	665	754	538	731	728	808	538	486	759	827	887	948
KIAA1387	Hs.516182	NM_020463	KIAA1387 protein	57223	1568627_at	0.460372	0.718457	-1.11292	0.853888	0.931284	-1.06145	2.41e-05	7.24069e-05	2.25149	0.693027	0.832562	-1.05727		236	323	272	263	114	96	335	210	232	299	312	368	133	129	132	81	129	134	109	97	101	92	100	133
	Hs.515882		Homo sapiens, clone IMAGE:4823268, mRNA		1568629_s_at	0.605499	0.818927	1.0387	0.000226549	0.0026802	-1.35604	0.11413	0.152692	-1.08465	0.0020063	0.0188895	1.19234		3919	4407	3527	4244	2876	4219	3678	3906	4340	4748	4756	4917	4391	5289	5361	5446	4146	3388	3573	3688	4277	2994	3946	4204
	Hs.259498		CDNA clone IMAGE:3878708, partial cds		1568633_a_at	0.0101541	0.0738335	1.37441	0.000164579	0.00211158	-2.23077	0.000584746	0.00129075	1.47449	3.871e-05	0.00111172	1.65927		249	291	297	441	572	404	625	583	362	306	347	314	392	393	344	292	228	178	249	167	146	97	174	35
	Hs.87500		Similar to Hypothetical protein MGC38937	339977	1568634_a_at	0.186213	0.445953	-1.44861	0.540441	0.732079	1.17218	0.791581	0.826312	-1.05063	0.174535	0.377656	-1.29873		203	98	51	92	53	60	29	109	79	94	93	96	78	78	91	116	137	159	46	131	133	40	96	109
	Hs.395205		Similar to RIKEN cDNA 1700093K21 (LOC339804), mRNA	339804	1568658_at	0.803336	0.927762	-1.01973	0.092568	0.235443	1.24856	1.26e-06	5.27323e-06	1.61377	0.168673	0.370867	-1.10155		1812	1675	2084	2054	1787	1749	2326	1576	1992	2111	1812	1602	1178	917	1008	1059	1329	1207	1457	1905	1054	1081	1044	1316
RNF103	Hs.469199	NM_005667	Ring finger protein 103	7844	1568665_at	0.646455	0.843691	1.07238	0.653156	0.811491	1.11511	0.00237258	0.00460051	1.5907	0.994704	0.997972	1.00088		218	174	127	158	131	217	112	261	231	192	142	166	139	130	59	89	105	85	77	145	134	168	135	81
FGFR1OP	Hs.487175	NM_194429	FGFR1 oncogene partner	11116	1568678_s_at	0.901762	0.970512	1.01097	1.26e-05	0.000281655	1.79731	0.101449	0.137586	1.11878	0.000696249	0.00889471	-1.3032		2411	1924	1745	1667	2258	2531	2556	2478	1510	1537	1360	1434	1226	1123	1284	1345	2016	2517	2292	2546	2520	1883	2125	1995
YTHDC2	Hs.231942	NM_022828	YTH domain containing 2	64848	1568680_s_at	0.0903927	0.294646	-1.41951	0.491109	0.692419	-1.22534	0.0283581	0.0434919	1.48396	0.453645	0.661625	-1.13406		487	300	278	143	218	318	227	276	180	151	214	118	210	160	149	245	85	311	150	117	158	233	76	117
DDX26	Hs.439440	NM_012141	DEAD/H (Asp-Glu-Ala-Asp/His) box polypeptide 26	26512	1568695_s_at	0.672184	0.858614	-1.08311	0.028893	0.103108	-1.53198	0.738907	0.779722	-1.0444	0.187403	0.394013	1.19255		115	137	107	45	61	113	137	60	60	85	127	103	115	121	123	132	84	53	46	85	122	52	112	87
ARMETL1	Hs.438435		Similar to hypothetical protein 9330140G23	441549	1568696_at	0.0405839	0.180532	1.78006	0.25687	0.466475	-1.46016	0.277223	0.335007	1.25314	0.0279147	0.11669	1.62837		90	142	54	55	40	124	110	76	235	179	243	207	184	90	81	94	71	105	58	112	42	83	109	35
MGC16028	Hs.532626	NM_052873	MGC16028 similar to RIKEN cDNA 1700019E19 gene	112752	1568699_at	0.690661	0.869089	1.07012	0.133328	0.301569	1.22639	0.0231788	0.0362198	-1.29274	0.420616	0.635243	-1.08891		186	135	132	146	111	224	209	223	86	106	149	174	144	217	210	149	253	189	249	254	182	138	273	228
ZNF506	Hs.512828		zinc finger protein 506	91115	1568720_at	8.66e-10	7.22211e-07	7.00493	5.43e-05	0.000896715	3.56991	0.000728283	0.00157441	1.61856	0.000444556	0.00639636	1.66283		85	66	54	99	642	601	561	442	464	532	546	471	103	46	93	87	279	260	181	211	289	320	354	455
	Hs.506902		Homo sapiens, clone IMAGE:5295410, mRNA		1568745_at	0.0535074	0.214718	-1.61202	0.937083	0.973401	1.02351	0.194293	0.24472	1.27645	0.14693	0.340882	-1.31612		221	138	174	111	80	40	112	101	196	99	106	65	153	83	88	80	186	16	155	130	90	68	96	86
NCOR1	Hs.462323	NM_006311	Nuclear receptor co-repressor 1	9611	1568748_at	0.803211	0.927743	-1.05945	0.057024	0.167928	-1.39911	0.0256116	0.0396329	-1.39124	0.225049	0.440131	1.18512		146	123	140	90	92	92	114	105	183	185	112	59	112	238	295	142	130	151	105	114	139	156	131	199
PDCD6	Hs.50823	NM_013232	Programmed cell death 6	10016	1568763_s_at	0.559705	0.787914	-1.06718	0.00412242	0.024303	1.4895	0.246772	0.302337	1.10194	0.013449	0.0710216	-1.24866		2919	1766	2030	1982	2284	1441	1791	2204	2417	2168	1980	2014	1546	1602	1651	1342	1669	1704	1548	1928	3195	2703	2473	3074
EML5	Hs.325846	NM_183387	Echinoderm microtubule associated protein like 5	161436	1568777_at	0.756671	0.905258	-1.05217	0.444615	0.652361	1.32675	0.000121004	0.000309038	2.22432	0.448279	0.657425	-1.13014		165	182	104	154	143	272	185	162	108	82	67	131	36	76	100	16	85	64	87	108	56	94	84	27
UROS	Hs.501376	NM_000375	Uroporphyrinogen III synthase (congenital erythropoietic porphyria)	7390	1568781_at	9.24e-05	0.00289943	-2.32544	0.424479	0.634582	-1.11301	0.0554068	0.0798794	-1.23321	0.00896414	0.0539278	-1.35002		1717	1543	1610	1025	551	500	1724	1179	264	283	324	245	1165	1469	1331	1511	1499	1676	1329	1586	1014	978	934	824
	Hs.47370		Homo sapiens, clone IMAGE:4798168, mRNA		1568799_at	0.00481186	0.0454819	-1.75072	0.140523	0.31193	-1.26537	0.322027	0.381725	-1.12299	0.256978	0.477954	-1.14268		513	312	355	344	152	195	267	334	103	306	186	198	524	313	274	391	242	418	329	197	288	299	329	272
	Hs.418285		Homo sapiens, clone IMAGE:3890352, mRNA		1568813_at	0.000275901	0.00628898	-1.72418	0.669056	0.822001	1.10899	1.13e-05	3.67233e-05	1.99156	0.00266942	0.023097	-1.48215		840	485	810	853	400	331	490	542	304	494	435	470	343	286	273	222	351	514	263	359	406	336	110	154
DDX50	Hs.522984	NM_024045	DEAD (Asp-Glu-Ala-Asp) box polypeptide 50	79009	1568815_a_at	0.0700142	0.253527	-1.68323	0.985275	0.9938	-1.00761	0.0809434	0.112441	1.52843	0.19467	0.404042	-1.35967		962	541	216	178	118	120	259	424	305	319	310	399	191	261	273	268	343	206	258	117	215	317	228	287
MDS025	Hs.368866	NM_021825	Hypothetical protein MDS025	60492	1568834_s_at	0.265475	0.540997	-1.48714	0.657272	0.814239	-1.13021	0.297112	0.355789	-1.25882	0.627954	0.790313	-1.11114		567	207	91	118	14	91	172	219	247	182	203	194	343	239	217	299	120	256	182	154	140	445	260	386
	Hs.514244		Clone IMAGE:4157587, mRNA		1568858_at	0.433515	0.697167	-1.31792	0.202834	0.399423	-1.31702	0.0144424	0.0236147	-1.65254	0.717742	0.848613	1.06939		137	136	50	19	17	30	22	67	175	45	65	98	170	142	146	107	146	107	75	73	114	114	157	72
FNTB	Hs.509651	NM_002028	Farnesyltransferase, CAAX box, beta	2342	1568865_at	0.0465935	0.197129	1.24818	0.620402	0.790235	-1.1512	5.95e-08	3.71691e-07	2.69171	0.0782673	0.230737	1.22106		369	371	181	314	325	525	344	290	387	380	448	384	152	107	157	136	67	104	119	76	145	167	163	118
	Hs.252866		Homo sapiens, Similar to hypothetical protein FLJ21394, clone IMAGE:4820924, mRNA		1568876_a_at	0.284361	0.559713	1.29492	0.00648747	0.0344605	-1.62631	0.00732062	0.0127267	-1.49532	0.00839371	0.0514272	1.48264		43	76	52	85	49	68	56	65	105	99	107	114	167	123	115	139	88	107	92	110	52	108	16	96
ACBD5	Hs.530597	NM_145698	Acyl-Coenzyme A binding domain containing 5	91452	1568877_a_at	0.0068713	0.0571721	1.5321	0.00137544	0.0106021	1.65451	0.597452	0.651441	-1.05266	0.620111	0.784819	-1.04933		300	295	276	344	616	541	465	496	419	330	432	424	253	431	271	265	522	552	551	388	678	391	579	376
FANCD2	Hs.208388	NM_033084	Fanconi anemia, complementation group D2	2177	1568889_at	0.464852	0.721657	1.38253	0.0891799	0.229219	1.75495	0.196921	0.247642	-1.40708	0.468795	0.673231	-1.20626		44	22	70	30	6	123	56	55	67	43	78	31	7	77	61	57	42	87	62	53	55	121	159	130
	Hs.382067		Homo sapiens, clone IMAGE:4798439, mRNA		1568892_at	0.278122	0.553341	1.53953	0.544196	0.734915	1.25768	0.913646	0.929551	-1.02957	0.728111	0.855235	1.09815		96	71	32	54	56	230	118	51	83	73	64	104	97	93	50	53	50	213	81	72	63	142	56	60
ZNF568	Hs.404220	NM_198539	Zinc finger protein 568	374900	1568900_a_at	0.783991	0.919029	-1.03529	0.57406	0.756907	-1.16539	8.21e-06	2.77718e-05	2.14109	0.837571	0.916505	1.02531		326	411	423	380	362	295	228	137	404	548	546	455	262	134	199	166	114	94	129	152	163	107	345	202
	Hs.506204		Transcribed sequences		1568951_at	0.382553	0.652217	-1.27018	0.0287885	0.102871	1.41811	0.000334767	0.000780931	-1.82148	0.0326287	0.129198	-1.36353		233	192	172	174	102	170	201	156	153	126	149	157	377	202	296	163	408	621	371	380	222	317	343	282
PRO0149	Hs.406602		PRO0149 protein	29035	1568954_s_at	0.0100046	0.0731142	-1.23222	0.398577	0.611501	1.09153	2.69e-05	8.00539e-05	1.39349	0.0163699	0.0810553	-1.1712		6157	5252	6871	5256	5997	4310	4620	5753	4359	4708	3831	4623	3881	3307	4120	3321	3852	4708	3977	3411	4068	3080	4314	4526
FNBP2	Hs.5003		formin binding protein 2	23380	1568955_at	0.134295	0.368444	1.16414	0.103313	0.253552	1.27798	0.000168406	0.000416843	1.47055	0.918229	0.960292	-1.00853		1670	2228	1626	2539	2710	1983	3062	1836	1986	2618	2090	2488	1570	1174	1104	1361	1384	1707	1437	1683	1727	1899	1612	1865
FNBP2	Hs.5003		formin binding protein 2	23380	1568957_x_at	0.000695154	0.0120897	1.54327	0.844176	0.926564	-1.02229	0.555079	0.612009	1.04701	0.00737075	0.0471211	1.25898		555	546	540	693	1001	891	1254	797	799	981	773	708	896	601	678	691	760	734	653	845	480	713	823	599
	Hs.513483		Transcribed sequence with moderate similarity to protein pir:A39822 (H.sapiens) A39822 leukosialin p		1568964_x_at	0.159849	0.40921	-1.26564	0.559763	0.745938	-1.12785	0.0819897	0.113676	1.26288	0.546079	0.731942	-1.08091		415	364	252	284	193	150	274	270	366	182	245	398	225	270	268	225	340	296	235	149	132	217	137	246
C14orf135	Hs.509499	NM_022495	Chromosome 14 open reading frame 135	64430	1568971_at	0.211795	0.478549	-1.34758	0.467512	0.672219	-1.14957	0.1888	0.238758	-1.22087	0.701277	0.83857	-1.05849		127	127	145	74	38	142	57	77	95	139	51	103	84	127	173	154	118	31	96	134	146	101	187	123
	Hs.520961		Homo sapiens, clone IMAGE:5277449, mRNA		1568981_at	0.397941	0.666984	1.20539	0.491339	0.692608	1.13271	0.175151	0.223493	-1.2145	0.909431	0.955627	1.01598		74	87	85	51	68	69	102	123	70	88	118	78	77	98	119	79	113	96	99	49	61	123	127	177
PAF53	Hs.446334	NM_022490	RNA polymerase I associated factor 53	64425	1568997_at	0.0173775	0.105662	1.33707	0.452279	0.659101	-1.10543	0.0676339	0.0956625	1.17884	0.0276511	0.116036	1.22473		322	375	355	464	363	416	546	272	574	597	635	651	375	355	368	480	273	412	266	344	474	299	338	449
VMP1	Hs.444569	NM_030938	Likely ortholog of rat vacuole membrane protein 1	81671	1569003_at	0.357724	0.63008	-1.23476	0.836405	0.922142	-1.06898	0.0720953	0.101397	1.42893	0.610111	0.7779	-1.101		1676	1761	505	818	219	270	463	467	1651	1195	2104	1341	737	826	735	817	543	638	707	410	500	1108	716	1206
			NULL		1569004_at	0.348831	0.62222	1.33564	0.0474701	0.147358	1.72542	0.377674	0.438483	-1.19111	0.422786	0.636543	-1.17181		120	70	52	47	143	128	229	67	43	60	52	50	97	74	61	63	146	73	136	149	100	148	154	112
LOC96610	Hs.449601		Hypothetical protein similar to KIAA0187 gene product	96610	1569013_s_at	0.869043	0.957476	1.02126	0.0807619	0.214682	-1.32066	0.0884322	0.121621	1.19026	0.171115	0.373719	1.14777		510	456	493	446	698	568	386	464	471	457	375	472	507	504	492	338	296	303	240	165	478	363	440	503
PIK3C2A	Hs.175343	NM_002645	Phosphoinositide-3-kinase, class 2, alpha polypeptide	5286	1569022_a_at	0.685802	0.866261	-1.0401	0.0100433	0.0476623	-1.40838	0.0100756	0.0170055	1.23968	0.0996417	0.268399	1.13865		386	287	309	289	311	285	277	385	292	301	307	286	304	234	351	287	134	260	257	135	159	217	234	274
	Hs.149637		MRNA; cDNA DKFZp686O13152 (from clone DKFZp686O13152)	389211	1569024_at	0.616829	0.826459	1.07889	0.0821514	0.21726	1.23839	0.0139635	0.0228817	-1.28564	0.359954	0.58111	-1.09053		124	142	115	88	171	110	145	140	87	97	111	151	169	151	140	100	141	166	203	127	164	178	220	188
	Hs.149637		MRNA; cDNA DKFZp686O13152 (from clone DKFZp686O13152)	389211	1569025_s_at	0.855607	0.951765	1.02342	0.0555091	0.164702	1.29147	0.945669	0.95603	-1.00613	0.205151	0.416702	-1.1232		181	170	191	184	181	131	210	224	198	105	242	195	110	203	157	175	197	242	197	163	193	254	182	238
NYREN18	Hs.173024	NM_016118	NEDD8 ultimate buster-1	51667	1569030_s_at	0.0159841	0.100227	-1.60286	0.000730477	0.00655043	2.2935	0.414348	0.475411	1.11528	0.000151334	0.00296392	-1.88929		1558	1299	2689	2631	1200	1147	1013	1912	1199	1405	1282	1045	614	386	1350	1265	1306	1868	1886	2418	1878	2263	2922	2041
[truncated: 20,297 more rows]

## Sheet: Epithelial only-sorted
gene symbol	unigene	genbank	description	Ep p-value	fdr	fold change (diseased to non-diseased)
[truncated: 2,028 more rows]

## Sheet: Stromal only-sorted
gene symbol	unigene	genbank	description	Strom p-value	fdr	fold change (diseased to non-diseased)
[truncated: 3,375 more rows]

[truncated: 4 more sheets: all epithelial vs all stromal, Interaction, epithelial-only, stromal only]
