# Supplementary material for: A molecular signature of normal breast epithelial and stromal cells from Li-Fraumeni syndrome mutation carriers
Source: Oncotarget. 2010 Oct 6;1(6):405–22. doi: 10.18632/oncotarget.175 (PMC3039408; doi:10.18632/oncotarget.175)
Supplement: Supplementary file 8 [file oncotarget-01-405-s008.xlsx]

## Sheet: all-stats-merged-w-anno
Annotation			Epithelia												Interaction (Epithelia - Stromal)												Stromal												Epithelia
			50 vs. IUSM			50 vs. Normal			IUSM vs. Normal			LiFraumeni vs. Normal			50 vs. IUSM			50 vs. Normal			IUSM vs. Normal			LiFraumeni vs. Normal			50 vs. IUSM			50 vs. Normal			IUSM vs. Normal			LiFraumeni vs. Normal			Normal	Normal	Normal	Normal	50	50	50	50	iusm	iusm	iusm
ID	Gene Title	Gene Symbol	p-value	FDR	FoldChange(50/iusm)	p-value	FDR	FoldChange(50/na)	p-value	FDR	FoldChange(iusm/na)	p-value(LiFraumeni vs. Normal)	FDR	FoldChange(LiFraumeni vs. Normal)	p-value(Epithelial * 50 and Stromal * iusm vs. Epithelial * iusm and Stromal * 50)	FDR	FoldChange(Epithelia (50 - iusm) - Stromal (50 - iusm))	p-value(Epithelial * 50 and Stromal * na vs. Epithelial * na and Stromal * 50)	FDR	FoldChange(Epithelia (50 - na) - Stromal (50 - na))	p-value(Epithelial * iusm and Stromal * na vs. Epithelial * na and Stromal * iusm)	FDR	FoldChange(Epithelia (iusm - normal) - Stromal (iusm - normal))	p-value(Epithelial * LiFraumeni and Stromal * Normal vs. Epithelial * Normal and Stromal * LiFraumeni)	FDR	FoldChange(Epithelial (LiFraumeni - Normal) - Stromal (Epithelial (LiFraumeni - Normal))	p-value	FDR	FoldChange(50/iusm)	p-value	FDR	FoldChange(50/na)	p-value	FDR	FoldChange(iusm/na)	p-value(LiFraumeni vs. Normal)	FDR	FoldChange(LiFraumeni vs. Normal)	BH03H001.cel	BH03H002.cel	BH03H003.cel	BH03H004.cel	BH03H005.cel	BH03H006.cel	BH03H007.cel	BH03H008.cel	BH03H009.cel	BH03H010.cel	BH03H011.cel
1007_s_at	discoidin domain receptor tyrosine kinase 1	DDR1	0.11116	0.225999	-1.23226	0.358573	0.610796	-1.12061	0.130386	0.271311	1.09964	0.639374	1	-1.12137	0.0453393	0.12586	-1.20944	0.445221	0.652632	-1.07747	0.0336661	0.0898218	1.11731	1	1	1	0.605818	0.712864	1.08539	0.315581	0.432073	-1.12855	0.156742	0.296539	-1.22492	0.153606	0.58535	-1.17477	11600	13244	10730	10994	7957	9416	12976	11207	12732	12163	13191
1053_at	replication factor C (activator 1) 2, 40kDa	RFC2	0.215309	0.347855	1.72724	0.260438	0.53977	1.59571	0.471341	0.635261	-1.08243	0.665809	1	1.25978	0.982668	0.991072	1.00287	0.0549063	0.17728	-1.38073	3.19594e-05	0.00052083	-1.52549	0.00646563	0.056897	-1.44191	0.000813711	0.0136035	1.36827	0.000129249	0.0025408	2.70252	0.000329328	0.00955933	1.97513	0.0624944	0.355193	2.33882	672	785	1012	932	976	1038	2450	963	777	763	869
121_at	paired box 8	PAX8	0.00188364	0.0245156	-2.11553	0.0168096	0.187878	-1.29127	0.00667142	0.0486403	1.63832	0.788894	1	1.20638	0.0275199	0.0881149	1.22956	0.000285997	0.00439118	1.32452	0.855885	0.910329	1.01313	0.122669	0.390463	1.12728	0.00277559	0.0251602	-2.43625	0.000258427	0.0035903	-1.85983	0.0504259	0.143244	1.30993	0.911793	1	-1.08248	788	773	881	710	683	644	495	619	1049	1364	1283
1294_at	ubiquitin-like modifier activating enzyme 7	UBA7	0.312172	0.448772	-1.31214	0.587051	0.766365	1.17765	0.0796448	0.197565	1.54525	0.28554	1	1.36145	0.273397	0.442195	-1.13068	0.000549228	0.00695208	1.51765	2.44759e-05	0.000430422	1.67089	5.777e-06	0.000401483	1.59312	0.682823	0.775225	1.04306	0.000549597	0.00549166	-1.6513	0.000302882	0.00915182	-1.7224	1.39229e-05	0.00148383	-1.6861	257	296	209	133	123	210	362	359	236	309	406
1320_at	protein tyrosine phosphatase, non-receptor type 21	PTPN21	0.111504	0.226465	1.28176	0.100115	0.374511	1.29974	0.852959	0.915716	1.01402	0.541843	1	1.15688	0.27174	0.440303	1.12541	0.31847	0.541132	1.08324	0.675541	0.784645	-1.04446	0.81648	1	1.0201	0.938919	0.960537	-1.01304	0.476761	0.590248	1.07548	0.635009	0.745654	1.08951	0.528191	0.972843	1.0825	272	284	254	331	398	459	338	288	295	269	271
1431_at	cytochrome P450, family 2, subfamily E, polypeptide 1	CYP2E1	0.724519	0.803403	-1.17778	0.0821255	0.346176	-2.35	0.0915176	0.215545	-1.99528	0.0227022	0.380133	-2.15816	0.00973294	0.0417734	2.16592	0.805443	0.896761	-1.05968	0.00652419	0.0257436	-1.85429	0.0994345	0.346097	-1.46698	0.0145953	0.0628958	-3.35897	0.0650983	0.130034	-1.88034	0.0666757	0.171539	1.78636	0.88681	1	1.15909	157	122	90	54	18	100	23	39	50	40	82
1487_at	estrogen-related receptor alpha	ESRRA	0.38573	0.517849	1.15856	0.819348	0.905224	1.0371	0.177486	0.333399	-1.11711	0.789131	1	-1.03505	0.406781	0.576513	1.09463	0.809865	0.899642	-1.02737	0.0266462	0.075201	-1.13059	0.375343	0.752653	-1.0763	0.834838	0.887886	1.02637	0.209285	0.315748	1.19144	0.102517	0.226063	1.16083	0.0953252	0.452586	1.17613	3078	2472	2599	3145	3266	3795	1948	2704	2514	2595	2501
1552256_a_at	scavenger receptor class B, member 1	SCARB1	0.864931	0.908683	-1.03813	0.350626	0.605545	1.30191	0.0284255	0.104679	1.35155	0.119764	0.790982	1.32673	0.287598	0.457486	-1.1873	0.721615	0.847237	1.06661	0.00136951	0.00802881	1.30997	0.232686	0.572877	1.1776	0.000680081	0.0124695	1.81844	0.0014729	0.00981639	1.54784	0.221688	0.370328	-1.17482	0.748439	1	1.19952	1888	2149	2273	2855	2142	2312	4794	2684	3138	3040	3104
1552257_a_at	tubulin tyrosine ligase-like family, member 12	TTLL12	0.0135681	0.0675229	1.33815	0.119951	0.40274	1.1682	0.156577	0.306275	-1.14547	0.937536	1	1.0206	0.73185	0.835063	1.02198	0.936949	0.968011	-1.00446	0.659895	0.772681	-1.02948	0.76084	1	-1.01598	0.0322763	0.102212	1.33208	0.0291183	0.0716979	1.21082	0.396111	0.546019	-1.10015	0.823898	1	1.05989	2429	3318	2809	2948	3697	2858	3630	3254	2196	2660	2745
1552263_at	mitogen-activated protein kinase 1	MAPK1	0.674582	0.764609	1.05474	0.590776	0.768601	1.07586	0.743287	0.843953	1.02003	0.606998	1	1.04795	0.262127	0.429659	-1.0996	0.421191	0.634929	-1.07543	0.672882	0.782571	1.0245	0.705724	1	-1.02663	0.0133646	0.0598049	1.40535	0.0279227	0.0695278	1.36062	0.797956	0.867446	-1.03288	0.640157	1	1.16439	852	1031	1010	1101	913	883	1401	1100	956	1048	1019
1552264_a_at	mitogen-activated protein kinase 1	MAPK1	0.05399	0.144779	1.21053	0.0447952	0.271225	1.17956	0.788147	0.875033	-1.02625	0.674943	1	1.07699	0.0193078	0.0685414	-1.18749	0.58885	0.762453	-1.04064	0.128722	0.246308	1.15359	0.551167	0.925309	1.04435	0.00312149	0.0268658	1.63519	0.150971	0.246517	1.21871	0.0983215	0.220244	-1.34174	0.965943	1	-1.01833	1976	1724	2230	1811	2296	2096	2414	2325	2020	2071	1970
1552274_at	PX domain containing serine/threonine kinase	PXK	0.596717	0.701394	-1.10168	0.284424	0.559256	1.26947	0.0147088	0.0736391	1.39855	0.0652294	0.619794	1.33401	0.0754517	0.180856	1.34082	0.0198225	0.0884567	1.4229	0.918766	0.950005	-1.01187	0.277582	0.632973	1.15965	0.0395079	0.115654	-3.03807	0.000127025	0.00252224	-1.85279	0.134874	0.269288	1.63973	0.927023	1	1.08973	1147	1043	1240	986	1341	1218	2049	998	1690	1677	1558
1552275_s_at	PX domain containing serine/threonine kinase	PXK	0.517778	0.635585	-1.13241	0.0840793	0.349175	1.6852	0.00774929	0.0523778	1.90834	0.00745015	0.211848	1.79677	0.0645121	0.16175	1.34116	0.00122141	0.012463	1.93054	0.106787	0.213919	1.20175	0.01213	0.0873803	1.46693	0.0116315	0.0554539	-4.16679	0.000800346	0.00685806	-2.72353	0.0898917	0.207862	1.52992	0.960364	1	-1.05425	1213	945	942	1144	1660	1338	2636	1518	2245	2303	1522
1552277_a_at	transmembrane protein with EGF-like and two follistatin-like domains 1 /// chrom	C9orf30 /// TMEFF1	0.0261992	0.096219	2.53732	0.101915	0.378135	1.51801	0.0329401	0.114443	-1.67147	0.829633	1	-1.17043	0.0874016	0.200246	1.18224	0.406462	0.622095	-1.08248	0.00973033	0.0350121	-1.34355	1	1	1	0.430676	0.560088	1.08423	0.0208549	0.0565053	1.36372	0.100883	0.224032	1.25777	0.0183953	0.16745	1.31075	3839	2535	3024	2426	4875	4238	2821	6015	1685	1903	1779
1552279_a_at	solute carrier family 46 (folate transporter), member 1	SLC46A1	0.00853658	0.0525998	-1.74711	0.435407	0.667554	-1.13802	0.00379355	0.0375492	1.53522	0.724238	1	1.20697	0.010189	0.0432683	-1.40932	0.973365	0.986929	-1.00421	0.000247951	0.00226467	1.36964	0.127676	0.400568	1.19272	0.0909952	0.196793	-1.58051	0.146035	0.240194	-1.48	0.612761	0.729266	1.06791	0.714608	1	-1.14706	1051	1063	913	1005	589	819	898	1237	1351	1750	1576
1552283_s_at	zinc finger, DHHC-type containing 11	ZDHHC11	0.000311768	0.0102974	-3.39163	0.132764	0.42061	-2.59342	0.387609	0.558107	1.30778	0.852028	1	-1.18108	2.46464e-08	4.64396e-06	-3.80196	0.0211031	0.0925336	-2.27763	0.156709	0.285214	1.44958	0.623864	0.988256	-1.15484	0.000306198	0.00847886	5.6443	0.0567231	0.117528	1.82035	0.093872	0.214075	-3.10067	0.95729	1	1.07143	816	382	249	288	207	153	124	185	667	513	520
1552286_at	ATPase, H+ transporting, lysosomal 31kDa, V1 subunit E2	ATP6V1E2	0.517489	0.63541	-1.07274	0.330595	0.591365	-1.1007	0.725365	0.831163	-1.02606	0.4409	1	-1.06207	0.0186903	0.0669522	-1.25057	0.0700513	0.207767	-1.1431	0.187578	0.324627	1.08445	0.688982	1	-1.02981	0.00283821	0.0255675	1.9501	0.0739335	0.143136	1.25	0.00828697	0.0491618	-1.56008	0.919958	1	-1.05765	1118	967	1124	1043	850	992	838	1183	1143	1142	956
1552287_s_at	AFG3 ATPase family gene 3-like 1 (S. cerevisiae)	AFG3L1	0.0128821	0.0654892	-1.45684	0.684457	0.827331	-1.17055	0.512186	0.669315	1.24457	0.886938	1	1.04943	0.00236791	0.01515	-1.28853	0.479492	0.680385	-1.19352	0.673121	0.782715	1.0985	0.851353	1	-1.03268	0.939398	0.960863	-1.00821	0.0884207	0.164062	1.24431	0.0926986	0.212113	1.25453	0.0386109	0.264904	1.24942	2667	1403	796	707	1237	1079	1180	1265	1847	1497	1998
1552291_at	phosphatidylinositol glycan anchor biosynthesis, class X	PIGX	0.0670479	0.16575	-1.28211	0.423429	0.659085	-1.14204	0.475793	0.639037	1.12265	0.996871	1	-1.00086	0.208232	0.366962	-1.11827	0.421406	0.635043	-1.08738	0.767469	0.852861	1.03229	0.78929	1	-1.02335	0.462434	0.590716	-1.12308	0.987229	0.991436	1.00185	0.372024	0.521975	1.12515	0.587851	0.997903	1.0635	879	1658	1619	1641	1175	1297	1433	1171	1514	1416	2014
1552295_a_at	solute carrier family 39 (zinc transporter), member 13	SLC39A13	0.707693	0.790201	1.04187	0.104637	0.38262	-1.34091	0.0791627	0.196867	-1.39705	0.0161502	0.319537	-1.3684	0.142475	0.282331	-1.21617	0.587139	0.761101	-1.08314	0.464586	0.613456	1.10238	0.969634	1	1.00443	0.157423	0.281738	1.33601	0.974297	0.983405	-1.0065	0.167252	0.309536	-1.34469	0.659466	1	-1.19218	2800	1739	1999	1903	1636	1664	1246	1749	1446	1257	1813
1552301_a_at	coronin 6	CORO6	0.106596	0.219979	-1.24745	0.889087	0.94505	-1.04767	0.56216	0.709584	1.19068	0.750642	1	1.07259	0.569854	0.714889	-1.08421	0.00696345	0.0432384	1.58726	0.00600849	0.0241711	1.65858	0.000479009	0.00944214	1.62326	0.889913	0.926711	-1.03475	0.00369392	0.0174348	-2.0822	0.00902584	0.0516924	-2.01228	0.00049152	0.0153462	-2.04665	374	314	117	118	241	261	156	223	246	261	323
1552306_at	asparagine-linked glycosylation 10 homolog (yeast, alpha-1,2-glucosyltransferase	ALG10	0.208631	0.340669	1.63484	0.255665	0.536116	1.52835	0.672539	0.794782	-1.06968	0.662927	1	1.2316	0.739081	0.839481	1.05501	0.465778	0.669238	-1.12885	0.0650301	0.147525	-1.25343	0.232005	0.57185	-1.18214	0.0626653	0.154664	1.3755	0.000664053	0.00614802	2.01175	0.10046	0.223476	1.46256	0.155578	0.588623	1.73715	190	265	233	141	214	180	518	355	188	160	217
1552309_a_at	nexilin (F actin binding protein)	NEXN	0.00135174	0.0208314	-2.47479	0.0280369	0.226577	-4.2395	0.126875	0.266883	-1.71307	0.08177	0.686881	-2.44015	0.00416621	0.0226135	-1.5859	0.23325	0.449162	1.11521	7.39928e-05	0.000938786	1.67828	0.0111556	0.0824856	1.34478	0.02152	0.079412	1.54373	0.0738829	0.14311	-1.22979	0.000814058	0.0147132	-1.89846	0.0961419	0.455163	-1.8942	837	1129	644	417	138	111	194	271	376	490	450
1552310_at	chromosome 15 open reading frame 40	C15orf40	0.626923	0.726152	-1.11463	0.290926	0.564235	-1.27038	0.0966485	0.222762	-1.13973	0.197195	0.944424	-1.20152	0.313517	0.484605	-1.14272	0.613232	0.77843	-1.05996	0.251787	0.401021	1.0627	0.988423	1	1.00122	0.146983	0.269243	1.18435	0.0466616	0.101298	-1.19185	0.00843189	0.0495531	-1.41157	0.0764898	0.398876	-1.29243	1713	1795	2080	1704	996	1032	2286	1426	1552	1765	1646
1552312_a_at	microfibrillar-associated protein 3	MFAP3	0.0043896	0.0371262	1.70476	0.23115	0.517108	1.17448	0.0471449	0.142275	-1.4515	0.87458	1	-1.07329	0.00658952	0.0313776	1.29473	0.464297	0.667773	1.06788	0.0888729	0.186241	-1.21987	0.539663	0.914895	-1.05886	0.877214	0.918161	1.02045	0.700363	0.780409	1.05364	0.855871	0.906837	1.03252	0.724713	1	1.04308	959	1029	1312	815	1240	1280	965	1348	782	646	787
1552314_a_at	eyes absent homolog 3 (Drosophila)	EYA3	0.0170144	0.0762711	1.87538	0.0266173	0.221508	1.64096	0.530518	0.684145	-1.14286	0.706384	1	1.25798	0.279468	0.449008	-1.15161	0.0679846	0.203574	-1.20408	0.646886	0.763234	-1.06617	0.228602	0.566295	-1.14431	0.0154654	0.064887	1.76405	0.00873723	0.0308021	1.80757	0.900479	0.937624	1.02467	0.554582	0.984192	1.41612	98	93	68	117	138	203	131	145	113	54	100
1552323_s_at	family with sequence similarity 122C	FAM122C	0.0383536	0.118128	-1.55835	0.223226	0.51014	-1.36266	0.422184	0.590314	1.14361	0.866748	1	-1.06526	0.00494792	0.0254533	-1.55023	0.24505	0.46268	-1.17909	0.087824	0.184793	1.27032	0.749982	1	1.04438	0.172431	0.299306	1.53512	0.618674	0.715104	-1.03704	0.141255	0.277129	-1.59197	0.501597	0.960289	-1.25594	193	261	122	183	119	109	210	119	190	239	226
1552329_at	retinoblastoma binding protein 6	RBBP6	0.0304897	0.104067	-1.60336	0.608153	0.780317	-1.12697	0.050788	0.14932	1.42272	0.745767	1	1.15503	0.00528543	0.0267267	-1.428	0.334393	0.55552	1.14349	0.000772874	0.00522211	1.54529	0.0184559	0.115759	1.3404	0.172584	0.299491	1.12052	0.0231017	0.0607979	-1.59524	0.00998562	0.0548286	-1.78749	0.000230434	0.00946307	-1.6859	514	757	462	415	423	271	574	638	823	676	848
1552330_at	hypothetical protein MGC16385	MGC16385	0.00586901	0.0433243	-1.4785	0.00125843	0.0781524	-1.5493	0.561169	0.708916	-1.04789	0.473428	1	-1.2502	0.00700365	0.0328644	-1.21628	3.74434e-05	0.000982912	-1.45843	0.00616033	0.0246531	-1.16727	0.000443716	0.00887555	-1.29808	0.671524	0.766752	1.03946	0.03173	0.0763852	1.37724	0.0017136	0.0216479	1.32496	0.00192515	0.0377082	1.3511	1029	1253	1267	1243	651	782	842	818	1106	1344	1036
1552334_at	TRIO and F-actin binding protein	TRIOBP	0.365239	0.498523	1.60176	0.789938	0.889593	1.14316	0.452029	0.618392	-1.40118	0.851662	1	-1.0771	0.72707	0.831578	1.06789	0.813288	0.901635	-1.04893	0.505244	0.648544	-1.13411	0.606652	0.972932	-1.08789	0.387741	0.520395	1.15777	0.239077	0.350169	1.1742	0.941552	0.963049	1.01419	0.520314	0.969079	1.09419	908	490	268	241	204	313	1053	610	361	192	392
1552344_s_at	CCR4-NOT transcription complex, subunit 7	CNOT7	0.0958864	0.205445	1.23896	0.469109	0.690589	-1.08281	0.0236367	0.0946747	-1.34156	0.311147	1	-1.19838	0.00412361	0.0224428	-1.33333	0.000922105	0.0101287	-1.43832	0.162199	0.292308	-1.12093	0.012848	0.0907219	-1.28694	0.00451457	0.0327579	1.79011	0.00517177	0.0217478	1.73793	0.819365	0.882402	-1.03003	0.606631	1	1.35439	721	833	880	665	796	569	675	822	543	563	599
1552347_at	crystallin, zeta (quinone reductase)-like 1	CRYZL1	9.01357e-05	0.00613134	-2.26615	0.265642	0.544415	-1.62035	0.250391	0.417633	1.39855	0.990996	1	1.00785	8.38173e-05	0.00139908	-1.52489	0.323121	0.544512	-1.23574	0.219779	0.363576	1.22595	0.878097	1	1.02378	0.282849	0.418274	-1.16526	0.31352	0.430257	-1.13544	0.807862	0.87427	1.02627	0.720685	1	-1.04878	2157	1217	632	834	578	919	748	742	1742	1471	1778
1552360_a_at	toll-interleukin 1 receptor (TIR) domain containing adaptor protein	TIRAP	0.284881	0.421709	-1.15271	0.555468	0.74611	1.10729	0.0881848	0.210469	1.27638	0.222648	0.979432	1.19184	0.621146	0.75495	-1.04582	0.191183	0.397833	1.16534	0.0378149	0.09822	1.20449	0.0459628	0.212219	1.18551	0.250169	0.385147	-1.1985	0.00808085	0.0292077	-1.28964	0.564632	0.690987	-1.07604	0.296799	0.801442	-1.1732	568	342	408	397	506	596	330	467	568	568	503
1552370_at	chromosome 4 open reading frame 33	C4orf33	0.0352022	0.112863	-2.10181	0.334368	0.594138	1.57324	3.91321e-05	0.00561921	3.30664	0.362512	1	2.43994	0.00224264	0.0145286	-1.78468	0.415038	0.629716	1.20407	1.17916e-07	1.08681e-05	2.24585	0.0159086	0.105006	1.69499	0.0218889	0.0802513	1.25239	0.268609	0.382269	1.12412	0.341065	0.493185	-1.11411	0.957114	1	1.01085	336	657	374	531	580	418	1437	551	1521	1440	1669
1552375_at	zinc finger protein 333	ZNF333	0.00822605	0.0516104	-1.93795	0.544768	0.738817	-1.11111	0.0135923	0.0705921	1.74416	0.669922	1	1.32208	0.966775	0.98266	1.00587	0.0209542	0.0920574	1.4292	0.0510771	0.123275	1.26536	0.0152144	0.102089	1.32877	0.00925694	0.0486682	-2.83333	0.006843	0.0261687	-2.56111	0.573185	0.697713	1.10629	0.694301	1	-1.33623	237	200	161	172	133	239	139	182	347	241	377
1552378_s_at	retinol dehydrogenase 10 (all-trans)	RDH10	0.167858	0.295448	2.01714	0.209182	0.497373	1.80109	0.369617	0.541624	-1.11995	0.669494	1	1.34699	0.00186769	0.012715	2.46722	7.50833e-07	5.63333e-05	8.31435	5.22833e-06	0.000146657	4.08246	1.55819e-09	7.85726e-07	5.53028	0.0152125	0.0643834	-2.88699	0.00225884	0.0126942	-15.1176	0.00244097	0.0260598	-5.23646	2.0818e-05	0.0019541	-7.77856	276	214	224	201	360	728	177	383	192	259	196
1552417_a_at	neural precursor cell expressed, developmentally down-regulated 1	NEDD1	0.339813	0.474788	1.21904	0.0671616	0.31824	1.76861	0.00324121	0.0352545	1.45081	0.0539696	0.570608	1.60971	0.34769	0.520359	-1.09526	0.744944	0.860555	1.03431	0.0189209	0.0575651	1.165	0.289136	0.647257	1.09264	0.019544	0.0745947	1.38242	0.018741	0.0522584	1.38768	0.964459	0.977807	1.0038	0.570482	0.991491	1.19574	519	664	567	588	987	866	1503	779	924	873	870
1552423_at	ets variant gene 3	ETV3	0.0118738	0.0629194	-4.89109	0.166508	0.45647	-3.0099	0.21736	0.380174	1.625	0.98518	1	-1.02185	0.0218801	0.0746508	-1.57178	0.137258	0.321435	-1.69455	0.735488	0.828825	1.07868	0.534706	0.910979	-1.1484	0.00767376	0.0438659	-2.06008	0.571228	0.674505	-1.11348	0.0151806	0.0697227	1.85012	0.660762	1	1.3741	641	597	90	192	58	135	138	174	682	407	852
1552426_a_at	TM2 domain containing 3	TM2D3	0.00194525	0.024929	-1.52356	0.399667	0.640643	-1.11585	0.0273809	0.102468	1.36538	0.40372	1	1.53629	0.00216244	0.0141485	-1.25073	0.608456	0.775657	1.04265	0.00733797	0.0281683	1.27609	1	1	1	0.263384	0.398505	-1.11874	0.0602963	0.122773	-1.28181	0.253853	0.404786	-1.14576	0.0587637	0.343443	-1.20998	4106	6643	6429	5842	5426	5368	4316	5520	7190	8679	8383
1552427_at	zinc finger protein 485	ZNF485	0.0265684	0.096902	-1.55317	0.18885	0.477884	-1.26349	0.0539284	0.154966	1.22927	0.978789	1	1.01036	0.0353645	0.105244	-1.25696	0.105758	0.271894	-1.24486	0.548446	0.685376	1.03941	0.423264	0.803488	-1.07945	0.1212	0.237399	-1.35795	0.408582	0.525272	1.19187	0.00653003	0.0434256	1.61851	0.301265	0.805572	1.40519	491	360	377	364	296	231	444	289	526	491	471
1552472_a_at	centaurin, beta 2	CENTB2	0.0894252	0.196634	1.71011	0.186587	0.475507	1.41863	0.261786	0.430689	-1.20547	0.813271	1	1.12409	0.034839	0.104209	1.37788	0.199156	0.408003	1.22231	0.196886	0.335831	-1.13422	0.698983	1	1.05202	0.991201	0.993948	1.00091	0.708657	0.787183	1.04989	0.692956	0.790642	1.04894	0.596629	1	1.04941	1369	856	1382	934	2062	1907	842	1631	971	1020	900
1552474_a_at	guanidinoacetate N-methyltransferase	GAMT	0.00267192	0.0291278	-8.67877	0.0225084	0.209075	-6.34358	0.212576	0.374617	1.36812	0.826104	1	-1.31082	5.97903e-06	0.0002121	-2.45033	0.06665	0.201081	-1.38165	0.0154134	0.0493006	1.4935	0.708163	1	1.07177	0.0292204	0.0958816	1.4317	0.487906	0.600174	-1.13401	0.0656861	0.170022	-1.62357	0.303806	0.808273	-1.33534	413	917	482	459	47	20	147	144	788	684	1028
1552476_s_at	phospholipase C, delta 3	PLCD3	0.0358215	0.113932	-1.37781	0.00112406	0.077869	-2.00176	0.00395242	0.0382017	-1.45286	0.0347423	0.46301	-1.6837	0.0245795	0.0812187	-1.37971	0.0114676	0.0611389	-1.36589	0.504548	0.647882	-1.04907	0.0666707	0.270113	-1.19672	0.202388	0.333844	1.38142	0.865684	0.907407	-1.03462	0.0465815	0.136519	-1.42925	0.488548	0.953533	-1.20033	1163	1173	1084	1126	421	661	664	525	647	831	755
1552481_s_at	mannosidase, alpha, class 1A, member 2	MAN1A2	0.295373	0.432252	1.53403	0.235414	0.520706	1.68197	0.432405	0.59992	1.09644	0.462423	1	1.38921	0.841483	0.907394	1.02912	0.531635	0.721638	-1.10346	0.0131175	0.0438898	-1.16986	0.303603	0.66698	-1.13305	0.00988702	0.0505614	1.26938	0.000294134	0.00385826	1.76035	0.00184972	0.0225144	1.38678	0.110002	0.489266	1.57357	226	247	193	205	262	274	262	667	228	238	193
1552482_at	Ras association (RalGDS/AF-6) and pleckstrin homology domains 1	RAPH1	0.19496	0.326024	1.55745	0.555095	0.745843	1.21192	0.581804	0.725348	-1.28511	0.989739	1	-1.00499	0.0194364	0.0688177	1.82575	0.0156013	0.0751106	1.5483	0.545831	0.683293	-1.14599	0.526838	0.903123	1.13644	0.1039	0.214663	-1.98259	0.0313706	0.075716	-1.80099	0.723366	0.814083	1.10083	0.724299	1	-1.20767	118	107	51	26	92	69	125	80	57	15	58
1552485_at	lactamase, beta	LACTB	0.442867	0.569719	1.27939	0.966269	0.98263	-1.01232	0.159391	0.309934	-1.29515	0.553165	1	-1.1364	0.0259179	0.0845079	1.26301	0.126815	0.30615	-1.1497	0.000764132	0.00518419	-1.4607	0.0101324	0.077578	-1.30145	0.0588949	0.148919	-1.26004	0.0809952	0.153475	1.18749	0.0116199	0.0599468	1.49629	0.233073	0.719649	1.34189	557	704	480	396	295	319	690	807	440	342	431
1552486_s_at	lactamase, beta	LACTB	0.00827917	0.051749	1.48888	0.0332008	0.24247	1.39241	0.609217	0.746821	-1.06929	0.688779	1	1.1638	3.82074e-05	0.000792776	1.27684	0.637099	0.7931	1.03292	0.0023181	0.0118035	-1.26947	0.167166	0.471041	-1.10704	0.0118068	0.0559089	-1.18046	0.122214	0.209868	1.16522	0.00936829	0.0528212	1.37549	0.171803	0.620867	1.27035	611	1068	838	801	1156	1322	1003	1139	757	803	800
1552490_at	lactation elevated 1	LACE1	0.240763	0.375384	1.40265	0.0689308	0.32114	1.95077	0.201695	0.361653	1.39077	0.199978	0.948889	1.67077	0.397663	0.568393	1.15436	0.0715253	0.210493	1.38201	0.289912	0.443093	1.21438	0.0969763	0.341021	1.30067	0.604035	0.711577	1.11055	0.858409	0.902838	1.03756	0.80866	0.874784	-1.07035	0.938803	1	-1.01429	64	112	71	78	130	173	232	99	86	142	76
1552502_s_at	rhomboid, veinlet-like 2 (Drosophila)	RHBDL2	0.312195	0.448775	1.64544	0.399733	0.640665	1.47988	0.604387	0.742994	-1.11188	0.714764	1	1.18963	0.266271	0.434037	-1.24674	0.476456	0.678198	-1.157	0.595175	0.723695	1.09002	0.771075	1	-1.05199	0.000141283	0.0059241	2.30729	0.0248158	0.0638444	1.76964	0.347343	0.499201	-1.30382	0.76436	1	1.26831	133	184	105	224	152	138	467	199	154	110	155
1552516_a_at	homeodomain interacting protein kinase 1	HIPK1	0.212117	0.344158	1.39728	0.480628	0.697498	1.25091	0.734763	0.838086	-1.11701	0.817762	1	1.07308	0.582834	0.724132	1.09784	0.910505	0.953243	1.02038	0.584343	0.714755	-1.08243	0.846224	1	-1.02791	0.843735	0.894475	1.04781	0.644527	0.736374	1.11483	0.672646	0.775131	1.06395	0.618907	1	1.08939	345	114	229	133	290	357	156	224	162	144	265
1552546_a_at	leucine zipper-EF-hand containing transmembrane protein 2	LETM2	0.0017982	0.0239058	2.43154	0.472268	0.692476	-1.13178	0.0145609	0.0731859	-2.75197	0.424893	1	-1.60393	0.0132487	0.0520844	-1.24048	6.0774e-05	0.00142307	-1.8783	0.000363412	0.00297862	-2.15055	3.06545e-06	0.000256634	-1.97393	0.000241942	0.00754922	3.52354	5.73152e-05	0.00167263	4.50779	0.204801	0.352169	1.27934	0.515272	0.965415	2.89356	959	601	1143	1136	1002	812	884	694	390	316	283
1552573_s_at	mirror-image polydactyly 1	MIPOL1	0.679434	0.76817	-1.07024	0.593152	0.770275	1.09128	0.274022	0.443586	1.16793	0.352684	1	1.12961	0.0364145	0.10744	-1.36409	0.0968329	0.256646	-1.25158	0.373459	0.529233	1.12208	0.62827	0.992009	-1.06654	0.0135398	0.0603426	2.42004	0.00958337	0.0327393	2.49206	0.934818	0.958678	1.02976	0.562763	0.987169	1.76091	441	415	512	341	584	537	419	325	601	401	556
1552610_a_at	Janus kinase 1 (a protein tyrosine kinase)	JAK1	0.187298	0.316983	1.18377	0.480824	0.697558	1.09143	0.351775	0.524446	-1.0846	0.964495	1	1.00672	0.00366505	0.0205714	1.27251	0.00473913	0.0329354	1.35524	0.367995	0.52395	1.07754	1	1	1	0.0183204	0.0717171	-1.33731	0.0226848	0.0600054	-1.56421	0.234028	0.383468	-1.16967	0.0540618	0.325346	-1.67637	5156	4799	5892	4255	6190	5949	4005	5796	4915	4819	4271
1552611_a_at	Janus kinase 1 (a protein tyrosine kinase)	JAK1	0.182705	0.311673	1.2732	0.867495	0.933618	1.0398	0.40389	0.572801	-1.22446	0.718957	1	-1.0773	0.823973	0.896493	1.0242	0.227133	0.441875	1.15903	0.236027	0.382551	1.14521	0.133449	0.410902	1.15233	0.5094	0.633006	1.10568	0.168832	0.26829	-1.22926	0.0503926	0.143225	-1.35917	0.0420704	0.278879	-1.29096	977	480	707	449	819	691	439	768	535	501	610
1552612_at	CDC42 small effector 2	CDC42SE2	0.0248223	0.0933279	1.97354	0.910576	0.955305	1.02018	0.0208488	0.0888334	-1.9345	0.608236	1	-1.30115	0.0427337	0.120745	1.35081	0.459849	0.664196	-1.10781	0.00356074	0.0162729	-1.60098	0.0503007	0.224927	-1.29359	0.0219126	0.0802857	1.77259	0.0313733	0.075716	1.62458	0.630998	0.742977	-1.09111	0.669493	1	1.27054	1852	1047	1577	1372	1855	1589	972	1550	892	729	652
1552613_s_at	CDC42 small effector 2	CDC42SE2	0.181453	0.310287	1.31187	0.756406	0.870457	-1.06176	0.113499	0.247536	-1.39289	0.403122	1	-1.20499	0.49882	0.657582	1.10651	0.576798	0.753456	-1.09308	0.168979	0.301363	-1.22685	0.26169	0.612507	-1.15306	0.165721	0.291241	1.59436	0.508197	0.618606	1.20903	0.236201	0.385688	-1.31872	0.967542	1	-1.0166	1648	1231	2233	1507	1883	1758	953	1640	1113	1339	912
1552617_a_at	ring finger and WD repeat domain 2	RFWD2	0.028693	0.100791	1.23557	0.566367	0.753484	1.05724	0.175111	0.330542	-1.16867	0.808605	1	-1.04553	0.0503799	0.135683	1.12704	0.722643	0.847802	-1.01849	0.0437096	0.109745	-1.15447	0.154202	0.44813	-1.08277	0.716596	0.801099	-1.03231	0.0398502	0.0899887	1.10507	0.197553	0.344281	1.14077	0.0828369	0.418002	1.12292	2384	3103	3519	3119	3658	3171	3016	2974	2488	3020	2386
1552618_at	syntaxin 6	STX6	0.176405	0.304763	1.1859	0.818517	0.904582	-1.02452	0.0680071	0.178848	-1.21498	0.467841	1	-1.11165	0.973622	0.986731	-1.00264	0.957853	0.978983	-1.00407	0.975181	0.985116	-1.00182	0.960011	1	-1.003	0.17047	0.297057	1.21104	0.881226	0.918459	-1.01793	0.0399885	0.124329	-1.23275	0.503914	0.96147	-1.11509	1629	1853	1717	1402	1264	1914	1663	1602	1088	1482	1418
1552619_a_at	anillin, actin binding protein	ANLN	0.348559	0.483267	6.79862	0.315366	0.579608	13.4118	0.010364	0.0607851	1.97273	1	1	1	0.568999	0.714188	-1.28476	0.377433	0.596189	-1.55563	0.0154002	0.0492656	-1.58364	1	1	1	0.000620264	0.012	3.11668	0.00147234	0.00981639	6.62529	0.0332907	0.110848	2.12575	1	1	1	151	402	260	287	1625	622	12162	344	643	491	612
1552621_at	DNA directed RNA polymerase II polypeptide J-related	POLR2J2	0.285082	0.421883	1.41318	0.805552	0.896711	1.12452	0.654566	0.781852	-1.25669	0.910208	1	-1.04152	0.466427	0.629291	-1.13187	0.347313	0.568718	-1.23741	0.660495	0.773216	-1.12538	0.370644	0.747932	-1.18635	0.0674234	0.162222	1.65793	0.0055009	0.022622	1.67305	0.973058	0.98294	1.00912	0.56765	0.989939	1.34108	2015	764	433	450	598	769	1112	1639	727	545	829
1552622_s_at	polymerase (RNA) II (DNA directed) polypeptide J, 13.3kDa pseudogene /// DNA dir	LOC100134053 /// LOC392713 /// LOC441259 /// POLR2J2 /// POLR2J4	0.493022	0.614414	1.31432	0.906038	0.95306	1.06616	0.695157	0.809424	-1.23276	0.872747	1	-1.06533	0.937247	0.965911	-1.01601	0.904576	0.950241	-1.03173	0.942978	0.964598	-1.01922	0.900288	1	-1.02588	0.226329	0.360288	1.32419	0.234584	0.345151	1.12825	0.492046	0.630964	-1.17367	0.968005	1	-1.00996	1049	389	172	249	206	337	554	885	497	274	347
1552625_a_at	tRNA nucleotidyl transferase, CCA-adding, 1	TRNT1	0.116704	0.233139	1.21149	0.0680941	0.319467	1.2654	0.572425	0.71745	1.0445	0.438844	1	1.15495	9.68583e-06	0.000299171	1.76444	1.39141e-05	0.000485047	1.69086	0.153911	0.28115	-1.06329	0.105838	0.3588	1.22533	0.000451629	0.010222	-3.09111	0.00255069	0.013691	-2.66815	0.0228243	0.088361	1.15852	0.738898	1	-1.30436	730	743	861	767	761	993	1081	1089	938	743	725
1552627_a_at	Rho GTPase activating protein 5	ARHGAP5	0.315172	0.451511	1.10771	0.221714	0.508649	-1.15151	0.0432848	0.134984	-1.27554	0.0414684	0.500615	-1.21035	0.0358132	0.106229	1.17218	0.935933	0.967525	-1.00677	0.050953	0.123113	-1.16271	0.240056	0.583601	-1.08222	0.0347575	0.106933	-1.31386	0.0901907	0.166463	-1.34326	0.869229	0.915771	-1.02238	0.510288	0.963453	-1.16106	1707	1906	2151	1578	1712	1546	1267	1851	1527	1391	1328
1552628_a_at	HERPUD family member 2	HERPUD2	0.00587362	0.0433243	1.24102	0.0335584	0.243453	1.15442	0.294957	0.466046	-1.07502	0.832329	1	1.04232	0.0157262	0.0590257	1.18213	0.156759	0.351573	1.0775	0.0992453	0.202402	-1.10341	0.873144	1	-1.00941	0.600358	0.708596	-1.08147	0.586795	0.687458	1.06822	0.256096	0.407139	1.15525	0.33101	0.837424	1.11174	4839	5224	5961	5586	6256	6402	5757	6532	4819	5208	4526
1552631_a_at	mitogen-activated protein kinase kinase kinase 6	MAP3K6	0.526532	0.642548	-1.20205	0.698326	0.83541	-1.11187	0.687578	0.804488	1.08111	0.96347	1	-1.00985	0.353668	0.525972	-1.18116	0.374242	0.593006	-1.19461	0.977983	0.986702	-1.00443	0.54908	0.92414	-1.09519	0.521869	0.643558	1.16401	0.430754	0.546777	1.26864	0.748838	0.833054	1.08989	0.468686	0.943648	1.17926	256	276	166	276	153	233	363	127	300	341	249
1552633_at	zinc finger protein 101	ZNF101	0.230899	0.364725	1.20546	0.371878	0.619787	1.13361	0.480355	0.642736	-1.06339	0.82994	1	1.037	0.0855376	0.197169	1.26554	0.535079	0.72382	1.06764	0.202779	0.342942	-1.1972	0.610216	0.97646	-1.05987	0.277273	0.412806	-1.33962	0.919555	0.946039	1.01923	0.293903	0.446067	1.36538	0.53719	0.976762	1.19231	237	238	275	223	251	206	345	301	249	183	235
1552634_a_at	zinc finger protein 101	ZNF101	0.919523	0.94525	-1.01715	0.178578	0.468529	1.27711	0.181545	0.338124	1.29901	0.106538	0.753445	1.28806	0.955741	0.976659	-1.00657	0.728881	0.851361	1.04247	0.681202	0.789191	1.04983	0.655618	1	1.04615	0.958652	0.973559	-1.00868	0.200974	0.306116	1.28754	0.107745	0.233437	1.29872	0.0891246	0.436425	1.29313	163	258	207	285	253	385	260	268	313	355	325
1552643_at	zinc finger protein 626	ZNF626	0.0366466	0.115315	1.53743	0.175148	0.465295	1.2241	0.0234697	0.0943253	-1.25597	0.978744	1	1.01015	0.181712	0.334357	1.13762	0.0731124	0.213422	1.16222	0.4793	0.626095	1.04655	0.154133	0.448102	1.10824	0.030767	0.0991117	1.41629	0.250028	0.362028	-1.07833	0.0131065	0.0641072	-1.52724	0.399139	0.894755	-1.26412	831	939	1008	1064	1247	1426	848	1182	706	729	880
1552644_a_at	polyhomeotic homolog 3 (Drosophila)	PHC3	0.156742	0.283031	-1.10441	0.738407	0.86051	-1.03105	0.383353	0.554926	1.07115	0.820277	1	1.02052	0.0788269	0.186167	-1.15119	0.346577	0.567971	-1.08206	0.393148	0.548401	1.06609	0.910666	1	-1.00779	0.260047	0.395414	1.23053	0.363086	0.479814	1.1639	0.734802	0.822347	-1.05725	0.777952	1	1.05487	536	687	518	550	559	639	499	525	632	568	630
1552648_a_at	tumor necrosis factor receptor superfamily, member 10a	TNFRSF10A	0.130897	0.250972	1.28928	0.186293	0.47545	-1.28553	0.0395741	0.127611	-1.65741	0.0709777	0.648277	-1.44798	0.00266625	0.016452	1.58655	0.631348	0.789158	-1.07475	0.00490407	0.02085	-1.56884	0.0552141	0.238061	-1.29761	0.00784396	0.0443496	-5.06161	0.00080294	0.00686884	-3.88626	0.222113	0.370799	1.30244	0.813302	1	-1.28225	2103	1366	2534	2173	1889	1664	1091	1716	1057	1435	1175
1552652_at	Hermansky-Pudlak syndrome 4	HPS4	0.486309	0.608462	1.15725	0.863929	0.932386	1.04487	0.706957	0.818014	-1.10756	0.895184	1	-1.02682	0.538698	0.689965	1.09316	0.640661	0.795038	1.08105	0.96789	0.980615	-1.00669	0.779954	1	1.03715	0.977983	0.985251	-1.00558	0.51594	0.625398	-1.13581	0.476887	0.617883	-1.12951	0.410296	0.905129	-1.13265	633	425	324	245	431	547	272	450	308	477	250
1552656_s_at	U2AF homology motif (UHM) kinase 1	UHMK1	0.198683	0.329901	1.46714	0.562387	0.750757	-1.2215	0.170715	0.324916	-1.79211	0.200714	0.948951	-1.45278	0.29058	0.460877	-1.12258	0.0111037	0.0597231	-1.49236	0.0386006	0.0996164	-1.41247	0.00362141	0.0385034	-1.4554	0.0211677	0.0785475	1.40448	0.00312096	0.0155424	1.70221	0.186813	0.332578	1.21199	0.309636	0.815904	1.4571	633	209	377	281	384	401	143	300	176	200	274
1552658_a_at	neuron navigator 3	NAV3	0.297215	0.434022	1.19835	0.12018	0.403322	1.60884	0.287433	0.457861	1.34254	0.0816508	0.686881	1.47569	0.299151	0.469899	1.11421	0.113078	0.284541	1.17732	0.547709	0.684731	1.05515	0.198377	0.521025	1.11332	0.38443	0.517248	-1.1067	0.221143	0.329765	-1.14864	0.69815	0.79477	-1.03789	0.33676	0.842697	-1.09046	375	97	177	256	383	363	468	242	352	271	278
1552660_a_at	chromosome 5 open reading frame 22	C5orf22	0.00208759	0.0257024	1.81532	0.265112	0.543895	1.19276	0.0736256	0.188191	-1.52195	0.874989	1	-1.08119	0.00181241	0.0124438	1.43464	0.0924335	0.249035	1.1993	0.246018	0.394553	-1.16438	0.799416	1	1.02857	0.924926	0.950482	-1.01566	0.202341	0.307842	-1.21026	0.355137	0.506649	-1.1916	0.167946	0.613047	-1.20086	1740	1116	1174	997	1392	1620	1278	1706	1060	758	735
1552663_a_at	ELKS/RAB6-interacting/CAST family member 1	ERC1	0.100711	0.211785	-1.4027	0.059873	0.305225	-2.10289	0.171475	0.325834	-1.49917	0.0294511	0.428583	-1.75044	0.198482	0.355249	1.15129	0.558878	0.741398	-1.08338	0.163736	0.294239	-1.18969	0.196479	0.518342	-1.13972	0.0155104	0.0649623	-1.61474	0.00297187	0.0150876	-1.63228	0.912421	0.944578	-1.01086	0.556755	0.98557	-1.24852	1749	870	1032	866	585	758	372	433	766	592	929
1552664_at	folliculin	FLCN	0.111767	0.226702	1.68346	0.1261	0.412278	1.61419	0.768713	0.860445	-1.04291	0.625794	1	1.28652	0.481038	0.642144	1.09139	0.034815	0.129688	1.29237	0.0808484	0.173673	1.2302	0.0242513	0.13861	1.2633	0.207809	0.340121	1.21917	0.231502	0.341372	-1.13866	0.071164	0.178966	-1.38822	0.176167	0.629507	-1.25111	448	715	636	850	1126	1413	513	1224	614	615	640
1552665_at	hypothetical protein MGC14425	MGC14425	0.541577	0.655091	1.17245	0.623082	0.789521	1.13189	0.534305	0.687149	-1.03583	0.786638	1	1.04865	0.384799	0.556961	-1.11456	0.312904	0.535745	-1.13351	0.72102	0.819085	-1.02046	0.426555	0.806529	-1.07942	0.00269372	0.0248017	1.44823	0.00315166	0.0156376	1.45355	0.972232	0.982289	1.00367	0.571785	0.991642	1.22861	232	241	241	211	174	307	398	168	202	247	214
1552670_a_at	protein phosphatase 1, regulatory (inhibitor) subunit 3B	PPP1R3B	0.0820009	0.186356	-1.59534	0.171274	0.460924	-1.49295	0.758936	0.85459	1.06858	0.713649	1	-1.15048	0.174918	0.325502	-1.28189	0.0901406	0.244989	-1.42085	0.628565	0.74935	-1.0731	0.197076	0.519285	-1.2231	0.971549	0.981096	1.0101	0.368647	0.48589	1.33803	0.165784	0.307765	1.32465	0.216394	0.695019	1.33134	577	899	496	463	388	469	194	580	645	458	864
1552678_a_at	ubiquitin specific peptidase 28	USP28	0.0244214	0.0925962	1.32848	0.00628651	0.13362	1.56092	0.0876076	0.209553	1.17496	0.299552	1	1.36794	0.228535	0.391107	1.09051	0.00411112	0.0297336	1.24239	0.0291916	0.080704	1.16208	0.00530658	0.049746	1.20475	0.023108	0.0830886	1.37041	0.026484	0.0669214	1.20284	0.250824	0.401433	-1.13931	0.889383	1	1.04028	919	715	800	841	1205	1523	1143	1241	824	976	1092
1552684_a_at	SUMO/sentrin specific peptidase family member 8	SENP8	0.211939	0.34401	-1.13271	0.339867	0.598024	1.05249	0.112238	0.245575	1.19217	0.338295	1	1.12233	0.0499537	0.134887	-1.2283	0.402571	0.619275	-1.0793	0.0592185	0.137624	1.15047	0.715649	1	1.03048	0.177112	0.305272	1.3679	0.286676	0.402044	1.25198	0.43422	0.580218	-1.09259	0.780805	1	1.08362	287	251	302	284	292	311	309	271	404	312	333
1552696_at	non imprinted in Prader-Willi/Angelman syndrome 1	NIPA1	0.0324156	0.107587	1.9131	0.0282082	0.226953	2.01884	0.667776	0.791754	1.05528	0.535894	1	1.53706	0.0227117	0.0767546	-1.33987	0.488499	0.687979	1.07513	0.00022062	0.00208631	1.6138	0.0394871	0.191563	1.26412	0.00371668	0.0294657	2.39294	0.163851	0.262217	1.21449	0.00263297	0.0269805	-1.97033	0.825482	1	-1.16143	234	170	220	172	426	408	256	517	194	191	191
1552701_a_at	caspase-1 dominant-negative inhibitor pseudo-ICE	COP1	0.345233	0.479944	1.90995	0.635194	0.79769	1.30128	0.176767	0.332567	-1.46774	0.987426	1	-1.00878	0.0717426	0.174472	2.49567	7.61078e-05	0.00168221	4.36387	6.41789e-07	3.418e-05	2.58698	3.2751e-06	0.00026697	3.3091	0.00171184	0.0194334	-9.2	0.00019106	0.00311018	-55.8154	0.000121536	0.00596562	-6.06689	5.41565e-05	0.00371606	-10.9442	309	739	460	676	231	145	1271	1195	385	309	438
1552703_s_at	caspase 1, apoptosis-related cysteine peptidase (interleukin 1, beta, convertase	CASP1 /// COP1	0.939885	0.959578	-1.02446	0.954464	0.976302	-1.01922	0.974015	0.985008	1.00514	0.975372	1	-1.0069	0.779367	0.867372	1.07714	0.0485468	0.162131	1.61985	0.00217967	0.0112931	1.49339	0.00875699	0.0702991	1.55363	0.0284123	0.0944129	-2.05556	1.57379e-07	0.000117124	-7.77477	4.47053e-05	0.00367104	-3.78232	7.6108e-05	0.00462728	-5.08894	1071	2042	1606	1699	660	1021	2683	1933	1738	1544	1895
1552705_at	dual specificity phosphatase 19	DUSP19	0.00990291	0.0573824	-3.42222	0.13745	0.42637	-1.78519	0.0398082	0.127901	1.91701	0.843617	1	1.23859	0.235077	0.398622	-1.26493	0.66642	0.811619	1.08972	0.121098	0.235284	1.28505	0.245641	0.591935	1.20382	0.0509928	0.135633	-1.85648	0.0880113	0.163386	-1.68056	0.657609	0.76375	1.10468	0.741534	1	-1.17666	57	76	43	65	26	14	72	23	99	166	104
1552711_a_at	cytochrome b5 domain containing 1	CYB5D1	0.000452459	0.01248	-2.42051	0.00102696	0.0766322	-2.09754	0.0992296	0.226416	1.15397	0.760075	1	-1.22645	3.32345e-05	0.000724974	-1.53021	0.0112651	0.0603263	-1.23338	0.0089792	0.0329414	1.18126	0.988256	1	1.00133	0.252618	0.387492	-1.16865	0.00304343	0.015336	-1.43115	0.0938487	0.214045	-1.22461	0.0415952	0.27671	-1.31985	1553	1488	1222	1199	664	517	566	857	1529	1601	1639
1552716_at	sperm flagellar 2 /// hypothetical protein LOC100134025	LOC100134025 /// SPEF2	0.0102805	0.0583845	-1.92949	0.0474695	0.277734	-1.64647	0.21659	0.379297	1.17189	0.826432	1	-1.12407	3.99239e-06	0.00016211	-2.09392	6.26291e-05	0.00145551	-1.92263	0.270822	0.422731	1.11855	0.127138	0.399584	-1.31292	0.000226161	0.00730492	2.25689	0.000583818	0.00570736	2.18798	0.868872	0.915484	-1.0315	0.596746	1	1.57872	437	484	446	291	137	229	376	265	495	510	532
1552717_s_at	centrosomal protein 170kDa /// centrosomal protein 170kDa-like	CEP170 /// CEP170L	0.0172818	0.0770072	2.32737	0.882309	0.941587	1.02503	0.0125385	0.0675927	-2.27053	0.610334	1	-1.36476	4.64023e-07	3.57507e-05	1.65858	0.00377266	0.028005	-1.30604	1.41211e-07	1.20351e-05	-2.28419	0.000596239	0.0110991	-1.7466	0.00145313	0.0179024	-1.56739	0.0132146	0.04098	1.45906	7.10243e-05	0.00448985	2.28691	0.254318	0.752365	1.87298	638	398	624	497	723	557	531	400	231	225	245
1552724_at	Rhox homeobox family, member 1	RHOXF1	0.611171	0.713856	-1.26329	0.523288	0.725763	1.42599	0.213417	0.375397	1.80144	0.2764	1	1.61372	0.544826	0.695032	-1.13846	0.0945005	0.252564	1.40315	0.0158181	0.0502393	1.57526	0.0182215	0.114987	1.48768	0.760781	0.833806	1.05345	0.0519274	0.11002	-1.3928	0.0128145	0.0632931	-1.46724	0.00770713	0.097131	-1.42905	111	75	4	87	76	207	57	55	76	88	118
1552733_at	kelch domain containing 1	KLHDC1	0.00169159	0.0232976	-3.52239	0.0541285	0.293322	-2.28358	0.0642089	0.172649	1.54248	0.992046	1	-1.0099	0.0143064	0.0551517	-1.26844	0.427289	0.639284	-1.14501	0.395733	0.550608	1.11131	0.921902	1	1.01126	0.000615417	0.0119423	-1.93727	0.119908	0.206866	-1.51628	0.180037	0.324771	1.27765	0.954473	1	-1.03244	450	348	194	232	141	156	81	158	404	492	583
1552735_at	protocadherin gamma subfamily A, 4	PCDHGA4	0.396122	0.527686	-1.45885	0.65966	0.812396	-1.16209	0.527418	0.681688	1.25536	0.869198	1	1.05794	0.986206	0.992799	-1.00433	0.967358	0.984497	-1.00347	0.996676	0.998341	1.00098	0.994505	1	-1.00118	0.822907	0.879614	-1.0704	0.795001	0.854678	-1.02264	0.876026	0.920473	1.0467	0.950574	1	1.01228	164	89	104	109	33	130	69	169	61	115	160
1552737_s_at	WW domain containing E3 ubiquitin protein ligase 2	WWP2	0.75864	0.831165	-1.04538	0.646517	0.804593	-1.07679	0.774601	0.865132	-1.03005	0.639207	1	-1.0529	0.258447	0.425602	1.29078	0.576186	0.753116	-1.06582	0.150644	0.276815	-1.36683	0.266153	0.61894	-1.2175	0.275072	0.410799	-1.46516	0.716049	0.792795	1.06002	0.224226	0.373131	1.55309	0.49103	0.955081	1.30656	158	116	172	171	93	172	138	170	143	166	135
1552738_a_at	suppression of tumorigenicity 7 like	ST7L	0.351438	0.486077	-1.2069	0.0566554	0.298206	-1.45813	0.18463	0.341465	-1.20816	0.079125	0.679782	-1.32143	0.0481769	0.131432	1.32938	0.904682	0.95026	-1.01413	0.0264837	0.0748398	-1.28081	0.19393	0.51412	-1.15376	0.00701019	0.0418003	-2.24164	0.0308597	0.0747716	-1.64684	0.0938295	0.214023	1.36117	0.981221	1	-1.01605	242	305	294	343	135	264	250	163	294	198	288
1552739_s_at	suppression of tumorigenicity 7 like	ST7L	0.00742474	0.0487753	-1.86405	0.00238113	0.0961453	-2.06388	0.068163	0.179149	-1.10721	0.420319	1	-1.44124	0.657679	0.78324	1.0394	0.187129	0.392448	-1.10998	0.0782987	0.169538	-1.11192	0.0773898	0.296369	-1.1111	0.00488846	0.0341483	-2.35362	0.000836295	0.00704209	-2.10563	0.360271	0.511422	1.11778	0.722963	1	-1.25573	615	654	676	575	256	229	436	300	539	591	550
1552752_a_at	cell adhesion molecule 2	CADM2	0.757054	0.829973	1.12097	0.567362	0.753913	1.26941	0.544426	0.695668	1.13242	0.521153	1	1.20091	0.702811	0.816188	-1.0748	0.389598	0.60772	-1.22008	0.409942	0.563735	-1.13934	0.342345	0.713087	-1.18091	0.368088	0.502029	1.22552	0.09074	0.16722	1.72083	0.197677	0.344338	1.40417	0.071666	0.384969	1.5625	28	53	67	71	47	130	31	70	64	57	51
1552769_at	zinc finger protein 625	ZNF625	0.250401	0.385948	-1.48773	0.573804	0.758114	-1.20859	0.47139	0.635288	1.23096	0.935269	1	1.02919	0.664337	0.78801	-1.08281	0.957633	0.978943	-1.01073	0.62956	0.75002	1.06751	0.838437	1	1.03004	0.569963	0.682753	-1.14599	0.705715	0.784759	-1.10584	0.784062	0.857756	1.0363	0.861166	1	-1.03061	97	78	67	152	37	140	72	77	104	100	189
1552770_s_at	zinc finger protein 563	ZNF563	0.0527979	0.142816	-2.03097	0.961644	0.980429	1.01802	0.0296761	0.107298	2.06757	0.565111	1	1.54279	0.635039	0.766337	-1.10433	0.0515614	0.169575	1.55211	0.00977191	0.0351209	1.50727	0.0110948	0.0821895	1.52617	0.121442	0.237656	-1.73362	0.0362815	0.0840483	-2.06987	0.304948	0.457274	-1.19395	0.297171	0.801936	-1.51438	62	60	71	29	21	103	60	42	82	99	118
1552789_at	SEC62 homolog (S. cerevisiae)	SEC62	0.673618	0.763875	-1.09592	0.629449	0.793604	1.13819	0.391003	0.561215	1.24736	0.398109	1	1.19277	0.514144	0.670567	1.10399	0.00202249	0.0178921	1.92071	0.00514795	0.0216114	1.66778	0.000179192	0.00471532	1.78292	0.0230823	0.0830557	-1.62702	0.00660344	0.0255637	-3.63395	0.0140406	0.0667198	-2.2335	0.00207042	0.0396931	-2.76659	188	620	527	561	567	487	754	350	553	736	379
1552790_a_at	SEC62 homolog (S. cerevisiae)	SEC62	0.7498	0.823978	-1.05777	0.899046	0.94973	1.02688	0.503815	0.662315	1.08621	0.691139	1	1.05655	0.128752	0.262961	1.19524	0.00153568	0.0146947	1.53008	0.0174854	0.0542786	1.26294	0.00121822	0.0183946	1.38232	0.0509475	0.135567	-1.53781	0.00158399	0.010228	-2.16525	0.0332649	0.110779	-1.40801	0.086431	0.428362	-1.7064	575	946	901	1000	768	814	1295	637	975	879	969
1552792_at	suppressor of cytokine signaling 4	SOCS4	0.0235545	0.0908453	1.57935	0.19282	0.482934	1.20164	0.0366114	0.121396	-1.31433	0.961884	1	-1.01912	0.024703	0.0814985	1.38159	0.0863086	0.238068	1.23231	0.408868	0.562918	-1.09718	0.571649	0.943811	1.06741	0.579473	0.690814	-1.14652	0.292333	0.407814	-1.28022	0.60243	0.721206	-1.11661	0.340349	0.845751	-1.19283	251	212	196	194	280	213	315	217	173	138	196
1552794_a_at	zinc finger protein 547	ZNF547	0.000139935	0.00736459	-3.98077	0.217864	0.505481	-1.60577	0.00342047	0.0360029	2.47904	0.739703	1	1.5509	0.0025164	0.0157925	-1.91534	0.699302	0.834001	-1.08179	0.0077899	0.0294779	1.68127	0.171068	0.477199	1.34101	0.351351	0.485771	-1.5768	0.231202	0.341008	-1.39812	0.745408	0.830303	1.1278	0.831049	1	-1.08516	208	123	105	65	62	76	108	66	349	334	284
1552812_a_at	SUMO1/sentrin specific peptidase 1	SENP1	0.018817	0.080283	1.73548	0.0387967	0.256394	1.52401	0.400389	0.569736	-1.13876	0.72751	1	1.20108	0.0836932	0.194088	1.21582	0.344937	0.566429	1.10999	0.282187	0.434749	-1.11938	0.925036	1	1.00964	0.0313559	0.100323	1.40578	0.0221513	0.0589189	1.53306	0.528787	0.662029	1.09054	0.436869	0.92468	1.3118	488	387	473	318	708	604	766	461	422	385	407
1552863_a_at	calcium channel, voltage-dependent, gamma subunit 6	CACNG6	0.553632	0.665101	1.22709	0.964107	0.981627	-1.01369	0.0498227	0.147502	-1.24389	0.615948	1	-1.11706	0.629464	0.761795	1.08612	0.664435	0.810244	-1.06757	0.166865	0.298403	-1.16629	0.380882	0.759767	-1.11455	0.932983	0.956179	1.0152	0.340125	0.456935	1.1207	0.607074	0.724765	1.10393	0.436021	0.924078	1.11232	685	509	632	617	523	1086	333	468	457	580	437
1552867_at	---	---	0.0163252	0.0744906	-2.07143	0.161004	0.451857	-1.5453	0.169689	0.323575	1.34047	0.991986	1	-1.00624	0.427299	0.594846	-1.15733	0.328066	0.549939	1.19759	0.120862	0.234952	1.2854	0.126377	0.39816	1.24672	0.133904	0.253503	-1.72762	0.0237718	0.0620703	-2.12762	0.412536	0.56026	-1.23153	0.256321	0.754195	-1.56006	286	277	139	185	55	159	144	216	368	293	212
1552921_a_at	fidgetin-like 1	FIGNL1	0.48564	0.607875	1.51926	0.272776	0.550247	2.36088	0.00472483	0.0411447	1.55396	0.218292	0.973194	1.95742	0.716383	0.825275	1.09944	0.93732	0.968174	-1.02538	0.0284868	0.0791423	-1.19096	0.706489	1	-1.0966	0.150776	0.273742	1.21302	0.00529506	0.0220921	2.55727	0.00416392	0.0344079	2.10818	0.00754749	0.0957031	2.33273	340	337	245	264	481	353	1599	367	470	426	536
1552927_at	mitogen-activated protein kinase kinase kinase 7 interacting protein 3	MAP3K7IP3	0.0318673	0.106616	1.79499	0.0962863	0.368907	1.43292	0.177738	0.333714	-1.25268	0.838088	1	1.1156	0.0270053	0.0869939	1.45767	0.0607186	0.189025	1.31759	0.399156	0.553559	-1.09148	0.431932	0.811787	1.11268	0.71347	0.799007	-1.09987	0.516567	0.625983	-1.16435	0.692784	0.790488	-1.05862	0.542465	0.978495	-1.10897	331	254	255	211	428	486	285	307	279	190	168
1552928_s_at	mitogen-activated protein kinase kinase kinase 7 interacting protein 3	MAP3K7IP3	0.00146969	0.0216932	1.88395	0.0941004	0.366184	1.526	0.469652	0.633931	-1.23457	0.792552	1	1.168	0.00114188	0.00899034	1.46464	0.0951953	0.25392	1.31281	0.573851	0.706864	-1.11175	0.481747	0.862771	1.10971	0.566754	0.68015	1.09785	0.882854	0.919758	1.03604	0.81147	0.876818	-1.05967	0.953888	1	-1.01024	621	323	253	303	550	680	537	522	334	221	296
1552930_at	membrane metallo-endopeptidase-like 1	MMEL1	0.55371	0.665121	-1.17376	0.928114	0.963346	1.02982	0.423991	0.591749	1.20877	0.625477	1	1.1193	0.0964232	0.214501	-1.26378	0.0753568	0.217621	-1.34286	0.735978	0.829114	-1.03965	0.201879	0.526249	-1.18535	0.10484	0.215821	1.32624	0.0276973	0.0691333	1.66716	0.0637922	0.166913	1.25706	0.225536	0.709356	1.46211	140	118	222	90	108	250	130	99	115	183	195
1552931_a_at	phosphodiesterase 8A	PDE8A	0.0236464	0.091054	1.26159	0.542236	0.737644	-1.05177	0.0131443	0.0695756	-1.3269	0.40917	1	-1.17342	0.0121089	0.0489846	1.13257	0.94436	0.972065	1.00345	0.0410139	0.104403	-1.12508	0.238016	0.580725	-1.05785	0.369939	0.503729	-1.05303	0.496425	0.608216	-1.04654	0.933663	0.957736	1.0062	0.726845	1	-1.0195	1068	844	994	873	930	800	1022	841	626	736	738
1552937_s_at	three prime repair exonuclease 1 /// ATR interacting protein	ATRIP /// TREX1	0.388323	0.519803	1.22132	0.464021	0.687346	1.17085	0.672636	0.794853	-1.0431	0.732586	1	1.06477	0.00635073	0.0305667	1.46598	0.67601	0.81865	1.04976	0.00053821	0.00400446	-1.43113	0.196249	0.517987	-1.17903	0.00777754	0.0441596	-1.70385	0.523268	0.631809	1.0788	0.0073783	0.0463184	1.83812	0.503296	0.961326	1.45846	420	454	428	489	441	563	758	335	410	488	488
1552942_at	hypothetical protein FLJ30430	FLJ30430	0.684854	0.772295	-1.1569	0.74831	0.865966	-1.12854	0.886253	0.936026	1.02513	0.854091	1	-1.04645	0.585212	0.725867	-1.09948	0.927881	0.963734	-1.01716	0.530988	0.67071	1.07661	0.826286	1	1.02928	0.700243	0.788802	1.05024	0.687699	0.770893	-1.07253	0.49081	0.630203	-1.12642	0.460379	0.938275	-1.09881	191	96	172	138	83	264	67	115	188	161	127
1552969_a_at	zinc finger, MYM-type 6	ZMYM6	0.048973	0.136788	1.73988	0.609042	0.780673	-1.11794	0.0389981	0.126643	-1.94509	0.392778	1	-1.41983	0.547617	0.697157	1.08233	0.252791	0.47094	-1.17138	0.0300283	0.0825017	-1.31184	0.0592141	0.249696	-1.23324	0.205031	0.336973	1.29401	0.291144	0.406577	1.225	0.487764	0.627592	-1.05634	0.729977	1	1.08583	240	124	147	162	119	209	154	120	79	110	102
1552970_s_at	zinc finger, MYM-type 6	ZMYM6	0.0681823	0.167334	2.06897	0.751882	0.868061	-1.07222	0.00734892	0.0510557	-2.21839	0.478875	1	-1.44569	0.216311	0.376668	1.1885	0.167013	0.3659	-1.21332	0.00365722	0.0165587	-1.52576	0.0164494	0.10727	-1.34523	0.288295	0.423889	1.17708	0.104506	0.186671	1.36694	0.421929	0.569231	1.16129	0.172224	0.621664	1.26411	137	121	186	135	154	80	110	196	78	54	68
1552977_a_at	canopy 3 homolog (zebrafish)	CNPY3	0.209812	0.341671	1.35201	0.104141	0.381563	1.60591	0.0191072	0.084831	1.18779	0.301549	1	1.39685	0.679852	0.798983	-1.04476	0.0904702	0.245577	1.19511	1.41005e-05	0.000292016	1.30512	0.0100703	0.0772116	1.24367	0.000584043	0.0116034	1.52676	0.132005	0.222831	1.07478	0.00184495	0.0225021	-1.42054	0.73838	1	-1.1244	913	926	859	923	1132	1402	1139	2142	1084	1027	1187
1552978_a_at	secretory carrier membrane protein 1	SCAMP1	0.0366587	0.115332	1.53198	0.818824	0.904829	1.02751	0.000863452	0.0204838	-1.49097	0.636998	1	-1.17771	0.000181957	0.00239723	1.52463	0.0436962	0.151352	1.16758	0.000947892	0.00607362	-1.26786	0.660935	1	-1.0424	0.00730548	0.0427774	-1.51798	0.00671974	0.0258478	-1.35628	0.233961	0.383419	1.11923	0.833142	1	-1.07727	1396	1573	1676	1462	1242	1655	1403	1975	910	1120	1098
1553030_a_at	sulfite oxidase	SUOX	0.198418	0.329722	-1.27526	0.807004	0.897301	1.0484	0.0148172	0.0739888	1.33699	0.460458	1	1.19269	0.232546	0.39566	-1.13527	0.597642	0.768724	1.05547	0.0555337	0.131041	1.1943	0.181246	0.493775	1.12443	0.866141	0.910262	1.02304	0.612371	0.709752	-1.06075	0.573312	0.697775	-1.0852	0.508668	0.963344	-1.07283	247	326	270	252	185	287	413	263	393	387	378
1553034_at	serologically defined colon cancer antigen 8	SDCCAG8	0.176932	0.305447	-1.35471	0.31059	0.577307	-1.24316	0.486615	0.64811	1.08973	0.835152	1	-1.05589	0.54522	0.695371	-1.0795	0.0224864	0.0964154	-1.40424	0.0212544	0.0631293	-1.2451	0.0127762	0.0905076	-1.31718	0.41389	0.54433	-1.14714	0.06033	0.122818	1.63187	0.00977558	0.0540951	1.87199	0.00560724	0.0784905	1.75193	936	970	942	1242	822	803	1218	447	1206	1149	1274
1553048_a_at	phosphatidylinositol-5-phosphate 4-kinase, type II, beta	PIP4K2B	0.328606	0.464315	1.2992	0.629882	0.793962	1.12818	0.315646	0.487024	-1.1516	0.994026	1	-1.00174	0.126222	0.259474	-1.16316	0.506498	0.702604	-1.0626	0.243675	0.391639	1.09643	0.907476	1	1.00929	0.00803481	0.0449713	1.46825	0.0491802	0.10554	1.17163	0.058268	0.15726	-1.25317	0.963562	1	-1.01543	280	172	221	193	183	360	285	149	199	184	198
1553055_a_at	schlafen family member 5	SLFN5	0.132979	0.253774	2.54559	0.695626	0.834482	1.15404	0.0219239	0.0910885	-2.20581	0.753707	1	-1.24425	0.0482233	0.131501	1.8673	0.861585	0.928147	1.04602	0.000191692	0.00188844	-1.88172	0.300131	0.662298	-1.27634	0.246209	0.380871	-1.13972	0.10389	0.185739	1.26515	0.00348936	0.0309955	1.44192	0.0462818	0.295851	1.35354	1811	1056	1782	1278	2864	2231	673	1072	702	704	675
1553088_a_at	BCL2-like 11 (apoptosis facilitator)	BCL2L11	0.493224	0.614525	1.20748	0.417939	0.65497	1.1298	0.804146	0.885631	-1.06876	0.868767	1	1.03273	0.353672	0.525972	-1.17981	0.413378	0.628208	-1.11537	0.767812	0.853111	1.0582	0.816567	1	-1.03389	0.105128	0.21627	1.57048	0.2059	0.311987	1.33239	0.57309	0.697676	-1.17869	0.834058	1	1.0904	235	254	222	175	169	287	259	286	153	239	103
1553096_s_at	BCL2-like 11 (apoptosis facilitator)	BCL2L11	0.946406	0.964207	-1.01491	0.451501	0.6777	-1.10677	0.637646	0.768976	-1.09051	0.508103	1	-1.09858	0.991994	0.996036	-1.0017	0.433866	0.644167	-1.07995	0.593228	0.722192	-1.0774	0.498943	0.877763	-1.07867	0.909455	0.940646	-1.03075	0.930644	0.95317	1.01307	0.858185	0.908381	1.04422	0.875396	1	1.02864	663	686	750	648	659	816	521	486	372	580	891
1553099_at	tigger transposable element derived 1	TIGD1	0.000535288	0.0132951	-2.40291	0.605886	0.778699	-1.19589	0.0309002	0.110019	2.0093	0.687073	1	1.42275	6.07985e-07	4.40248e-05	-1.85125	0.0479091	0.1607	-1.37457	0.00841759	0.0313444	1.45134	0.759361	1	1.0532	0.00739496	0.043037	1.42697	0.00392774	0.0181241	1.52104	0.586909	0.708493	1.06592	0.475509	0.947116	1.29348	630	267	281	220	223	244	301	401	689	687	758
1553101_a_at	alkB, alkylation repair homolog 5 (E. coli)	ALKBH5	0.0890989	0.196235	1.84041	0.471037	0.691756	1.19106	0.0282521	0.104233	-1.54519	0.860096	1	-1.08782	0.691585	0.807758	1.06198	0.613903	0.778774	1.07369	0.787326	0.866007	1.02508	1	1	1	0.137654	0.257662	1.41559	0.959932	0.973372	1.00923	0.0456533	0.134699	-1.40264	0.387304	0.886047	-1.37024	3431	2248	2851	2430	4307	4306	2371	2070	2001	1714	1546
1553103_at	nuclear transcription factor, X-box binding 1	NFX1	0.0206383	0.0843243	-1.40088	0.744942	0.864236	-1.03695	0.000625037	0.0175553	1.35097	0.391238	1	1.35623	0.00164845	0.0116352	-1.2908	0.309631	0.532746	-1.07967	0.000276516	0.00244722	1.20772	0.406679	0.788168	1.06451	0.2832	0.418584	1.09944	0.123139	0.211119	1.15787	0.484986	0.625094	1.05315	0.274607	0.776311	1.10551	3304	3922	3841	3470	4178	3522	3754	2565	4784	5223	4931
1553105_s_at	desmoglein 2	DSG2	0.0101142	0.057975	-1.3759	0.0339726	0.244239	1.40502	0.00034141	0.0131722	1.93317	0.136809	0.832293	1.77337	3.08055e-05	0.00068368	-1.60113	0.749325	0.863225	1.02735	2.80254e-08	4.19086e-06	1.86841	0.0254255	0.143084	1.38814	0.00023181	0.00739167	7.40563	0.00146648	0.009802	10.8813	0.602149	0.72095	1.46933	0.479693	0.948795	7.46893	5167	4922	4876	5249	7910	7016	5540	7935	10416	9452	10183
1553106_at	chromosome 5 open reading frame 24	C5orf24	0.260934	0.396874	1.37399	0.903643	0.951917	1.03	0.125217	0.264372	-1.33397	0.660716	1	-1.12382	0.0450057	0.125303	1.24056	0.839271	0.91728	1.02248	0.0221907	0.0652156	-1.21309	0.343357	0.714287	-1.08847	0.0736026	0.171753	-1.16973	0.839955	0.888947	-1.01716	0.140496	0.27629	1.15	0.655992	1	1.06657	740	876	1156	695	764	619	780	1408	652	693	685
1553107_s_at	chromosome 5 open reading frame 24	C5orf24	0.00160092	0.0226437	1.49674	0.677939	0.823469	-1.0305	0.00304304	0.0342232	-1.54239	0.511519	1	-1.23552	0.335018	0.50717	1.10458	0.288088	0.510386	-1.08967	0.0637039	0.1452	-1.218	0.0937928	0.334488	-1.14906	0.685241	0.776911	1.06504	0.348526	0.465797	1.13202	0.689779	0.787805	1.06289	0.446679	0.929852	1.09745	402	330	372	315	328	335	330	384	219	197	232
1553108_at	chromosome 5 open reading frame 24	C5orf24	0.0605208	0.155317	1.34444	0.837512	0.916373	1.02345	0.0202772	0.0874582	-1.31364	0.64674	1	-1.12064	0.142064	0.281827	1.16393	0.871886	0.933492	-1.01394	0.0476039	0.11691	-1.18445	0.267943	0.621239	-1.09366	0.75555	0.829792	-1.04754	0.730167	0.804523	1.04741	0.46379	0.606535	1.0972	0.535666	0.976305	1.07231	748	581	657	615	571	706	566	819	448	559	547
1553111_a_at	kelch repeat and BTB (POZ) domain containing 6	KBTBD6	0.0376922	0.117055	-1.441	0.241722	0.525872	-1.20864	0.232295	0.396853	1.19226	0.975893	1	1.00982	0.718241	0.826471	-1.03785	0.429096	0.640733	1.10109	0.312538	0.467815	1.11495	0.260992	0.611623	1.10878	0.00352492	0.028583	-2.13972	0.0327723	0.0781344	-2.10279	0.919373	0.949049	1.01756	0.602341	1	-1.33948	718	866	1159	924	631	773	651	979	956	1025	1377
1553112_s_at	cyclin-dependent kinase 8	CDK8	0.0304504	0.10401	1.79549	0.426859	0.661655	1.13872	0.0218205	0.0908326	-1.57676	0.80082	1	-1.12808	0.000154877	0.00214581	1.94014	0.0169253	0.0791434	1.37937	0.0173832	0.0539963	-1.29868	0.805143	1	1.03648	0.0120803	0.0565861	-2.24734	0.00701327	0.0266102	-2.18521	0.864374	0.912847	1.02843	0.615722	1	-1.34585	1201	1194	1665	1599	2063	1774	1381	1226	837	831	948
1553113_s_at	cyclin-dependent kinase 8	CDK8	0.0034722	0.0330442	1.74849	0.0615618	0.307952	1.23927	0.0125917	0.0676812	-1.4109	0.656333	1	1.27114	1.16007e-05	0.0003413	2.02933	0.000858272	0.00963008	1.39407	0.00248982	0.012448	-1.40702	0.996928	1	1.00058	0.0178078	0.0704482	-2.87307	0.000779453	0.00676847	-2.05022	0.146015	0.283443	1.40135	0.945661	1	-1.0587	2176	2731	2936	2877	3732	3436	3403	2714	1800	2181	1790
1553117_a_at	serine/threonine kinase 38	STK38	0.221742	0.354732	1.01589	0.696626	0.834901	-1.03816	0.58644	0.729372	-1.05466	0.462878	1	-1.04635	0.890728	0.936647	1.01296	0.573824	0.751796	1.05982	0.609985	0.734672	1.0467	0.501652	0.879829	1.05324	0.932805	0.956087	-1.01168	0.501964	0.61305	-1.10406	0.489559	0.629081	-1.09131	0.397859	0.894182	-1.09764	1316	1206	1481	975	1210	1166	1197	1222	1185	1172	1190
1553118_at	thioesterase superfamily member 4	THEM4	0.00323216	0.0316669	-1.36824	0.000784155	0.0688374	-1.76952	0.00947532	0.0580369	-1.29328	0.0996005	0.741379	-1.49437	0.0178638	0.0647619	-1.16288	0.00172719	0.0159841	-1.40118	0.059719	0.138432	-1.19669	0.00151764	0.0213405	-1.2902	0.720579	0.804051	-1.03781	0.909693	0.938586	1.02202	0.776944	0.852684	1.06066	0.769495	1	1.04134	1053	1172	1323	1166	610	661	653	740	980	835	980
1553122_s_at	RB-associated KRAB zinc finger	RBAK	0.724122	0.803256	1.06859	0.812649	0.900781	-1.06081	0.601296	0.740622	-1.13357	0.613597	1	-1.09599	0.330729	0.502374	1.15186	0.886835	0.941364	-1.02734	0.372149	0.527923	-1.17854	0.50242	0.880748	-1.10136	0.299482	0.435028	-1.29424	0.917174	0.944314	-1.03292	0.469928	0.612052	1.25299	0.670357	1	1.11056	368	190	197	187	310	222	167	189	248	166	174
1553137_s_at	Kruppel-like factor 11	KLF11	0.528742	0.644375	1.19798	0.216544	0.504423	1.55079	0.0548924	0.156445	1.2945	0.142707	0.844749	1.42265	0.751064	0.847311	1.06071	0.25371	0.47168	1.2526	0.0819268	0.175387	1.19608	0.177925	0.488595	1.2254	0.36821	0.502132	1.19522	0.454231	0.568917	1.14075	0.810792	0.876347	-1.04775	0.774756	1	1.04759	226	289	265	293	434	677	268	285	288	323	414
1553139_s_at	plexin A3	PLXNA3	0.680616	0.768996	1.07303	0.0394312	0.258304	-1.63447	0.0292261	0.10638	-1.75383	0.00281177	0.129718	-1.69205	0.489126	0.64898	-1.18669	0.939648	0.969286	-1.0179	0.484335	0.630703	1.15007	0.753984	1	1.05932	0.485903	0.611553	1.23041	0.817661	0.871243	-1.06691	0.285836	0.437975	-1.31274	0.465572	0.941572	-1.17713	493	365	291	340	210	262	145	294	184	208	245
1553140_at	pelota homolog (Drosophila)	PELO	0.33477	0.470102	1.29429	0.524133	0.725957	1.20159	0.740352	0.842017	-1.07714	0.789777	1	1.06499	0.00204744	0.0136359	1.77485	0.0979027	0.258574	1.391	0.128648	0.246297	-1.28442	0.937485	1	1.01406	0.0116198	0.0554539	-2.27844	0.133822	0.224934	-1.60479	0.145418	0.282789	1.41978	0.97587	1	1.02146	142	66	71	98	64	134	92	163	84	109	72
1553141_at	chromosome 13 open reading frame 31	C13orf31	0.752787	0.826632	-1.05319	0.0885584	0.35649	-1.4509	0.108591	0.240263	-1.37762	0.0268029	0.40965	-1.41331	0.0794773	0.187091	1.41851	0.602835	0.772241	1.06851	0.177073	0.311437	-1.23471	0.536727	0.912716	-1.08733	0.0805233	0.182272	-2.81903	0.00122711	0.00876943	-2.62877	0.808655	0.874784	1.07237	0.658793	1	-1.37667	595	430	405	343	412	249	318	243	406	275	290
1553142_at	chromosome 13 open reading frame 31	C13orf31	0.573336	0.682008	1.10668	0.16674	0.456795	-1.27042	0.00109443	0.0221898	-1.40595	0.0198204	0.355472	-1.33475	0.00354328	0.0200755	1.67453	0.00646489	0.0410619	1.3825	0.26518	0.415936	-1.08965	0.361531	0.737171	1.10879	0.0123418	0.0572467	-5.09122	0.000120621	0.00245439	-6.41892	0.195072	0.341274	-1.26078	0.365924	0.869534	-2.1076	612	634	681	577	616	586	478	291	438	390	495
1553148_a_at	sorting nexin 13	SNX13	0.037455	0.116735	-1.38508	0.423452	0.659085	-1.10935	0.0275195	0.102797	1.24855	0.808605	1	1.07499	0.427978	0.595435	-1.06892	0.445117	0.652523	1.06623	0.0676782	0.152274	1.12231	0.160444	0.45942	1.0963	0.0100951	0.051155	-1.46667	0.0285632	0.0707257	-1.39455	0.643712	0.753027	1.05172	0.699268	1	-1.13071	831	877	827	752	875	893	653	542	916	956	1068
1553150_at	amine oxidase (flavin containing) domain 1	AOF1	0.223619	0.356722	1.38268	0.170887	0.460318	1.48688	0.600153	0.739743	1.07536	0.450502	1	1.28112	0.921573	0.955709	-1.02861	0.350894	0.572063	1.27455	0.152946	0.279788	1.3609	0.200107	0.523392	1.31397	0.577825	0.689277	1.30878	0.675793	0.761641	-1.17445	0.20057	0.347305	-1.5371	0.361389	0.865531	-1.33152	395	250	238	298	481	208	498	569	366	294	310
1553155_x_at	ATPase, H+ transporting, lysosomal 38kDa, V0 subunit d2	ATP6V0D2	0.0593059	0.153581	3.53535	0.105734	0.384316	2.26293	0.227766	0.391908	-1.56229	0.755347	1	1.45151	0.0419982	0.11932	1.72556	0.425976	0.63814	1.22868	0.0134618	0.0446945	-1.73297	0.743674	1	-1.08828	0.382986	0.515952	1.19881	0.0202834	0.0553473	2.31034	0.0201182	0.0825867	1.9272	0.0082344	0.101217	2.11877	193	81	85	105	255	334	83	378	77	77	35
1553158_at	chromosome 3 open reading frame 34	C3orf34	0.821124	0.878537	-1.03157	0.013477	0.175714	-1.55934	0.00787853	0.0528722	-1.51163	0.000686397	0.0600127	-1.53512	0.738476	0.839249	1.04689	0.0220003	0.0951211	-1.20374	0.076778	0.167213	-1.24679	0.0311491	0.163497	-1.22541	0.662434	0.759534	-1.10546	0.559933	0.664752	-1.04718	0.80525	0.872358	1.05565	0.972139	1	1.0053	253	327	331	324	168	182	272	170	206	210	187
1553162_x_at	chromosome 19 open reading frame 55	C19orf55	0.41209	0.542095	1.11361	0.690458	0.830894	-1.08186	0.400134	0.569583	-1.20476	0.380877	1	-1.14001	0.181946	0.334702	-1.16958	0.21749	0.430431	-1.17443	0.886067	0.928618	-1.01866	0.38324	0.762576	-1.09861	0.0771018	0.177097	1.50112	0.212256	0.319363	1.27003	0.303167	0.455454	-1.18195	0.877881	1	1.05804	652	346	426	347	391	418	486	342	376	402	263
1553165_at	AP1 gamma subunit binding protein 1	AP1GBP1	0.000777263	0.0159518	-2.37634	0.228848	0.514677	-1.99462	0.608197	0.746024	1.19137	0.802882	1	-1.18153	0.0391227	0.113378	-1.23607	0.170702	0.370695	-1.39959	0.703582	0.806714	-1.06855	0.234426	0.575267	-1.19968	0.0591163	0.149222	-1.35897	0.835137	0.885404	1.03311	0.0150738	0.0695355	1.40397	0.513343	0.964679	1.21854	175	102	57	37	53	40	30	63	127	117	104
1553167_a_at	Sep (O-phosphoserine) tRNA:Sec (selenocysteine) tRNA synthase	SEPSECS	0.171015	0.299018	1.43098	0.122502	0.406827	1.55807	0.139987	0.284154	1.08881	0.446578	1	1.32344	0.218157	0.378757	1.19023	0.465972	0.669365	1.1129	0.0786872	0.170158	-1.10158	0.909552	1	1.01351	0.231435	0.365705	1.15507	0.00456759	0.0200362	1.77987	0.0192474	0.0803661	1.54092	0.010983	0.122251	1.6604	606	544	627	565	713	613	1283	1040	613	665	688
1553172_at	zinc finger protein 777	ZNF777	0.0108094	0.0597604	1.39529	0.135596	0.424567	1.28256	0.627307	0.760908	-1.0879	0.755837	1	1.10088	0.232174	0.395248	1.12371	0.638174	0.793755	1.05189	0.446497	0.597654	-1.07622	0.929205	1	-1.00787	0.554634	0.670086	1.11045	0.362534	0.479289	1.1825	0.533772	0.665774	1.06488	0.379485	0.880207	1.12369	859	1067	1583	1021	1545	1414	1244	1607	980	1271	907
1553181_at	DEAD (Asp-Glu-Ala-Asp) box polypeptide 31	DDX31	0.153828	0.279609	1.51082	0.100232	0.374712	1.69007	0.585497	0.72857	1.11864	0.434968	1	1.40436	0.109939	0.235391	1.28867	0.207351	0.418621	1.23706	0.503874	0.647399	-1.06674	0.559086	0.932746	1.08296	0.607697	0.714416	-1.10307	0.620275	0.716305	1.11268	0.0289793	0.101758	1.22736	0.25251	0.749613	1.17002	139	103	65	106	123	254	129	192	143	122	73
1553185_at	RAS and EF-hand domain containing	RASEF	0.034816	0.112038	-2.96851	0.33543	0.594702	-1.43073	0.0709658	0.183951	2.07482	0.752835	1	1.38688	0.216083	0.376452	-1.35391	0.136958	0.32094	-1.27423	0.586639	0.716665	1.13971	0.925194	1	-1.02012	0.38777	0.520395	-1.40777	0.154206	0.250329	1.17136	0.262522	0.414526	1.64901	0.347301	0.852487	1.41018	473	296	181	186	91	173	258	272	432	924	541
1553186_x_at	RAS and EF-hand domain containing	RASEF	0.00138355	0.0210967	-2.85043	0.510881	0.717869	-1.27208	0.0107176	0.0617073	2.24076	0.693115	1	1.51344	0.0081252	0.0366886	-1.50663	0.146582	0.335586	-1.26228	0.127948	0.245337	1.26996	0.820477	1	1.0366	0.724793	0.807174	-1.07485	0.136113	0.227769	1.2566	0.223444	0.372207	1.35066	0.130241	0.534266	1.30363	385	235	127	146	92	158	235	217	459	414	509
1553192_at	zinc finger protein 441	ZNF441	0.0277639	0.0993073	-2.43989	0.648435	0.805752	-1.10929	0.0272344	0.102131	2.19951	0.636056	1	1.55049	0.0399423	0.115072	-1.44994	0.67345	0.81669	1.0793	0.0469377	0.115719	1.49606	0.138169	0.419655	1.30618	0.182694	0.311476	-1.42899	0.414373	0.530769	-1.2929	0.72612	0.815987	1.10526	0.837564	1	-1.06456	126	115	44	121	81	98	104	83	203	188	323
1553193_at	zinc finger protein 441	ZNF441	0.0309876	0.104954	-1.93571	0.811132	0.89993	1.07143	0.029601	0.107206	2.07398	0.526016	1	1.5727	0.481026	0.642144	-1.11057	0.0550143	0.177339	1.4047	0.0453966	0.112805	1.40578	0.0191849	0.118548	1.40533	0.0334707	0.104424	-1.84036	0.0237344	0.0619965	-1.79819	0.901108	0.937874	1.02345	0.616007	1	-1.26617	143	132	45	72	91	146	78	105	231	211	249
1553216_at	zinc finger protein 41	ZNF41	0.0121907	0.063648	1.3445	0.011216	0.166459	1.38016	0.705583	0.817044	1.02652	0.523364	1	1.20334	0.00199308	0.013369	1.29628	0.0392564	0.140973	1.15	0.0448427	0.11189	-1.15705	0.997505	1	-1.00025	0.101741	0.211811	-1.23782	0.282354	0.397396	1.13871	0.0297675	0.103388	1.40951	0.272516	0.773526	1.27411	254	235	261	268	359	314	403	329	252	306	240
1553217_s_at	zinc finger protein 41	ZNF41	0.165646	0.29277	1.20087	0.0253368	0.217146	1.52974	0.0715364	0.185076	1.27386	0.103211	0.747712	1.4018	0.0358941	0.106397	1.26953	0.10557	0.271539	1.24983	0.545527	0.683264	-1.05028	0.421224	0.801803	1.08876	0.167088	0.293097	-1.35616	0.908248	0.937609	1.02817	0.0366644	0.117565	1.39437	0.522008	0.969897	1.21127	234	153	180	156	337	277	279	213	234	203	246
1553218_a_at	zinc finger protein 512	ZNF512	0.592328	0.697672	-1.17143	0.683694	0.826903	-1.17324	0.99612	0.997869	-1.00155	0.77367	1	-1.08062	0.00712965	0.0332958	-1.40551	0.411682	0.626662	-1.09387	0.0660483	0.149398	1.2692	0.565273	0.937998	1.06663	0.0101309	0.0512702	1.5237	0.186787	0.290039	1.06583	0.0183848	0.0781949	-1.42959	0.720056	1	-1.13293	1117	647	531	292	327	309	877	692	773	385	696
1553221_at	zinc finger protein 583	ZNF583	0.00346417	0.0330025	-2.19303	0.0405548	0.261245	-1.61538	0.0480815	0.144105	1.35759	0.985829	1	-1.01182	0.349282	0.521858	-1.12567	0.00517155	0.0351189	-1.388	0.287106	0.439983	-1.14362	0.0518688	0.229011	-1.24327	0.171585	0.298368	-1.35202	0.0882601	0.163792	1.24911	0.0611584	0.162472	1.68883	0.249334	0.745904	1.46897	345	263	280	225	190	172	88	239	466	335	335
1553225_s_at	zinc finger protein 75 (D8C6)	ZNF75	0.221254	0.354212	-1.25637	0.761869	0.873209	1.05826	0.0273335	0.102314	1.32957	0.430525	1	1.19391	0.193051	0.348682	-1.19564	0.996553	0.997985	1.00053	0.0580183	0.135474	1.20342	0.376459	0.75403	1.10043	0.723086	0.80577	1.08434	0.530787	0.638611	1.10092	0.940801	0.962677	1.01529	0.724558	1	1.0581	336	276	277	261	211	239	346	421	316	371	403
1553227_s_at	bromodomain and WD repeat domain containing 1	BRWD1	0.0168787	0.0759296	-1.51539	0.478879	0.696581	-1.16667	0.201677	0.361653	1.29891	0.842933	1	1.07803	0.0274994	0.0880661	-1.2406	0.829142	0.911077	-1.03195	0.222615	0.367041	1.18855	0.483129	0.863903	1.084	0.0642468	0.157	-1.42245	0.045355	0.0991863	-1.33235	0.647063	0.755185	1.06763	0.748171	1	-1.1	784	594	327	493	455	466	421	542	759	565	695
1553252_a_at	bromodomain and WD repeat domain containing 3	BRWD3	0.177426	0.305886	1.33648	0.226728	0.512955	1.13666	0.457805	0.624169	-1.1758	0.979865	1	-1.00647	0.0659432	0.164464	1.23752	0.924675	0.961618	1.01124	0.163213	0.293682	-1.23891	0.378727	0.75714	-1.10508	0.290047	0.425645	-1.1641	0.6475	0.738526	1.10886	0.267079	0.418975	1.29082	0.292855	0.797073	1.19984	175	122	179	146	166	194	163	184	203	116	83
1553269_at	zinc finger protein 718	ZNF718	0.000374427	0.0114996	-5.83676	0.0013426	0.0801972	-4.48072	0.027157	0.101982	1.30264	0.80549	1	-1.31077	9.7426e-08	1.21837e-05	-2.55489	2.71458e-07	2.58178e-05	-3.56566	0.716565	0.816291	1.02907	0.0468376	0.214937	-1.49293	0.0621681	0.153976	-1.37023	0.0208483	0.0565053	2.10082	0.000333039	0.00961556	2.8786	0.054299	0.32614	2.48971	827	997	707	955	171	238	176	193	1312	1057	1135
1553274_a_at	chromosome 6 open reading frame 151	C6orf151	0.244584	0.379626	1.2135	0.327035	0.589011	1.23434	0.922896	0.956246	1.01717	0.520504	1	1.12575	0.11967	0.249765	1.19871	0.50912	0.704262	1.08225	0.313104	0.468468	-1.12038	0.865263	1	-1.01736	0.343479	0.47818	-1.18549	0.688241	0.771221	1.05415	0.200333	0.347079	1.24968	0.393023	0.890982	1.15191	788	522	434	411	701	795	734	430	538	532	517
1553275_s_at	---	---	0.00417575	0.0362461	-3.18391	0.145819	0.43473	-3.89655	0.670888	0.793307	-1.22383	0.364932	1	-1.86264	0.371695	0.544146	1.46442	0.219417	0.432391	1.34622	0.89579	0.934897	-1.04109	0.70842	1	1.10122	0.189986	0.319757	-2.77572	0.00698514	0.0265391	-2.86626	0.938863	0.961486	-1.03262	0.540472	0.978078	-1.51826	247	309	35	87	11	70	47	46	165	91	148
1553280_at	pseudouridylate synthase 10	PUS10	0.0286193	0.100706	-1.65625	0.704683	0.839814	-1.05921	0.0382199	0.124695	1.56366	0.64736	1	1.25388	0.00921154	0.0400991	-1.44828	0.396871	0.614186	-1.09366	0.0138535	0.0456166	1.34298	0.355009	0.728462	1.12367	0.429996	0.559472	1.12611	0.371466	0.488655	1.14805	0.758705	0.840022	1.01948	0.471085	0.944217	1.08377	387	334	278	289	233	409	277	297	469	441	668
1553284_s_at	leishmanolysin-like (metallopeptidase M8 family)	LMLN	0.640384	0.73698	1.16722	0.169772	0.459611	-1.51576	0.0343549	0.117458	-1.76923	0.0335312	0.45555	-1.63272	0.820966	0.894388	1.03401	0.068129	0.203745	-1.35122	0.0144897	0.0470964	-1.41472	0.0101543	0.0776802	-1.38186	0.666999	0.762999	1.05436	0.243337	0.355066	1.20284	0.415386	0.562926	1.14083	0.204059	0.674412	1.17183	336	285	173	264	111	308	119	160	166	94	179
1553286_at	zinc finger protein 555	ZNF555	0.164095	0.29112	-1.20935	0.1771	0.467484	1.29873	0.0134256	0.0701326	1.57062	0.0979691	0.736923	1.43468	0.383228	0.555413	-1.07474	0.272781	0.493098	1.13047	0.0157038	0.0499718	1.20992	0.0520936	0.229576	1.17117	0.416112	0.546325	-1.10392	0.678435	0.763746	1.05146	0.0619551	0.163826	1.16073	0.291214	0.794963	1.1061	302	306	320	488	508	522	303	506	512	530	595
1553292_s_at	hypothetical protein FLJ25006	FLJ25006	0.178453	0.307071	-1.47401	0.924982	0.962357	1.0556	0.352697	0.525278	1.55596	0.498262	1	1.30578	0.146285	0.287692	-1.37212	0.798646	0.893644	1.10872	0.233803	0.379799	1.49782	0.349193	0.721306	1.3019	0.830777	0.885194	1.05591	0.351473	0.468782	-1.25662	0.210223	0.35812	-1.32688	0.181162	0.636857	-1.29079	834	260	79	194	404	226	214	599	525	413	480
1553300_a_at	diacylglycerol kinase, eta	DGKH	0.0452981	0.130394	1.61118	0.944644	0.971435	1.01096	0.0145328	0.0730785	-1.59371	0.59942	1	-1.22069	0.0301376	0.0940927	1.41805	0.443703	0.6514	1.11056	0.0481646	0.117859	-1.23732	0.706947	1	-1.04652	0.576811	0.688477	-1.16204	0.327492	0.444285	-1.32099	0.413753	0.561415	-1.13679	0.284768	0.788438	-1.22198	429	301	320	319	285	359	279	461	220	265	160
1553301_a_at	transmembrane protein 182	TMEM182	0.278782	0.415652	1.07624	0.0921428	0.362404	1.24229	0.21305	0.375025	1.15429	0.044034	0.517077	1.19829	0.887732	0.934785	1.01391	0.0467206	0.157943	1.26477	0.0831506	0.17741	1.26083	0.0198524	0.12129	1.26285	0.66816	0.764039	1.15364	0.30639	0.422638	-1.31075	0.24674	0.397243	-1.51213	0.170089	0.617866	-1.40426	259	162	211	243	278	264	238	307	245	265	245
1553322_s_at	TEA domain family member 1 (SV40 transcriptional enhancer factor)	TEAD1	0.105853	0.218946	2.06192	0.731653	0.856241	1.11933	0.116884	0.252357	-1.84211	0.742873	1	-1.20324	0.960313	0.978959	1.00806	0.583843	0.75868	-1.08198	0.375234	0.531118	-1.10729	0.455149	0.834608	-1.0935	0.283251	0.418631	1.24494	0.368523	0.485815	1.17042	0.616796	0.732339	-1.06367	0.787889	1	1.05528	201	57	167	170	79	260	143	184	81	104	57
1553338_at	chromosome 1 open reading frame 55	C1orf55	0.127199	0.246585	1.31401	0.372882	0.620411	1.17495	0.552739	0.701947	-1.11836	0.890118	1	1.03456	0.0757931	0.181363	1.23198	0.652025	0.802057	1.05719	0.129589	0.247457	-1.17931	0.624436	0.988656	-1.05301	0.447014	0.575639	-1.13377	0.561324	0.665784	1.11174	0.00553802	0.0403811	1.26045	0.182376	0.639619	1.18609	647	394	380	431	662	612	486	416	552	371	378
1553346_a_at	trinucleotide repeat containing 6A	TNRC6A	0.246506	0.381728	1.46498	0.521256	0.724838	-1.15405	0.152464	0.300521	-1.69066	0.28459	1	-1.37174	0.88531	0.933122	1.04422	0.123014	0.300746	1.43346	0.131288	0.249931	1.42793	0.0654074	0.266835	1.4308	0.767354	0.839143	1.13996	0.0992937	0.179685	-1.8139	0.0465915	0.136519	-2.06778	0.0253084	0.205145	-1.93254	277	284	154	154	170	245	150	188	85	232	147
1553348_a_at	nuclear transcription factor, X-box binding 1	NFX1	0.2757	0.412589	1.09028	0.276317	0.552675	1.15448	0.668093	0.791935	1.05888	0.303115	1	1.10668	0.330953	0.502666	1.0542	0.320106	0.54217	1.08049	0.758056	0.846	1.02444	0.398937	0.780066	1.05244	0.951874	0.969627	-1.00472	0.85355	0.899369	1.01557	0.761746	0.842146	1.02036	0.773595	1	1.01796	1102	740	714	739	884	903	952	1065	853	799	815
1553349_at	AT rich interactive domain 2 (ARID, RFX-like)	ARID2	0.0063563	0.0449656	-3.17647	0.180472	0.470299	-3.02647	0.909724	0.948653	1.04956	0.630582	1	-1.4493	0.321364	0.493215	-1.27613	0.199948	0.409277	-1.67536	0.615645	0.739149	-1.15972	0.259077	0.608489	-1.33896	0.181557	0.310318	-2.0987	0.247453	0.359571	-1.30909	0.305999	0.458312	1.60317	0.806323	1	1.18353	494	347	76	112	60	25	121	134	329	170	279
1553354_a_at	hypothetical protein FLJ31958	FLJ31958	0.860135	0.905942	-1.05772	0.961285	0.980429	1.01361	0.828748	0.901563	1.07211	0.867039	1	1.04286	0.853416	0.914425	1.03697	0.558382	0.741148	-1.11385	0.536726	0.675362	-1.1519	0.46955	0.849808	-1.13315	0.673231	0.768025	-1.11811	0.405414	0.522441	1.24684	0.342946	0.494874	1.39411	0.270176	0.770716	1.32048	155	120	283	177	209	220	233	83	298	255	118
1553400_a_at	chromosome 17 open reading frame 69	C17orf69	0.498295	0.618989	1.25912	0.925747	0.962708	-1.02947	0.177241	0.333112	-1.29623	0.54951	1	-1.14755	0.478509	0.639574	1.19924	0.971149	0.98584	-1.00896	0.188125	0.325392	-1.20645	0.610502	0.976578	-1.09877	0.961396	0.975115	1.01549	0.621686	0.717366	-1.08279	0.759668	0.840874	-1.09956	0.681847	1	-1.09111	728	430	536	437	581	860	202	427	448	378	428
1553402_a_at	hemochromatosis	HFE	0.982061	0.988397	-1.01366	0.431202	0.6648	1.98913	0.0366672	0.121457	2.0163	0.222729	0.979432	2.00272	0.244424	0.409349	-1.28692	0.28313	0.505678	-1.23422	0.693443	0.798764	1.0814	0.686864	1	-1.07915	0.162452	0.28785	1.394	0.0211643	0.057092	1.5537	0.676934	0.778135	1.11456	0.402477	0.897645	1.33413	24	63	56	41	30	9	230	97	68	114	69
1553510_s_at	RCD1 required for cell differentiation1 homolog (S. pombe)	RQCD1	0.0207713	0.0847064	1.80464	0.0151047	0.181568	1.80963	0.974539	0.985446	1.00277	0.5753	1	1.4062	0.653266	0.779552	-1.03389	0.125526	0.304318	-1.12199	0.0882275	0.185326	-1.11331	0.0900959	0.326311	-1.11826	0.002272	0.0226748	1.5388	0.00242869	0.0132879	1.83755	0.106745	0.232105	1.19414	0.37872	0.879677	1.51585	1087	1011	1315	926	1797	1492	2172	2391	1118	1136	1084
1553528_a_at	TAF5 RNA polymerase II, TATA box binding protein (TBP)-associated factor, 100kDa	TAF5	0.191723	0.322458	1.46109	0.0825938	0.346936	1.92664	0.0408708	0.130056	1.31863	0.267313	1	1.62264	0.425808	0.593405	1.11882	0.527209	0.717742	1.09791	0.642968	0.760517	-1.04202	0.793941	1	1.03273	0.16006	0.284964	1.21832	0.000614922	0.0058814	1.81597	0.0571057	0.155341	1.49056	0.0456336	0.29288	1.65326	591	574	552	505	802	987	1661	831	777	577	749
1553530_a_at	integrin, beta 1 (fibronectin receptor, beta polypeptide, antigen CD29 includes	ITGB1	0.493598	0.61485	1.10609	0.577075	0.759688	1.09559	0.923648	0.956436	-1.00958	0.7187	1	1.04305	0.293856	0.464153	-1.07687	0.251186	0.469563	1.07792	0.0305863	0.0836276	1.16637	1	1	1	0.0902404	0.195864	1.17745	0.287193	0.402612	-1.06995	0.0319807	0.108096	-1.25981	1	1	1	24402	19520	26310	30262	32619	33757	19969	23755	26451	23778	24014
1553535_a_at	Ran GTPase activating protein 1	RANGAP1	0.0200704	0.0831778	1.98401	0.920148	0.960041	1.01786	0.0197841	0.0863484	-1.9492	0.604615	1	-1.30643	0.0109466	0.0454811	-1.39602	0.000460357	0.00611637	-1.58362	0.0479086	0.117405	-1.25139	1	1	1	0.00260185	0.0244755	2.15071	0.00698466	0.0265391	2.07416	0.791677	0.86248	-1.03691	0.708473	1	1.35442	2068	1240	1565	1343	1448	1294	2145	1440	719	765	1005
1553538_s_at	cytochrome c oxidase I	COX1	0.00110602	0.018824	-1.2464	0.0321802	0.238878	-1.12486	0.0269877	0.101628	1.10805	1	1	1	0.970817	0.985313	-1.00225	0.288776	0.510937	-1.05903	0.338259	0.49497	-1.05141	1	1	1	0.183524	0.312375	-1.16092	0.871601	0.911435	1.0143	0.114431	0.242708	1.17753	1	1	1	78910	77658	78320	87378	73786	76295	65750	70663	92271	90030	83808
1553542_at	coiled-coil domain containing 125	CCDC125	0.933955	0.95524	1.00909	0.276098	0.552633	1.18807	0.24457	0.410545	1.17737	0.142568	0.844157	1.18272	0.446348	0.611227	-1.07599	0.903822	0.949782	1.01501	0.363358	0.519668	1.09961	0.564678	0.937225	1.05551	0.353736	0.488072	1.18067	0.481071	0.594227	1.15863	0.912944	0.944841	-1.01902	0.667961	1	1.06998	128	195	198	133	214	211	143	209	200	215	165
1553551_s_at	NADH dehydrogenase, subunit 2 (complex I)	ND2	0.00101433	0.0180129	-1.42123	0.0257444	0.218362	-1.25979	0.0968178	0.22295	1.12814	1	1	1	0.331114	0.502804	-1.08154	0.136191	0.319943	-1.11044	0.768727	0.853297	-1.01841	1	1	1	0.34223	0.477238	-1.14846	0.973524	0.982953	1.00361	0.251976	0.40289	1.1526	1	1	1	70920	61446	55464	58175	44912	51783	44279	54300	71922	70411	65336
1553567_s_at	similar to hCG1640299	LOC100133315	0.000188532	0.00817588	-1.40507	0.00302044	0.104355	-1.29986	0.127929	0.268254	1.08094	1	1	1	0.565234	0.711357	1.04044	0.0484497	0.16192	-1.13811	0.0149225	0.0481671	-1.15857	1	1	1	0.0310804	0.0997158	-1.37727	0.868939	0.909676	1.01802	0.0202559	0.0827915	1.40209	1	1	1	56590	54018	50825	60164	42917	42408	39954	45198	62741	60935	55459
1553569_at	cytochrome c oxidase II /// zinc finger, FYVE domain containing 20	COX2 /// ZFYVE20	0.00126841	0.0202376	-1.30958	0.0151438	0.181568	-1.21267	0.138207	0.281914	1.07991	1	1	1	0.68524	0.803138	-1.02672	0.397635	0.614744	-1.05344	0.646958	0.763234	-1.02213	1	1	1	0.178298	0.306614	-1.18316	0.556894	0.662377	-1.06403	0.238223	0.388083	1.11196	1	1	1	83657	73687	69449	76985	62398	67436	55728	64942	84448	83692	77628
1553570_x_at	cytochrome c oxidase II /// zinc finger, FYVE domain containing 20	COX2 /// ZFYVE20	0.000695288	0.0151517	-1.29256	0.0283522	0.227769	-1.21184	0.280414	0.45052	1.06661	1	1	1	0.842811	0.908329	-1.01361	0.365225	0.585007	-1.0641	0.420419	0.573222	-1.04411	1	1	1	0.190392	0.320319	-1.1835	0.73577	0.808519	-1.03911	0.177988	0.3222	1.13895	1	1	1	85008	71230	68206	75822	61970	66191	56086	63530	81781	81749	74923
1553574_at	interferon epsilon 1	IFNE1	0.00474789	0.038604	-4.00161	0.198972	0.488708	-4.40258	0.861647	0.921075	-1.1002	0.483026	1	-1.76046	0.00714111	0.0333345	-1.78799	0.151566	0.343065	-2.6839	0.610259	0.73479	-1.23029	0.178676	0.489801	-1.63636	0.0535199	0.139972	-2.33487	0.170926	0.270465	-1.29099	0.0962979	0.217458	1.80859	0.752145	1	1.29159	1627	560	266	281	52	204	157	208	591	464	593
1553575_at	NADH dehydrogenase, subunit 6 (complex I)	ND6	0.152894	0.278541	-1.32562	0.0756735	0.333602	-1.63223	0.345763	0.518656	-1.2313	0.13034	0.813922	-1.4037	0.328269	0.499744	1.18055	0.0216941	0.0942105	-1.45634	0.0115538	0.0397779	-1.60064	0.00623098	0.0554851	-1.53365	0.127057	0.244966	-1.57061	0.267638	0.381237	1.29863	0.0531766	0.148471	2.03964	0.324287	0.83147	1.66914	960	1409	732	849	487	734	655	544	695	896	582
1553581_s_at	SFRS12-interacting protein 1	SFRS12IP1	0.627883	0.727037	1.12705	0.480486	0.697453	-1.18892	0.143005	0.2879	-1.33997	0.203231	0.951556	-1.25993	0.259069	0.4264	1.20122	0.579272	0.755419	-1.09931	0.0369005	0.0965039	-1.30225	0.1563	0.451771	-1.1967	0.0338456	0.105155	-1.36043	0.391258	0.508462	-1.10684	0.0246125	0.0921715	1.22911	0.819418	1	1.06629	7449	5073	9650	7306	8679	7447	2980	5688	4904	6973	4930
1553587_a_at	polymerase (DNA-directed), epsilon 4 (p12 subunit)	POLE4	0.00361953	0.0337849	1.50576	0.0247529	0.215835	1.28177	0.183663	0.340489	-1.17475	0.862379	1	1.06651	0.0276942	0.0884605	1.15357	0.0389416	0.140191	1.13981	0.975212	0.985116	-1.00195	0.234239	0.574938	1.07205	0.0548233	0.142069	1.21511	0.82693	0.878722	1.01702	0.0272144	0.0982671	-1.19477	0.650783	1	-1.07875	2586	2216	3132	2674	3143	3853	3176	3425	2451	2578	1746
1553588_at	NADH dehydrogenase, subunit 3 (complex I) /// SH3-domain kinase binding protein	ND3 /// SH3KBP1	0.000764042	0.0158685	-1.35491	0.0122201	0.171054	-1.24078	0.115428	0.250285	1.09198	1	1	1	0.217621	0.378069	-1.0791	0.00335947	0.0257618	-1.18548	0.163227	0.293682	-1.07954	1	1	1	0.209574	0.342106	-1.17298	0.189825	0.293487	1.12551	0.0645173	0.168174	1.32019	1	1	1	81374	69998	68118	77411	61206	64732	52842	60506	80402	82174	77000
1553603_s_at	ADP-ribosylation factor-like 6 interacting protein 2	ARL6IP2	0.0287927	0.100936	-1.28049	0.56368	0.751631	1.08686	0.032171	0.112656	1.39172	0.388368	1	1.23929	0.0157926	0.0592031	-1.2152	0.671255	0.815214	1.04874	0.0178906	0.0552838	1.27804	0.102306	0.351929	1.16354	0.917972	0.946071	-1.01078	0.581739	0.68327	1.0798	0.517432	0.652637	1.09144	0.430062	0.919359	1.08562	1076	1355	792	956	1239	1017	1328	958	1573	1284	1463
1553612_at	zinc finger protein 354B	ZNF354B	0.0586132	0.152699	-1.20467	0.508117	0.715552	-1.10093	0.50344	0.662063	1.09423	0.993862	1	1.00127	0.974779	0.987301	1.00292	0.393449	0.611194	-1.08837	0.431705	0.584408	-1.08171	0.324645	0.69294	-1.08485	0.21486	0.34814	-1.29297	0.63998	0.732356	1.06964	0.122396	0.253817	1.38301	0.425889	0.917674	1.22632	387	302	255	234	243	310	245	272	301	287	364
1553613_s_at	forkhead box C1	FOXC1	0.171798	0.299976	-1.27174	0.297772	0.569141	1.23888	0.00694555	0.0496821	1.57554	0.19599	0.941647	1.40721	0.426716	0.594212	-1.10066	0.0503632	0.166823	1.30015	0.00244829	0.0123084	1.38932	0.00576491	0.0527094	1.34674	0.221963	0.355584	-1.27246	0.0124543	0.0392795	-1.41594	0.47326	0.61451	-1.11276	0.266209	0.766235	-1.24617	803	556	693	556	1097	887	557	690	950	875	1099
1553622_a_at	fibrous sheath interacting protein 1	FSIP1	0.12923	0.248942	2.1252	0.20931	0.497373	1.70888	0.391168	0.561293	-1.24362	0.750894	1	1.25649	0.0565883	0.147109	1.96841	0.0807328	0.227625	1.79537	0.964281	0.978405	-1.00802	0.246651	0.593183	1.39038	0.311321	0.447104	-1.12821	0.014393	0.0433509	-2.37179	0.0202783	0.082807	-2.10227	0.000175822	0.00794239	-2.22892	493	588	873	1165	1216	2139	1480	495	669	687	579
1553637_s_at	transmembrane and coiled-coil domains 5	TMCO5	0.77933	0.847623	-1.05556	0.782111	0.885192	1.05634	0.624756	0.75904	1.11502	0.626322	1	1.08568	0.896906	0.940543	1.01942	0.0459612	0.156166	-1.40343	0.0930002	0.192817	-1.41713	0.0282133	0.153454	-1.4104	0.735196	0.815029	-1.08108	0.0212006	0.0571544	2.22892	0.0457592	0.134938	2.40964	0.00912888	0.108042	2.31928	110	131	126	59	135	99	84	132	91	166	96
1553646_at	highly divergent homeobox	HDX	0.280171	0.417092	1.18249	0.151946	0.441612	-1.25026	0.0217397	0.0906114	-1.47842	0.0367665	0.475945	-1.3548	0.585959	0.726435	-1.0646	0.490666	0.689419	-1.07463	0.801557	0.87539	-1.02113	0.562337	0.934916	-1.04877	0.209081	0.341604	1.27971	0.727177	0.802085	-1.05604	0.0397967	0.123962	-1.35143	0.405132	0.90003	-1.18562	239	281	353	326	235	198	210	316	165	233	216
1553654_at	synaptotagmin XIV	SYT14	0.324609	0.460454	1.8764	0.795489	0.892184	1.12762	0.00478506	0.0413393	-1.66404	0.772795	1	-1.15703	0.836268	0.904364	-1.06776	0.961161	0.981069	-1.01232	0.613607	0.737184	1.05638	0.939843	1	1.01554	0.00268861	0.0247757	2.96809	0.34206	0.459051	1.19129	0.0143173	0.0675283	-2.49149	0.772671	1	-1.25576	370	431	321	359	264	305	191	910	227	236	226
1553668_at	leucine-rich repeats and calponin homology (CH) domain containing 3	LRCH3	0.519252	0.63671	1.07115	0.405765	0.645481	-1.51208	0.356457	0.528772	-1.61966	0.165887	0.892581	-1.56402	0.879577	0.929792	1.01038	0.255968	0.47421	-1.3	0.245009	0.393288	-1.32033	0.093766	0.334488	-1.31001	0.744067	0.821394	1.03131	0.427189	0.543365	1.12818	0.563408	0.69023	1.09393	0.343602	0.848889	1.11106	637	227	151	237	205	213	228	182	148	210	187
1553672_at	enabled homolog (Drosophila)	ENAH	0.306844	0.443398	1.42366	0.885122	0.942776	-1.03987	0.0282662	0.104252	-1.48042	0.482772	1	-1.22164	0.745721	0.844003	1.04842	0.659097	0.806978	-1.06129	0.0978786	0.200166	-1.12291	0.399057	0.780152	-1.0896	0.0429818	0.122018	1.25033	0.311923	0.428743	1.08319	0.0966638	0.217898	-1.1543	0.896037	1	-1.0259	347	518	518	469	310	249	728	494	346	304	317
1553677_a_at	TIP41, TOR signaling pathway regulator-like (S. cerevisiae)	TIPRL	0.714378	0.795698	1.10496	0.764271	0.875003	-1.07776	0.356046	0.528273	-1.19088	0.516174	1	-1.1315	0.227164	0.389498	1.2635	0.745399	0.860897	1.04704	0.242392	0.39004	-1.19323	0.623978	0.988346	-1.07127	0.239382	0.37424	-1.43378	0.22915	0.338718	-1.19948	0.478699	0.619495	1.19533	0.964055	1	1.01451	2190	1296	1544	1914	1941	2257	1568	677	1239	1998	1110
1553678_a_at	integrin, beta 1 (fibronectin receptor, beta polypeptide, antigen CD29 includes	ITGB1	0.537702	0.651915	1.07092	0.516659	0.722068	1.08711	0.865811	0.923796	1.01511	0.583853	1	1.05111	0.132823	0.268675	-1.1203	0.61671	0.781128	-1.0276	0.225727	0.370594	1.09285	1	1	1	0.0905545	0.19629	1.21572	0.234702	0.345275	1.0764	0.256498	0.407432	-1.12944	1	1	1	28795	22715	28142	33221	35514	35065	23761	28365	31224	27335	26796
1553679_s_at	vitamin K epoxide reductase complex, subunit 1-like 1	VKORC1L1	0.0148867	0.0708505	2.08578	0.306943	0.575099	1.20283	0.0303829	0.108866	-1.73407	0.843415	1	-1.12391	0.00721317	0.0335834	1.42005	0.977836	0.989504	-1.00336	0.0093044	0.0338275	-1.47131	0.148348	0.43749	-1.20419	0.309314	0.445254	-1.16936	0.410013	0.526677	1.16006	0.119644	0.249927	1.35653	0.163303	0.60394	1.2583	408	272	442	293	473	399	303	527	242	198	213
1553684_at	peptidylprolyl isomerase (cyclophilin)-like 6	PPIL6	0.731669	0.80951	1.1	0.224166	0.510888	1.58257	0.00467641	0.0411007	1.4387	0.0857489	0.699781	1.51064	0.687682	0.805172	1.09356	0.10472	0.270154	1.51183	0.00465923	0.0200369	1.38126	0.0429597	0.202763	1.44595	0.871007	0.914136	-1.06849	0.271516	0.385243	-1.32055	0.512188	0.648451	-1.2359	0.333408	0.839363	-1.27682	288	233	203	263	492	604	216	250	343	346	348
1553685_s_at	Sp1 transcription factor	SP1	0.201802	0.333295	1.25496	0.0598516	0.305212	1.39166	0.628934	0.762151	1.10892	0.333378	1	1.25029	0.187204	0.341105	1.16701	0.0128118	0.0656733	1.32798	0.30436	0.459027	1.14945	0.0475046	0.216516	1.2387	0.991224	0.993948	-1.00131	0.107536	0.190592	-1.21982	0.0699299	0.176971	-1.21822	0.0379236	0.261962	-1.21902	891	510	654	534	946	1055	802	800	956	564	840
1553686_at	chromosome 18 open reading frame 25	C18orf25	0.0319008	0.106695	1.71471	0.032713	0.240528	1.65093	0.688494	0.80489	-1.03863	0.619006	1	1.30687	0.350085	0.522609	1.11625	0.46336	0.667089	1.09097	0.786994	0.865806	-1.0297	0.724128	1	1.03733	0.0596288	0.149905	1.5137	0.0506939	0.108114	1.54276	0.929516	0.9553	1.0192	0.550827	0.982202	1.28098	186	180	197	136	344	346	225	239	164	150	176
1553689_s_at	methyltransferase like 6	METTL6	0.0019236	0.0247681	1.57964	0.721667	0.850107	1.04463	0.0434209	0.135253	-1.51215	0.668289	1	-1.17237	1.86347e-06	9.48489e-05	1.64961	0.00797755	0.0477179	1.29408	0.0527664	0.12627	-1.19827	0.709474	1	1.04015	0.000322887	0.00867554	-1.75126	0.00267349	0.0141458	-1.84202	0.5637	0.690402	-1.05182	0.491653	0.955167	-1.33903	929	916	1284	792	1047	953	959	1137	731	625	504
1553690_at	shugoshin-like 1 (S. pombe)	SGOL1	0.515002	0.633649	1.40541	0.765203	0.875497	1.14601	0.423588	0.591338	-1.22635	0.956207	1	-1.01966	0.923512	0.956783	-1.0221	0.161975	0.358561	-1.41714	0.111942	0.221686	-1.46897	0.0899925	0.326142	-1.44062	0.288034	0.423535	1.2863	0.0239458	0.0623459	2.21479	0.188901	0.334745	1.72183	0.0495116	0.308382	1.96831	69	105	70	119	48	87	219	62	95	47	50
1553691_at	beta-1,3-N-acetylgalactosaminyltransferase 2	B3GALNT2	0.136993	0.258769	1.51874	0.945825	0.971958	-1.01454	0.0425375	0.133667	-1.54083	0.546536	1	-1.22349	0.236248	0.400107	1.23214	0.681239	0.822456	-1.06961	0.0295713	0.081494	-1.34556	0.209412	0.53739	-1.18632	0.159506	0.284328	1.43214	0.244727	0.356542	1.26698	0.564297	0.690719	-1.13036	0.823964	1	1.07583	665	467	704	466	820	601	368	480	437	380	363
1553693_s_at	carbonyl reductase 4	CBR4	0.0321242	0.107063	-2.62309	0.262928	0.541609	-2.35512	0.816634	0.89371	1.11378	0.707956	1	-1.30006	0.472412	0.634025	-1.16654	0.600402	0.770571	-1.21795	0.949251	0.968595	-1.01775	0.704612	1	-1.09368	0.0304479	0.0985014	-2.52326	0.0172766	0.0494011	-2.06686	0.379044	0.529051	1.22082	0.822194	1	-1.17327	588	267	86	140	45	105	134	175	327	239	441
1553694_a_at	phosphoinositide-3-kinase, class 2, alpha polypeptide	PIK3C2A	0.10124	0.212671	1.32781	0.11033	0.390793	1.3146	0.908603	0.948325	-1.01005	0.601	1	1.15233	0.000738826	0.00654945	1.44032	0.000682728	0.00816975	1.47618	0.607163	0.732618	1.03069	0.0369617	0.182894	1.22861	0.00267263	0.0247335	-1.59167	0.00141705	0.00958217	-1.69572	0.456336	0.600154	-1.06537	0.455177	0.936023	-1.30859	1740	1357	1653	1283	2143	2184	1350	2254	1579	1349	1477
1553695_a_at	NLR family member X1	NLRX1	0.468439	0.592565	1.07554	0.0335937	0.243453	-1.26175	0.022522	0.0922972	-1.35707	0.00560863	0.189722	-1.30767	0.700269	0.814242	1.03826	0.736285	0.855463	-1.02719	0.478518	0.625419	-1.06296	0.52738	0.903636	-1.0448	0.961399	0.975115	-1.00795	0.269105	0.382648	-1.17322	0.291081	0.442944	-1.16396	0.195356	0.661687	-1.16857	646	660	679	512	438	515	484	542	421	567	459
1553696_s_at	zinc finger protein 569	ZNF569	0.283905	0.420601	-1.21548	0.475567	0.694579	1.18833	0.0544263	0.155732	1.44438	0.187447	0.933055	1.31635	0.99156	0.995866	-1.00115	0.78844	0.887874	-1.0428	0.72271	0.820489	-1.03638	0.7182	1	-1.03939	0.153037	0.27641	-1.26422	0.142203	0.235581	1.38947	0.0087437	0.0507467	1.75658	0.105002	0.478914	1.57302	281	475	618	442	641	488	713	316	616	693	599
1553697_at	chromosome 1 open reading frame 96	C1orf96	0.33864	0.473734	1.25126	0.859999	0.929788	-1.04016	0.167676	0.321177	-1.30151	0.439765	1	-1.15625	0.321529	0.493398	1.15368	0.171006	0.371047	-1.23697	0.00855369	0.0317092	-1.45968	0.0231787	0.134512	-1.34131	0.697015	0.786541	-1.07985	0.0905528	0.166961	1.52023	0.0444748	0.132794	1.64162	0.0251795	0.204513	1.58092	46	58	84	71	46	88	72	43	55	57	42
1553698_a_at	chromosome 1 open reading frame 96	C1orf96	0.0942497	0.202961	2.24601	0.191579	0.481736	1.64637	0.121315	0.258498	-1.36422	0.815841	1	1.1897	0.359321	0.531638	1.23245	0.754995	0.866644	-1.07432	0.0256449	0.0731463	-1.51429	0.304593	0.668133	-1.23472	0.199751	0.331045	1.51087	0.0466503	0.101284	2.62264	0.119465	0.249651	1.73585	0.159033	0.594885	2.17925	121	102	81	123	126	245	246	86	110	58	85
1553703_at	zinc finger protein 791	ZNF791	0.00827245	0.0517368	-1.84618	0.170897	0.460318	-1.3078	0.0362694	0.120766	1.41167	0.761253	1	-1.18964	0.00157616	0.0112717	-1.45466	0.490527	0.689293	-1.07242	0.0103211	0.0365793	1.32657	0.287458	0.645432	1.12441	0.274796	0.410516	1.11389	0.430652	0.546679	-1.10397	0.190227	0.336435	-1.22971	0.146986	0.570476	-1.16345	2481	2331	1675	1828	1466	1741	992	2159	2705	3039	3571
1553704_x_at	zinc finger protein 791	ZNF791	0.0079116	0.0505478	-1.76999	0.363845	0.614118	-1.1927	0.0426845	0.133863	1.48402	0.779596	1	1.16122	0.0021755	0.0141997	-1.36119	0.719719	0.846432	-1.03464	0.0133783	0.0445184	1.29775	0.213073	0.542628	1.13217	0.989383	0.992863	-1.00091	0.233237	0.343565	-1.10196	0.206863	0.354236	-1.10096	0.11607	0.505066	-1.10146	1685	1885	1012	1236	1365	1189	885	1439	2187	2577	2204
1553709_a_at	PRP38 pre-mRNA processing factor 38 (yeast) domain containing A	PRPF38A	0.201513	0.33291	1.36118	0.24929	0.531079	1.30928	0.688516	0.80489	-1.03964	0.66293	1	1.13557	0.277666	0.446987	1.14479	0.915974	0.956219	1.01399	0.029813	0.0820514	-1.15489	0.557894	0.931456	-1.06189	0.322051	0.457706	1.11493	0.0254954	0.0650909	1.50985	0.00839978	0.0495448	1.35421	0.0107387	0.120148	1.43203	1847	1532	2286	1914	2904	2471	3194	1354	1994	1693	1837
1553718_at	zinc finger protein 548	ZNF548	7.38893e-05	0.00572951	-1.91539	0.357215	0.609833	1.11968	8.5235e-05	0.0079224	2.14462	0.494397	1	1.63215	5.99152e-07	4.35953e-05	-1.56971	0.0588619	0.185223	1.15455	1.37552e-07	1.19302e-05	1.76485	0.00291342	0.0331262	1.45972	0.995214	0.996817	-1.00028	0.00858384	0.030487	-1.20592	0.0109136	0.0577108	-1.20558	0.000754691	0.0202533	-1.20575	1555	1369	1001	1247	1403	1639	1178	1571	2662	2622	2812
1553719_s_at	zinc finger protein 548	ZNF548	0.000519909	0.0131469	-1.84548	0.363239	0.614118	1.14716	0.000230417	0.0111158	2.11706	0.470947	1	1.63211	9.28101e-05	0.00149955	-1.56693	0.238809	0.455899	1.12802	2.07189e-05	0.00038463	1.74798	0.0100342	0.0770165	1.4395	0.873415	0.91578	-1.02834	0.381436	0.498624	-1.09141	0.745149	0.830057	-1.06133	0.551627	0.982601	-1.07616	631	591	387	484	646	623	439	693	1204	991	1062
1553725_s_at	zinc finger protein 644	ZNF644	0.0386764	0.118751	1.37359	0.713783	0.844806	1.06461	0.262876	0.431781	-1.29022	0.756507	1	-1.08715	0.111643	0.237819	1.17156	0.795846	0.892604	1.03092	0.384704	0.540745	-1.1371	0.670768	1	-1.04541	0.540303	0.659353	1.10811	0.862938	0.906062	1.02773	0.696761	0.793564	-1.07821	0.872509	1	-1.02291	845	1144	801	522	776	909	850	991	820	466	669
1553726_s_at	chromosome 6 open reading frame 170	C6orf170	0.00493715	0.0394586	-1.57284	0.181875	0.471553	-1.31523	0.245976	0.412203	1.19587	0.954964	1	-1.02239	0.00450814	0.0238939	-1.36261	0.0306881	0.119463	-1.39184	0.85529	0.909929	1.02008	0.231778	0.571485	-1.15098	0.919798	0.946918	1.01884	0.0631525	0.127214	1.587	0.0467465	0.13677	1.55765	0.019194	0.172404	1.57233	419	537	354	288	248	375	256	336	472	425	477
1553732_s_at	coiled-coil domain containing 123	CCDC123	0.175942	0.304453	1.28263	0.347333	0.602748	1.18511	0.53405	0.686862	-1.08229	0.814849	1	1.05454	0.397025	0.567743	-1.07697	0.125777	0.304547	-1.15463	0.270613	0.422502	-1.084	0.132208	0.409221	-1.12144	0.0214937	0.0793543	1.36749	0.0114121	0.0368886	1.48428	0.374406	0.524638	1.08541	0.430914	0.919623	1.28484	526	364	583	434	575	760	480	445	409	506	438
1553743_at	family with sequence similarity 119, member A	FAM119A	0.100521	0.21161	1.59036	0.016004	0.18547	4.44274	0.0025077	0.0310711	2.79355	0.0999985	0.741542	3.61815	0.455496	0.619451	1.12978	0.000155177	0.00282037	2.42524	5.51472e-08	6.79407e-06	2.94063	2.069e-06	0.000190094	2.62343	0.00103284	0.0154063	2.39871	0.0183998	0.0516123	-1.30742	1.68657e-05	0.00254585	-3.13612	0.265946	0.765906	-1.84547	368	303	220	349	1682	1592	1516	719	709	1073	874
1553749_at	family with sequence similarity 76, member B	FAM76B	0.399218	0.530259	1.51235	0.529321	0.728908	1.32309	0.630947	0.763449	-1.14304	0.804476	1	1.09898	0.262507	0.430079	1.43924	0.950042	0.975275	1.02113	0.0549117	0.129941	-1.52442	0.489509	0.869427	-1.20636	0.481803	0.608229	-1.31949	0.227515	0.336781	2.19393	0.0235564	0.0900041	2.89486	0.0443169	0.287874	2.54439	407	572	252	527	465	404	1151	306	418	227	294
1553750_a_at	family with sequence similarity 76, member B	FAM76B	0.0711147	0.171179	1.38835	0.713101	0.844582	-1.0712	0.101325	0.229839	-1.4872	0.406245	1	-1.24538	0.0115901	0.0474614	1.34559	0.676424	0.818754	-1.06226	0.0206069	0.0616473	-1.42822	0.105675	0.35836	-1.22331	0.211949	0.344634	-1.2485	0.846199	0.893984	1.03313	0.198919	0.345717	1.28986	0.486088	0.952195	1.16149	593	333	408	351	377	322	511	363	312	274	279
1553764_a_at	jub, ajuba homolog (Xenopus laevis)	JUB	0.154636	0.280573	-1.09795	0.0165671	0.187548	-1.20362	0.0569842	0.160092	-1.09624	0.41223	1	-1.09476	0.0183889	0.06612	-1.14651	0.00333144	0.0256275	-1.17765	0.357211	0.513595	-1.03538	0.0337913	0.172116	-1.10377	0.0156213	0.0652005	1.44654	0.391814	0.50903	1.06004	0.0318703	0.107798	-1.3646	0.7232	1	-1.11554	15798	17097	16881	15388	12923	12338	13486	15393	15938	15176	14434
1553768_a_at	discoidin, CUB and LCCL domain containing 1	DCBLD1	0.00219855	0.0265148	1.77802	0.0897294	0.358306	-1.38779	0.0130685	0.069384	-2.46753	0.143912	0.8472	-1.77646	0.0024775	0.0156253	1.38684	0.328269	0.550032	-1.10844	0.00133324	0.0078663	-1.48304	0.0172416	0.110755	-1.27262	0.476395	0.603437	-1.11832	0.234793	0.345318	-1.20974	0.375588	0.525649	-1.08175	0.233394	0.719841	-1.14217	2450	1733	2888	1933	1825	1681	1615	1367	1001	811	958
1553775_at	hypothetical protein FLJ31715	FLJ31715	0.53249	0.647705	-1.08163	0.0893052	0.35754	-1.24198	0.32351	0.495376	-1.14825	0.0927161	0.720302	-1.19328	0.103185	0.225501	1.18656	0.000713877	0.00842165	1.41704	0.0694354	0.155085	1.20186	0.00250659	0.0299122	1.2992	0.0569186	0.145607	-1.49681	0.00181148	0.0111081	-2.24894	0.0199282	0.0821679	-1.50249	0.0450801	0.290655	-1.80145	331	272	387	288	227	254	264	284	327	197	285
1553780_at	hypothetical LOC196872	MGC23270	0.459877	0.585286	1.2169	0.563678	0.751631	-1.15046	0.0832713	0.202919	-1.4	0.213636	0.967311	-1.26302	0.34236	0.514834	1.12089	0.948465	0.974394	1.00962	0.42067	0.573492	-1.10129	0.684944	1	-1.04377	0.612014	0.717857	-1.05806	0.524172	0.632759	-1.13825	0.687648	0.786034	-1.07578	0.453383	0.934566	-1.10614	330	207	212	245	236	333	140	155	152	199	206
1553801_a_at	chromosome 14 open reading frame 126	C14orf126	0.555256	0.666387	-1.04241	0.0539933	0.292977	-1.39578	0.0775969	0.194288	-1.339	0.00509632	0.181749	-1.3668	0.668558	0.791026	1.03385	0.368852	0.588291	-1.0963	0.191486	0.329236	-1.12358	0.155286	0.449842	-1.1101	0.386594	0.519406	-1.18282	0.0734623	0.142476	-1.43592	0.152744	0.291391	-1.21398	0.0575536	0.338653	-1.31566	1136	1305	1733	1652	1174	879	1102	1019	1061	1164	1039
1553810_a_at	KIAA1524	KIAA1524	0.302024	0.438603	6.38288	0.331868	0.592206	4.61564	0.384232	0.555346	-1.38288	0.632312	1	2.66938	0.74598	0.844167	1.18521	0.892347	0.943934	-1.0797	0.00279309	0.0135547	-1.85975	0.666357	1	-1.26646	0.0518684	0.137089	2.20728	0.0185255	0.051891	4.81957	0.00461287	0.0363712	2.18349	0.301638	0.805572	3.50153	54	124	81	48	240	50	1063	64	93	26	41
1553815_a_at	TFIIS central domain-containing protein 1	LOC170082	0.317369	0.453497	-1.08398	0.0292196	0.230137	-1.18652	0.169705	0.323577	-1.09459	0.0781534	0.677376	-1.13871	0.748971	0.845894	-1.03052	0.48872	0.688111	-1.05679	0.714033	0.814433	-1.02599	0.548265	0.923701	-1.04102	0.813738	0.872486	-1.05263	0.505888	0.616721	-1.14087	0.628541	0.741568	-1.08382	0.494705	0.957531	-1.11161	316	288	304	307	270	283	249	222	293	234	293
1553831_at	apolipoprotein B mRNA editing enzyme, catalytic polypeptide-like 3D	APOBEC3D	0.130164	0.249964	1.72093	0.502265	0.711386	1.21311	0.17713	0.33299	-1.4186	0.927847	1	-1.04274	0.160227	0.306151	1.23254	0.957452	0.978804	-1.00895	0.108775	0.21682	-1.27454	0.391051	0.771955	-1.12517	0.821458	0.878299	1.03118	0.357597	0.474694	1.21701	0.406237	0.554862	1.1802	0.238471	0.727662	1.1986	269	167	134	162	184	352	144	208	155	81	152
1553881_at	hypothetical protein MGC16142	MGC16142	0.757093	0.829974	-1.05106	0.175766	0.466251	1.35885	0.0474787	0.142983	1.42823	0.0454823	0.526101	1.39354	0.514116	0.670567	-1.08714	0.365968	0.585803	1.13234	0.0522739	0.12538	1.24447	0.116123	0.379149	1.18657	0.558265	0.6729	1.13889	0.666911	0.754455	1.08413	0.753695	0.83644	-1.05051	0.909805	1	1.01803	118	132	102	66	103	173	178	114	153	177	135
1553901_x_at	zinc finger protein 486	ZNF486	0.988013	0.992131	1.00174	0.886608	0.943664	1.02862	0.899137	0.943269	1.02683	0.848371	1	1.02773	0.0309682	0.0959811	1.27778	0.71531	0.843664	1.04859	0.130511	0.24867	-1.22263	0.462917	0.842719	-1.08809	0.0298115	0.0971411	-1.61489	0.697117	0.777831	-1.07234	0.0426319	0.12945	1.50595	0.669266	1	1.21925	138	89	207	125	170	137	136	132	138	123	182
1553928_at	ELMO/CED-12 domain containing 2	ELMOD2	0.135119	0.256212	1.32782	0.570503	0.75604	1.08676	0.0177669	0.0813165	-1.22182	0.842909	1	-1.04975	0.01065	0.0446133	1.32039	0.423398	0.636001	1.07296	0.00893228	0.0328213	-1.23289	0.437798	0.818343	-1.07092	0.0830658	0.185854	-1.31234	0.565351	0.669536	-1.05471	0.140539	0.276327	1.24426	0.716289	1	1.09619	1470	1777	1695	1778	1699	1886	1324	2394	1466	1338	1353
1553940_a_at	leucine rich repeat containing 28	LRRC28	0.072754	0.1734	1.39274	0.227275	0.513548	1.18478	0.215272	0.377985	-1.17552	0.952465	1	1.01773	0.0461182	0.127354	1.31624	0.145681	0.334201	1.1972	0.329857	0.486186	-1.09026	0.636276	0.997554	1.05241	0.451033	0.579266	-1.19897	0.449983	0.565153	-1.21959	0.902735	0.938576	-1.0172	0.5538	0.983943	-1.10924	410	426	497	415	512	664	417	478	484	374	328
1553947_at	exosome component 6	EXOSC6	0.0264754	0.0966947	2.27817	0.21235	0.500569	1.38234	0.111521	0.244516	-1.64806	0.993709	1	-1.00547	0.7639	0.857021	-1.04349	0.158992	0.354504	-1.24166	0.112063	0.221903	-1.30683	0.081602	0.305909	-1.26717	0.0113388	0.0547205	2.05106	0.0097605	0.033146	2.14493	0.825066	0.886231	1.04577	0.547219	0.980586	1.59535	559	315	518	261	628	754	345	558	269	307	271
1553954_at	asparagine-linked glycosylation 14 homolog (S. cerevisiae)	ALG14	0.000831783	0.0165616	-1.7253	0.0966061	0.369307	-1.23782	0.00929366	0.0575125	1.39383	0.474432	1	1.50274	0.374895	0.546992	-1.05961	0.667053	0.811882	-1.03024	0.604773	0.731105	1.0311	0.940409	1	1.00415	0.00467784	0.0332719	-1.51814	0.147488	0.241941	-1.15486	0.0176291	0.0762216	1.31457	0.821545	1	1.09024	1823	2479	2640	2354	2187	1620	2032	1671	3292	3639	2834
1553955_at	coiled-coil domain containing 128	CCDC128	0.00751488	0.0490651	-1.21997	0.010523	0.162746	-1.24379	0.723541	0.829906	-1.01953	0.500189	1	-1.12055	0.00497544	0.0255655	-1.27077	0.14106	0.327509	-1.08878	0.0150163	0.0483586	1.14632	0.695021	1	1.02537	0.0964124	0.204611	1.33375	0.646175	0.737499	-1.05081	0.0274582	0.098834	-1.40152	0.437836	0.925357	-1.20109	2537	3058	2858	2720	2282	2124	2260	2317	2868	2915	2515
1553956_at	amyotrophic lateral sclerosis 2 (juvenile) chromosome region, candidate 4	ALS2CR4	0.010919	0.0600036	-1.60808	0.275108	0.551713	-1.18903	0.00919998	0.0572077	1.35244	0.658362	1	1.27049	0.00477433	0.0248348	-1.23388	0.22499	0.438947	-1.09725	0.0203156	0.0608934	1.13013	0.739607	1	1.02272	0.0469929	0.128801	-1.07469	0.717412	0.793633	1.01601	0.0712124	0.179067	1.0919	0.43283	0.921187	1.05395	2830	3897	3871	3467	2772	2156	4002	2899	4419	4688	5351
1553957_at	zinc finger protein 564	ZNF564	0.00553385	0.0419988	-1.96445	0.112063	0.393118	-1.61195	0.332712	0.504772	1.21868	0.879998	1	-1.08752	0.0146203	0.0560092	-1.33799	0.145173	0.333355	-1.2626	0.589125	0.718852	1.07271	0.599074	0.966713	-1.06621	0.24653	0.381142	-1.21418	0.722908	0.798391	-1.06787	0.423923	0.570537	1.13701	0.837266	1	1.03672	423	808	462	438	347	233	350	392	655	568	811
1553959_a_at	UDP-Gal:betaGal beta 1,3-galactosyltransferase polypeptide 6	B3GALT6	0.0686351	0.167894	1.72506	0.163339	0.453708	1.38554	0.0307124	0.10956	-1.24505	0.733209	1	1.19497	0.0611525	0.155703	1.21776	0.236962	0.45349	-1.13909	4.52447e-07	2.68154e-05	-1.51849	1	1	1	0.0192462	0.0739623	1.1224	1.33352e-06	0.000274531	2.12438	3.23845e-05	0.00318638	1.89272	0.0007122	0.0198491	2.00855	4775	3909	5140	4711	7428	6994	3530	7729	3984	3434	3635
1553960_at	sorting nexin family member 21	SNX21	0.00117433	0.019393	-2.15394	0.0404956	0.26107	-1.38233	0.0077237	0.0523026	1.55819	0.849903	1	1.1408	0.738908	0.83947	1.02778	8.84715e-05	0.00186608	1.3561	0.010187	0.0362047	1.25286	0.000256183	0.00611091	1.29813	0.0442322	0.124041	-1.39854	0.00261278	0.0139026	-1.62324	0.173628	0.3169	-1.16067	0.250448	0.746856	-1.35353	513	645	539	494	281	383	419	502	718	793	983
1553961_s_at	sorting nexin family member 21	SNX21	0.00601724	0.0438372	-1.73793	0.213394	0.501389	-1.35057	0.164135	0.316668	1.28681	0.97767	1	1.01362	0.71312	0.823266	1.0532	0.000193998	0.00330696	1.46513	0.0191321	0.0580766	1.3436	0.00104142	0.0164862	1.39914	0.271356	0.407015	-1.24771	0.000490663	0.00514927	-1.6944	0.0829646	0.197597	-1.35801	0.0260639	0.209003	-1.50767	428	250	238	259	135	272	220	243	410	320	359
1553962_s_at	ras homolog gene family, member B	RHOB	0.0837079	0.188713	3.06017	0.918633	0.959209	1.03238	0.00417295	0.0390844	-2.96418	0.613237	1	-1.46013	0.0919789	0.207553	1.41796	0.603866	0.772713	1.0844	0.094693	0.195155	-1.26908	0.659939	1	-1.0653	0.719754	0.803458	1.06661	0.407574	0.524476	-1.12951	0.330745	0.482965	-1.20474	0.267045	0.767135	-1.16591	468	660	548	393	902	584	226	424	202	152	242
1553968_a_at	adenosine deaminase, tRNA-specific 3, TAD3 homolog (S. cerevisiae)	ADAT3	0.0396775	0.120394	-1.40654	0.365816	0.615312	-1.21269	0.429468	0.59737	1.15985	0.979239	1	-1.00783	0.022984	0.0774496	-1.3857	0.20168	0.411424	-1.20402	0.157326	0.285919	1.15119	0.845302	1	-1.02345	0.209238	0.341738	1.36915	0.407126	0.523966	1.198	0.13012	0.263263	-1.14286	0.89905	1	1.0365	784	762	504	396	380	598	519	520	716	534	777
1553972_a_at	cystathionine-beta-synthase	CBS	0.0141204	0.0688493	1.69869	0.361051	0.6124	-1.15729	0.0220181	0.0912148	-1.96588	0.483474	1	-1.37216	0.149923	0.293048	1.1901	0.704434	0.837037	1.03444	0.282972	0.435494	-1.12787	0.657336	1	-1.03992	0.753152	0.828249	1.05943	0.144048	0.237737	-1.19654	0.176556	0.320276	-1.26765	0.101629	0.469908	-1.23107	3534	2622	4457	4367	3335	2838	2804	3967	1816	1925	1813
1553974_at	chromosome 22 open reading frame 39	C22orf39	0.252933	0.388658	-1.06695	0.0078579	0.146473	1.3168	0.00287837	0.0332275	1.40496	0.00107891	0.0786433	1.36088	0.421048	0.589272	-1.04103	0.000171315	0.00301267	1.39098	4.37819e-05	0.00064756	1.43571	9.87491e-07	0.000114501	1.41352	0.647746	0.748113	-1.0669	0.0134361	0.0414948	-1.63146	0.017452	0.0756975	-1.52915	0.00114659	0.0265639	-1.57865	1605	1374	1364	1181	1938	1761	1902	1673	2069	2035	1913
1553976_a_at	deleted in a mouse model of primary ciliary dyskinesia	RP11-529I10.4	0.515987	0.634357	1.14165	0.0455613	0.27258	-1.62535	0.0219379	0.0910977	-1.85558	0.00356064	0.150116	-1.73285	0.54048	0.691359	-1.06501	0.0343941	0.128847	-1.28298	0.0318198	0.0861574	-1.23778	0.00861521	0.0694954	-1.26101	0.0847837	0.188515	1.24804	0.879758	0.917522	1.01379	0.0113906	0.059328	-1.23107	0.630198	1	-1.09524	2484	3953	4076	2927	1582	1734	3036	1917	1557	2028	2103
1553978_at	myocyte enhancer factor 2B /// hypothetical LOC729991 /// hypothetical protein L	LOC100133072 /// LOC729991 /// MEF2B	0.110284	0.224851	2.00911	0.796406	0.892475	1.07166	0.0163708	0.0778268	-1.87476	0.681786	1	-1.24606	0.606704	0.743944	-1.04794	0.000748391	0.00867773	-1.55583	8.18319e-06	0.00019759	-1.64363	1.28367e-05	0.000697589	-1.59395	0.00158224	0.0187065	1.35543	3.46014e-05	0.00129976	2.09325	0.00113534	0.0177213	1.54434	0.119088	0.510646	1.8188	1262	1003	1568	1107	885	743	1888	1778	699	603	702
1553979_at	CDNA FLJ34771 fis, clone NT2NE2003150	---	2.002e-05	0.00308867	-1.85333	0.0215507	0.20558	-1.4336	0.0243576	0.0960929	1.29279	1	1	1	1.53038e-07	1.61869e-05	-1.52643	0.00549307	0.0365693	-1.28828	0.0101334	0.0360437	1.19201	1	1	1	0.0116391	0.0554539	-1.16041	0.33083	0.44733	-1.04237	0.00339809	0.0306748	1.11325	0.791474	1	1.0363	11161	10497	7886	8938	6582	6043	6542	7676	11869	12082	12451
1553984_s_at	deoxythymidylate kinase (thymidylate kinase) /// similar to Deoxythymidylate kin	DTYMK /// LOC727761	0.205688	0.337312	2.37629	0.244798	0.528296	2.07985	0.323279	0.495242	-1.14253	0.822658	1	1.41282	0.408495	0.578121	-1.18727	0.128016	0.307957	-1.40976	0.00245371	0.0123271	-1.32108	1	1	1	1.76479e-05	0.00280657	2.30567	2.91597e-05	0.00124218	3.42107	0.00663767	0.0437727	1.48377	0.501297	0.960289	2.10135	1451	1869	2042	2077	2622	2457	8039	2354	1478	1622	2076
1553987_at	chromosome 12 open reading frame 47	C12orf47	0.277151	0.413989	-1.16685	0.634688	0.797364	-1.06323	0.220636	0.383698	1.09746	0.891925	1	1.01899	0.463576	0.626549	-1.07438	0.625714	0.785475	1.04399	0.0763806	0.166565	1.11352	0.274827	0.630523	1.07945	0.224743	0.358897	-1.15354	0.0326748	0.0780101	-1.3287	0.248639	0.399115	-1.15185	0.0906582	0.44065	-1.23397	3568	3353	3636	3316	3982	3825	2880	2361	4078	4239	3619
1553990_at	chromosome 16 open reading frame 79	C16orf79	0.204939	0.33672	1.44491	0.547041	0.740208	1.31644	0.852298	0.915187	-1.09759	0.757674	1	1.11377	0.292448	0.462723	1.20098	0.601062	0.770991	1.14723	0.863764	0.915754	-1.04751	0.802499	1	1.05233	0.759992	0.833278	1.06643	0.745855	0.816678	1.05622	0.956238	0.972702	-1.00966	0.878424	1	1.02333	594	163	133	156	238	525	283	331	207	270	316
1553991_s_at	hypothetical protein FLJ20674	FLJ20674	0.27369	0.410772	1.37852	0.0848587	0.350341	2.03013	0.027201	0.102085	1.47269	0.154013	0.868818	1.75141	0.96921	0.984189	-1.00549	0.172144	0.372664	1.21572	0.0322293	0.0870055	1.26358	0.0702284	0.27956	1.23759	0.177488	0.305652	1.27798	0.518622	0.627833	1.09853	0.29757	0.449599	-1.16336	0.921592	1	-1.02139	165	126	107	133	158	244	256	420	162	186	243
1553992_s_at	neighbor of BRCA1 gene 2	NBR2	0.0503613	0.138982	-1.29282	0.189212	0.478391	-1.34283	0.818087	0.894758	-1.03869	0.458456	1	-1.17134	0.00129231	0.0098079	-1.38557	0.988518	0.994342	1.00197	0.0494756	0.120456	1.30167	0.215076	0.545055	1.14409	0.0249438	0.0874041	1.86667	0.00408123	0.018603	-1.96196	0.000430301	0.0107792	-3.66232	0.015708	0.151511	-2.55511	1716	983	1159	948	852	875	723	1129	1105	1155	1165
1553993_s_at	mediator complex subunit 25	MED25	0.482193	0.604641	-1.07809	0.0116149	0.167868	1.16795	0.100788	0.228953	1.25916	0.0342077	0.458989	1.21355	0.119088	0.248933	-1.12585	0.426344	0.6385	-1.05249	0.398386	0.552916	1.08253	0.847621	1	1.0135	0.164458	0.289938	1.18648	0.0739013	0.14311	1.33235	0.49004	0.629484	1.12294	0.241001	0.732085	1.22764	2503	2378	2472	2120	2731	2631	2919	2783	2912	3312	3446
1553994_at	5'-nucleotidase, ecto (CD73)	NT5E	0.212376	0.34445	1.26164	0.534679	0.732195	-1.12877	0.107507	0.238644	-1.4241	0.227772	0.985391	-1.25935	0.323115	0.495157	1.10288	0.769153	0.875805	1.02514	0.507577	0.650345	-1.06893	0.793397	1	-1.0205	0.810434	0.869847	-1.03055	0.205075	0.311063	-1.11547	0.533721	0.665774	-1.0824	0.3016	0.805572	-1.09869	2026	2177	1548	2936	2027	1370	2523	1776	1159	1482	1693
1553995_a_at	5'-nucleotidase, ecto (CD73)	NT5E	0.0432569	0.12704	1.97228	0.849776	0.924379	-1.04037	0.0312214	0.110671	-2.05189	0.83324	1	-1.11315	0.106752	0.230939	1.15908	0.00504706	0.0345767	1.26836	0.0926338	0.192153	1.14691	1	1	1	0.406614	0.537565	1.08418	0.0010894	0.0082076	-1.45183	0.00284776	0.0279782	-1.57405	4.57956e-05	0.00335468	-1.51047	3512	2222	4500	3606	4542	2911	3603	2247	1768	1575	1587
1553997_a_at	aspartate beta-hydroxylase domain containing 1	ASPHD1	0.000651278	0.0146452	2.31217	0.194599	0.484681	-1.17826	0.00175531	0.0264563	-2.72435	0.371731	1	-1.64505	0.000461949	0.00465232	-1.36023	0.328334	0.550048	-1.0874	0.172836	0.306077	1.18874	0.812433	1	1.02083	2.42886e-05	0.00325619	3.19568	0.817716	0.871243	1.02948	0.0070751	0.0452802	-3.10417	0.609455	1	-1.47969	854	574	851	854	624	735	596	704	197	335	386
1554001_at	tripartite motif-containing 37	TRIM37	0.121619	0.239581	1.26391	0.353249	0.607418	1.1288	0.167852	0.321258	-1.11969	0.958385	1	1.01095	0.0587599	0.151227	1.19889	0.564916	0.745417	1.05373	0.0234378	0.0681144	-1.14632	0.617575	0.983105	-1.03951	0.545543	0.663359	-1.07433	0.364157	0.480966	1.12019	0.0438118	0.131611	1.20346	0.122647	0.517586	1.16182	670	755	874	760	916	1081	739	717	628	713	639
1554003_at	Rho-guanine nucleotide exchange factor	RGNEF	0.0101471	0.0580402	1.82193	0.116417	0.397836	1.26185	0.0355679	0.119736	-1.44386	0.964153	1	-1.02331	0.00126687	0.00965877	1.48867	0.508359	0.703821	1.07145	0.00181559	0.00992623	-1.46836	0.286844	0.644668	-1.13681	0.384045	0.516914	1.1438	0.00331499	0.016178	1.77105	0.0713559	0.179324	1.54839	0.00761275	0.0963053	1.65972	1881	1254	1380	1477	2352	1869	1746	1594	1150	972	931
1554004_a_at	Rho-guanine nucleotide exchange factor	RGNEF	0.00222618	0.0266278	1.64851	0.783418	0.886116	1.02161	0.00163988	0.0258788	-1.61364	0.618787	1	-1.21853	0.0044859	0.0238051	1.23313	0.0324641	0.124025	-1.14019	4.32548e-05	0.000641953	-1.48449	0.00104165	0.0164862	-1.28226	0.0522217	0.137664	1.32103	7.85031e-05	0.00198621	1.64027	0.169012	0.3115	1.24166	0.233428	0.719841	1.44096	2919	2304	2716	2519	3049	2400	2490	2745	1479	1537	1678
1554008_at	oncostatin M receptor	OSMR	0.0264493	0.0966947	2.20939	0.362719	0.613816	1.16991	0.000225481	0.0110115	-1.88851	0.792517	1	-1.17687	0.0134462	0.0526081	1.41412	0.900604	0.948268	-1.01343	8.23073e-07	3.99255e-05	-1.51952	0.101586	0.350803	-1.20294	0.0115001	0.0551497	1.36716	0.00772256	0.0283714	1.44965	0.555621	0.68341	1.06034	0.468796	0.943648	1.255	1472	1624	1600	1419	1961	2254	1119	1820	859	804	805
1554010_at	N-deacetylase/N-sulfotransferase (heparan glucosaminyl) 1	NDST1	0.0950557	0.204149	-1.19765	0.0530167	0.291176	-1.30789	0.383871	0.555046	-1.09205	0.252966	1	-1.19026	0.715775	0.824838	-1.04509	0.398651	0.61571	-1.06374	0.877299	0.924049	-1.0182	0.650604	1	-1.04031	0.902183	0.935457	-1.02263	0.655538	0.745009	-1.0435	0.910788	0.94351	-1.02041	0.802249	1	-1.03183	393	527	570	515	352	340	472	369	472	462	505
1554014_at	chromodomain helicase DNA binding protein 2	CHD2	0.00271667	0.0293256	1.56026	0.707724	0.841499	-1.03055	0.0014932	0.0250016	-1.60793	0.516277	1	-1.25607	0.000291069	0.00335526	1.42815	0.26653	0.486012	-1.07754	3.23223e-05	0.000524192	-1.56936	0.0104496	0.0790299	-1.28163	0.345337	0.479852	-1.14629	0.0524367	0.110768	1.27737	0.0503117	0.143126	1.46423	0.0476686	0.301341	1.3708	2292	1952	2239	2523	2272	1819	2312	2336	1385	1334	1638
1554015_a_at	chromodomain helicase DNA binding protein 2	CHD2	0.00248981	0.0280595	1.8671	0.974181	0.986916	1.00564	0.0459755	0.14015	-1.85663	0.586919	1	-1.29513	0.00118315	0.00921566	1.48308	0.687368	0.826221	-1.05464	0.010802	0.0378445	-1.61464	0.0763619	0.294152	-1.27158	0.307377	0.44322	1.1439	0.102486	0.183957	1.28361	0.238831	0.388733	1.12213	0.180805	0.635912	1.20287	1599	762	1097	1152	1375	1178	1061	1022	614	648	787
1554016_a_at	chromosome 16 open reading frame 57	C16orf57	0.890277	0.92589	1.01112	0.904233	0.952141	-1.009	0.745286	0.845369	-1.02022	0.804221	1	-1.01458	0.373969	0.546119	-1.20166	0.690681	0.828086	1.08213	0.157832	0.28655	1.2999	0.307417	0.672219	1.18087	0.382202	0.515218	1.35875	0.684741	0.768968	-1.13208	0.173997	0.317253	-1.53822	0.305737	0.810657	-1.30427	1112	1000	986	939	984	903	1176	938	886	1023	950
1554018_at	glycoprotein (transmembrane) nmb	GPNMB	0.00292223	0.0303122	-6.71449	0.922747	0.961503	-1.06259	0.00425669	0.0393594	6.31898	0.642979	1	6.77149	0.000390534	0.00412869	-2.78605	0.670749	0.814736	1.10902	0.000189715	0.00187645	2.84603	1	1	1	0.456939	0.585257	-1.21401	0.27145	0.385204	-1.21723	0.991613	0.99402	-1.00265	0.616263	1	-1.09956	221	1027	300	659	164	267	352	1294	2829	2845	4788
1554019_s_at	chromosome 6 open reading frame 182 pseudogene /// chromosome 6 open reading fra	C6orf182 /// C6orf182P	0.705676	0.788517	1.21688	0.516525	0.722056	1.45899	0.187309	0.344919	1.19895	0.466388	1	1.32897	0.299794	0.470569	-1.24731	0.273979	0.49448	-1.28855	0.823158	0.889643	-1.02175	0.41476	0.795684	-1.16122	0.0574947	0.146562	1.59473	0.028908	0.0713178	1.86416	0.294094	0.446182	1.16895	0.413175	0.906955	1.51655	121	160	175	117	213	97	459	67	139	165	194
1554020_at	bicaudal D homolog 1 (Drosophila)	BICD1	0.00207147	0.0256222	2.27679	0.00184406	0.087494	1.82158	0.0355587	0.119736	-1.2499	0.733411	1	1.31082	0.00158205	0.0112989	1.31472	0.0169542	0.0792109	1.19565	0.0667825	0.150681	-1.12924	0.48771	0.868085	1.06191	0.000621871	0.0120006	1.98546	0.00170708	0.01075	1.86532	0.602894	0.721284	-1.0644	0.627796	1	1.40241	843	735	804	639	1572	1182	1304	1445	640	568	577
1554021_a_at	zinc finger protein 12	ZNF12	0.0208191	0.0848057	-1.60124	0.148909	0.438218	-1.29266	0.0177954	0.0813348	1.23872	0.988128	1	1.00616	0.132351	0.268102	-1.16369	0.772167	0.877626	-1.02696	0.109734	0.21819	1.12096	0.517615	0.895998	1.05092	0.192291	0.322538	-1.23272	0.0984464	0.178569	-1.23066	0.989513	0.992672	1.00167	0.584481	0.99671	-1.10239	2149	2258	1941	1766	1156	1280	1629	2212	2638	2408	2723
1554026_a_at	myosin X	MYO10	0.766965	0.837951	1.04224	0.275601	0.552214	-1.40527	0.231856	0.39629	-1.46463	0.0825045	0.688957	-1.43433	0.183098	0.335995	1.16001	0.00279332	0.0224824	-1.77689	0.000369656	0.00301665	-2.04593	5.29288e-05	0.00194518	-1.90995	0.212066	0.344798	-1.21768	0.00643922	0.0251344	2.19274	0.00339056	0.0306451	2.67007	0.00713003	0.0924699	2.43141	515	425	227	220	233	198	226	330	246	199	242
1554029_a_at	KIAA0372	KIAA0372	0.127829	0.247364	1.17215	0.446192	0.674158	1.13182	0.824057	0.898518	-1.03564	0.742881	1	1.0487	0.404057	0.573945	1.08527	0.724172	0.848424	1.03867	0.681453	0.789398	-1.0471	0.970929	1	-1.00327	0.95601	0.972059	-1.00956	0.76438	0.830904	1.04755	0.74075	0.826771	1.05756	0.705477	1	1.05255	625	414	524	326	636	493	543	466	457	480	486
1554030_at	arylsulfatase B	ARSB	0.136818	0.258629	1.49036	0.254751	0.535716	1.30361	0.269383	0.438681	-1.14325	0.815691	1	1.08916	0.641808	0.771158	-1.06448	0.413495	0.628298	1.10827	0.022717	0.0664024	1.19053	0.154641	0.448693	1.14679	0.382418	0.515442	1.16107	0.622635	0.718079	-1.07659	0.0266167	0.0970619	-1.25	0.255324	0.753456	-1.15683	108	89	97	121	97	103	149	192	71	86	97
1554036_at	zinc finger and BTB domain containing 24	ZBTB24	0.101694	0.213327	-1.69902	0.804789	0.896224	1.06824	0.0901226	0.213388	1.81496	0.511878	1	1.4416	0.0175173	0.0638473	-1.51216	0.791259	0.8898	1.04132	0.0126146	0.0426313	1.57699	0.112506	0.372665	1.28363	0.154487	0.278125	1.36548	0.891105	0.925818	-1.02684	0.0918683	0.210855	-1.40212	0.505723	0.963038	-1.18549	126	302	125	209	197	152	186	279	333	189	490
1554037_a_at	zinc finger and BTB domain containing 24	ZBTB24	0.958139	0.973083	-1.01294	0.408533	0.64778	1.28517	0.206231	0.367015	1.30179	0.233166	0.989837	1.29348	0.814999	0.890598	1.04089	0.279851	0.50202	1.21916	0.289602	0.442869	1.16198	0.214348	0.544292	1.18977	0.611507	0.717476	-1.13255	0.463932	0.578428	-1.13255	1	1	1	0.722326	1	-1.06216	149	261	131	241	298	340	100	267	251	274	307
1554047_at	thioredoxin domain containing 9	TXNDC9	0.0169477	0.0761366	3.52251	0.0652319	0.315218	1.86627	0.107103	0.238299	-1.88746	0.867924	1	1.19804	0.00481195	0.0249791	1.97732	0.0883416	0.241583	1.41193	0.0923119	0.191669	-1.46436	0.81698	1	1.0528	0.772012	0.842534	1.07093	0.376053	0.493293	1.20078	0.683058	0.782189	1.12125	0.458461	0.937035	1.16102	241	327	444	162	283	591	696	621	105	258	125
1554052_at	CCR4-NOT transcription complex, subunit 1	CNOT1	0.000302324	0.0101475	1.89118	0.000596262	0.067105	1.71333	0.223982	0.387459	-1.1038	0.668326	1	1.30964	0.000236977	0.00288673	1.30517	0.000735271	0.0085795	1.26892	0.662012	0.774292	-1.02496	0.108582	0.364174	1.13353	0.00355479	0.0287606	1.44227	0.0166507	0.048119	1.3214	0.351522	0.503106	-1.09147	0.74273	1	1.1188	1067	890	874	912	1539	1431	1683	1760	976	779	862
1554053_at	serine palmitoyltransferase, long chain base subunit 1	SPTLC1	0.452857	0.578832	-1.17152	0.153245	0.442857	-1.43905	0.242025	0.407377	-1.22836	0.103758	0.748038	-1.32538	0.0640814	0.161138	1.28251	0.247865	0.465603	-1.20217	0.0063608	0.0252372	-1.45805	0.0242639	0.138634	-1.33581	0.0136261	0.0604697	-1.93171	0.670324	0.757288	-1.08641	0.0203055	0.0828536	1.77806	0.649358	1	1.34926	461	640	873	694	555	530	192	577	596	563	490
1554057_at	hypothetical LOC645676	LOC645676	0.894436	0.929146	1.05653	0.974852	0.987236	1.01278	0.525884	0.680395	-1.0432	0.956257	1	-1.01452	0.597776	0.73683	-1.1317	0.901965	0.948785	-1.0275	0.181562	0.317408	1.10153	0.843226	1	1.03243	0.022985	0.082843	1.46016	0.60079	0.699508	1.08013	0.10218	0.225687	-1.35184	0.766916	1	-1.09898	487	481	465	523	295	319	1042	325	425	487	536
1554062_at	Xg blood group	XG	0.518378	0.636142	-1.20307	0.0204365	0.202155	-72.6552	0.0205927	0.0881911	-60.3917	8.82591e-05	0.018054	-65.9583	5.24177e-06	0.000194063	8.00945	0.032964	0.12522	1.47575	0.0723825	0.160021	-1.30791	1	1	1	0.00438891	0.0322966	-8.89614	5.11199e-05	0.00154593	-12.382	0.0353482	0.114876	-1.39184	1	1	1	2702	7534	4951	3776	47	99	75	40	79	74	47
1554063_at	chromosome 8 open reading frame 76	C8orf76	0.334606	0.470043	1.21319	0.0817558	0.345793	1.58517	0.061876	0.168404	1.30661	0.0976066	0.736409	1.44589	0.25586	0.422369	1.13854	0.217422	0.430339	1.1708	0.842605	0.901109	1.01595	0.363349	0.739364	1.09139	0.585166	0.695886	-1.08266	0.675405	0.761323	1.07134	0.211232	0.359311	1.1599	0.361	0.865171	1.11562	107	153	114	125	144	237	258	152	176	128	188
1554067_at	hypothetical protein FLJ32549	FLJ32549	0.0809417	0.184879	-1.27388	0.602677	0.776286	1.07175	0.0269995	0.101637	1.36527	0.412325	1	1.21851	0.271074	0.439487	-1.12012	0.101938	0.265536	1.20209	0.00895371	0.0328778	1.30865	0.0145304	0.0988587	1.25817	0.00346085	0.0282752	-1.78693	0.00159062	0.0102617	-1.99432	0.312748	0.465334	-1.11606	0.400895	0.896282	-1.43119	965	1098	916	1300	1120	1139	1431	896	1193	1413	1597
1554076_s_at	transmembrane protein 136	TMEM136	0.434029	0.56229	-1.18502	0.0333184	0.242756	-1.54877	0.206443	0.367302	-1.30696	0.032787	0.449348	-1.41763	0.000345866	0.00379525	-1.7373	0.0131229	0.0668673	-1.26982	0.0240274	0.0695297	1.28286	0.87952	1	-1.01915	0.00323213	0.0273759	2.05724	0.178767	0.280437	1.17734	0.00234551	0.0254288	-1.74736	0.816532	1	-1.1431	589	563	790	519	390	371	399	429	632	325	589
1554077_a_at	transmembrane protein 53	TMEM53	0.0382842	0.11804	1.55575	0.139616	0.428635	1.28744	0.16695	0.32021	-1.2084	0.888414	1	1.05749	0.12564	0.258664	-1.2297	0.183545	0.387675	-1.20933	0.96766	0.980582	1.00503	0.385282	0.765235	-1.11262	0.0285712	0.0946789	1.90655	0.0575307	0.118792	1.6379	0.473908	0.614983	-1.16402	0.721066	1	1.2485	268	426	339	376	311	500	485	518	303	251	298
1554078_s_at	DnaJ (Hsp40) homolog, subfamily A, member 3	DNAJA3	0.778646	0.847016	1.03496	0.906604	0.953399	1.0149	0.73732	0.839846	-1.01976	0.97896	1	-1.00224	0.90717	0.947093	-1.00928	0.312664	0.535632	-1.09252	0.0610911	0.140724	-1.08468	0.176176	0.485576	-1.08865	0.180275	0.308589	1.10066	0.0120904	0.0384619	1.37715	0.0018307	0.0224083	1.25121	0.0181627	0.166412	1.31418	9829	7962	8212	8624	10285	10442	7844	6572	8209	9152	8215
1554080_at	RCD1 required for cell differentiation1 homolog (S. pombe)	RQCD1	0.86447	0.908462	-1.0438	0.465347	0.688088	1.2461	0.0413308	0.130982	1.30069	0.221977	0.978615	1.27339	0.313815	0.484889	-1.11841	0.157753	0.352926	-1.17731	0.578934	0.710733	-1.04054	0.2696	0.623473	-1.10827	0.17237	0.299281	1.16541	0.00814504	0.0293761	1.47643	0.0823797	0.196636	1.26688	0.0708461	0.382624	1.37165	599	941	839	827	653	555	1467	1320	984	1212	977
1554082_a_at	nucleolar protein 9	NOL9	0.1823	0.311199	-1.14692	0.00790342	0.14669	-1.45027	0.0277916	0.103221	-1.26448	0.0159247	0.317553	-1.35102	0.473239	0.634742	-1.04778	0.00051099	0.00659119	-1.32388	0.00156101	0.00886057	-1.25277	8.13313e-05	0.0026801	-1.28716	0.830715	0.885194	-1.02097	0.042623	0.0948086	1.21578	0.0732776	0.182315	1.24127	0.0222913	0.188879	1.22853	1914	1843	2183	1700	1593	1098	1400	1177	1515	1549	1489
1554084_a_at	nucleolar protein 9	NOL9	0.00296493	0.0304003	-1.60351	0.00126009	0.0781524	-1.88298	0.111951	0.24527	-1.17428	0.294937	1	-1.44649	0.506402	0.663864	1.088	0.00328852	0.0254207	-1.24618	0.0370671	0.0967829	-1.27538	0.0127682	0.0905076	-1.26243	0.0714283	0.168272	-1.78269	0.0225258	0.0597318	-1.27918	0.18305	0.328375	1.39362	0.872225	1	1.08769	1812	1607	1897	1442	1045	747	922	875	1245	1638	1358
1554085_at	DEAD (Asp-Glu-Ala-Asp) box polypeptide 51	DDX51	0.0521634	0.141782	-1.26108	0.795137	0.891991	-1.03229	0.0869154	0.208571	1.22163	0.674134	1	1.09517	0.0461065	0.127338	-1.18359	0.621482	0.783337	-1.04439	0.0801956	0.172748	1.13656	0.547534	0.922756	1.04605	0.670823	0.766236	1.05869	0.637052	0.730162	1.064	0.941789	0.963136	1.00501	0.716551	1	1.0345	924	638	683	760	616	643	868	784	988	768	945
1554086_at	tubulin, gamma complex associated protein 3	TUBGCP3	0.046533	0.132411	2.1352	0.0377234	0.254293	2.22987	0.798866	0.882191	1.04434	0.550292	1	1.63711	0.0256672	0.083905	1.54437	0.0421176	0.147964	1.52031	0.748148	0.838698	-1.04322	0.237042	0.579261	1.25381	0.194677	0.325056	1.27808	0.0449847	0.0986252	1.55257	0.403822	0.552713	1.21477	0.222169	0.703815	1.38367	256	169	153	279	592	442	609	268	232	255	229
1554089_s_at	Shwachman-Bodian-Diamond syndrome /// Shwachman-Bodian-Diamond syndrome pseudoge	SBDS /// SBDSP	0.0670359	0.16574	1.27399	0.554951	0.74577	1.05839	0.0113847	0.0639334	-1.20371	0.671899	1	1.10612	0.00331905	0.0192168	1.35718	0.309867	0.532819	1.06618	0.0107293	0.0376689	-1.27392	0.309853	0.674823	-1.09543	0.0711059	0.167914	-1.44194	0.423991	0.540101	-1.07574	0.106951	0.232483	1.34042	1	1	1	10474	10435	11309	11987	13393	11182	9298	12913	9778	9819	8392
1554091_a_at	toll-interleukin 1 receptor (TIR) domain containing adaptor protein	TIRAP	0.835287	0.888651	-1.03337	0.60184	0.775504	1.11941	0.391651	0.561726	1.15677	0.387014	1	1.13809	0.943897	0.97003	1.00756	0.557714	0.740488	1.07031	0.587355	0.717298	1.06055	0.489335	0.869427	1.06537	0.747451	0.823986	-1.05235	0.813811	0.868613	-1.02261	0.853749	0.905269	1.02909	0.975252	1	1.00349	486	337	536	274	452	608	297	471	475	544	429
1554093_a_at	small nuclear RNA activating complex, polypeptide 5, 19kDa	SNAPC5	0.0338039	0.110138	1.36911	0.0411089	0.262756	1.34073	0.812957	0.891305	-1.02117	0.621573	1	1.16	0.899856	0.942553	-1.00917	0.771193	0.877111	1.02578	0.571142	0.704641	1.0431	0.628284	0.992009	1.03351	0.0142266	0.06208	1.65111	0.0417921	0.0934301	1.43235	0.355684	0.507188	-1.15273	0.766203	1	1.14993	2015	1993	2313	2698	3403	3431	2481	2777	2147	2288	1997
1554095_at	RNA binding motif protein 33	RBM33	0.116371	0.232628	1.81736	0.565728	0.753112	1.17693	0.105541	0.235995	-1.54415	0.852473	1	-1.09617	0.342666	0.515137	1.16504	0.160258	0.356262	-1.30327	0.00245486	0.0123272	-1.74987	0.0165446	0.107664	-1.47727	0.0254352	0.0884816	1.42989	0.000143622	0.00270539	3.16724	0.0105522	0.0565365	2.21502	0.0705302	0.381943	2.69113	335	420	657	634	637	345	929	497	368	353	294
1554096_a_at	RNA binding motif protein 33	RBM33	0.446844	0.573105	1.22022	0.884234	0.942372	-1.05473	0.566394	0.712982	-1.287	0.606219	1	-1.15935	0.102712	0.224687	-1.30425	0.0106839	0.058279	-1.71671	0.233745	0.379733	-1.39701	0.0239375	0.137275	-1.56663	0.0285681	0.0946789	1.85403	0.000949832	0.00758713	2.88512	0.232813	0.382141	1.55614	0.316523	0.823317	2.22063	262	73	288	90	192	126	208	150	132	218	63
1554097_a_at	hypothetical LOC554202	LOC554202	0.680847	0.769096	-1.08909	0.185529	0.474876	-1.33216	0.027628	0.103039	-1.22319	0.0741304	0.661469	-1.27535	0.998989	0.99945	1.00013	0.00472259	0.0328542	-1.43617	1.77418e-05	0.000344093	-1.41441	0.000148381	0.00411952	-1.42501	0.310647	0.446574	-1.08224	0.000681846	0.00626094	1.58818	0.00179749	0.0221827	1.71879	0.000266896	0.0102973	1.65348	4662	4211	5097	5305	3821	4012	1660	4976	3881	4063	3544
1554098_at	spindlin family, member 3	SPIN3	0.0706148	0.170603	-1.70864	0.0117855	0.168341	-1.86173	0.64692	0.776053	-1.0896	0.429726	1	-1.37466	0.133269	0.269383	-1.32247	0.119564	0.295039	-1.26638	0.854935	0.909729	1.0207	0.427932	0.807703	-1.10418	0.936666	0.959048	-1.02252	0.45462	0.569338	-1.21847	0.0817569	0.195882	-1.19163	0.280028	0.782455	-1.2049	191	170	156	237	52	117	109	127	140	122	240
1554099_a_at	spindlin family, member 3	SPIN3	1.57472e-05	0.00290844	-2.297	0.0021626	0.0928548	-2.6158	0.176815	0.332614	-1.13879	0.411498	1	-1.58678	1.35142e-06	7.55228e-05	-1.60451	3.94987e-05	0.00101596	-1.84105	0.121633	0.236069	-1.12527	0.00351509	0.0377129	-1.3925	0.509269	0.632879	-1.10106	0.964306	0.976419	-1.00905	0.62431	0.73831	1.09118	0.779754	1	1.04111	466	576	455	423	170	204	186	174	421	419	429
1554102_a_at	transmembrane and tetratricopeptide repeat containing 4	TMTC4	0.0994726	0.210303	1.59361	0.899845	0.950232	-1.02197	0.0251914	0.0981008	-1.62861	0.534744	1	-1.25587	0.11524	0.243217	1.39206	0.952454	0.976432	-1.00871	0.0258382	0.0735068	-1.40066	0.268912	0.622884	-1.17764	0.687641	0.778962	-1.15217	0.95635	0.971084	-1.0163	0.635302	0.745877	1.13369	0.818735	1	1.05882	271	264	233	302	214	382	233	218	111	141	241
1554105_at	transmembrane protein 185A	TMEM185A	0.669442	0.760253	1.0881	0.871997	0.93583	-1.03435	0.429685	0.597522	-1.12548	0.615217	1	-1.07799	0.341969	0.514389	1.10098	0.590109	0.763347	1.05816	0.64368	0.761175	-1.03672	0.8982	1	1.01004	0.320793	0.456594	-1.11125	0.183155	0.285873	-1.14012	0.774466	0.850979	-1.02598	0.403254	0.898118	-1.08005	924	834	632	561	459	619	1014	761	624	648	773
1554106_at	amyotrophic lateral sclerosis 2 (juvenile) chromosome region, candidate 16	ALS2CR16	0.00983245	0.0571574	1.22924	0.382882	0.627278	-1.08098	0.0308717	0.109953	-1.32878	0.308752	1	-1.19214	0.630121	0.762227	-1.05848	0.996163	0.997866	1.00036	0.592161	0.721541	1.05677	0.74365	1	1.02672	0.261607	0.396756	1.27254	0.649693	0.740345	-1.05624	0.143352	0.279951	-1.34412	0.401444	0.896633	-1.18292	701	548	521	566	533	492	595	541	420	420	476
1554112_a_at	unc-51-like kinase 2 (C. elegans)	ULK2	0.601633	0.705285	1.06764	0.311215	0.577548	-1.30408	0.228366	0.392615	-1.39228	0.0959725	0.732721	-1.34674	0.160874	0.307009	1.15428	0.882997	0.939122	1.02223	0.500165	0.644273	-1.10276	0.720809	1	-1.03945	0.170696	0.297261	-1.30085	0.00568061	0.0230963	-1.62373	0.15421	0.293362	-1.24821	0.102652	0.472991	-1.41142	407	817	989	566	530	674	420	507	515	419	502
1554114_s_at	slingshot homolog 2 (Drosophila)	SSH2	0.203046	0.334471	1.34309	0.0562631	0.297695	1.70608	0.383735	0.555046	1.27027	0.228067	0.986194	1.48818	0.116739	0.245348	-1.2612	0.264232	0.483343	-1.16108	0.413864	0.567281	1.12748	0.802303	1	-1.03428	0.0179981	0.070852	1.89756	0.0261079	0.0662567	1.85238	0.883932	0.926134	-1.02439	0.598355	1	1.41429	114	53	51	78	111	154	87	153	125	83	112
1554119_at	chromosome 16 open reading frame 57	C16orf57	0.0751032	0.176872	1.83333	0.419755	0.656268	-1.437	0.141801	0.286362	-2.6345	0.125783	0.804529	-1.85965	0.202069	0.359372	1.20926	0.407584	0.623115	-1.18638	0.13262	0.251628	-1.44055	0.118693	0.383664	-1.29966	0.76394	0.836338	1.05236	0.973454	0.982928	-1.00364	0.749702	0.833521	-1.05619	0.81322	1	-1.02925	438	158	156	149	110	177	224	116	90	37	106
1554126_at	methionine sulfoxide reductase B3	MSRB3	0.916893	0.943748	1.01458	0.0172287	0.189533	-1.48295	0.0118236	0.0652178	-1.50457	0.00200723	0.108443	-1.49369	0.0296771	0.0930704	-1.24521	0.311321	0.534218	-1.11243	0.426453	0.579409	1.0895	0.865884	1	-1.01532	0.0341932	0.105758	1.367	0.925454	0.949944	-1.01325	0.0812714	0.195064	-1.38511	0.541647	0.97815	-1.17035	1158	1259	1593	1253	1065	640	959	885	815	1072	890
1554127_s_at	methionine sulfoxide reductase B3	MSRB3	0.076626	0.179243	1.31679	0.00604614	0.131757	-1.77245	0.00412086	0.0387898	-2.33394	0.00203528	0.109235	-2.0148	0.00310693	0.0183313	-1.42469	0.00464221	0.0324595	-1.3091	0.670159	0.780652	1.03341	0.173385	0.48051	-1.14186	0.00718028	0.0422611	1.59848	0.0886941	0.164442	1.21694	0.0261711	0.0960875	-1.31352	0.669657	1	-1.19368	1092	1140	1528	1412	884	778	560	696	624	569	541
1554132_a_at	KIAA1128	KIAA1128	0.0361228	0.114366	2.02593	0.240595	0.524462	1.29942	0.0494432	0.146599	-1.55911	0.959718	1	-1.0305	0.0109471	0.0454811	1.57786	0.288861	0.511032	1.14968	0.0291196	0.0805769	-1.4004	0.594722	0.962995	-1.08323	0.464445	0.592456	-1.19453	0.61677	0.713516	1.05269	0.363438	0.51412	1.25747	0.417413	0.911046	1.15508	715	571	824	475	906	1086	498	869	447	458	307
1554140_at	WD repeat domain 78	WDR78	0.237448	0.371954	-1.49716	0.633948	0.796771	-1.20455	0.316669	0.488116	1.24292	0.920782	1	1.03656	0.265467	0.433128	-1.24823	0.986804	0.994174	-1.00364	0.167654	0.299565	1.21939	0.513514	0.892433	1.10928	0.746405	0.823131	-1.06604	0.129416	0.219452	-1.26226	0.36576	0.51636	-1.18407	0.161283	0.599527	-1.22192	147	327	164	210	86	83	205	330	233	274	319
1554145_a_at	coiled-coil domain containing 128	CCDC128	0.26389	0.399771	1.11734	0.609504	0.780945	-1.06757	0.202438	0.362579	-1.19284	0.235797	0.992774	-1.12673	0.237139	0.401052	-1.11106	0.505406	0.701762	-1.06174	0.581636	0.712722	1.03935	0.852573	1	-1.01326	0.094025	0.201159	1.38567	0.690286	0.772754	1.0561	0.00598585	0.0416131	-1.31207	0.729328	1	-1.09996	844	679	723	519	546	600	717	727	624	634	497
1554148_a_at	solute carrier family 33 (acetyl-CoA transporter), member 1	SLC33A1	0.135718	0.257101	1.70011	0.376362	0.623085	1.27557	0.0596592	0.164491	-1.33282	0.770691	1	-1.16066	0.00599995	0.0293872	1.72623	0.138831	0.323964	1.30207	0.00176012	0.00968401	-1.31833	0.995614	1	1.00087	0.000647583	0.0121888	-1.76864	0.0303568	0.0739128	-1.35943	0.0190716	0.0799864	1.30102	0.970987	1	1.01831	3222	2318	2733	2207	3396	3413	1615	4944	2156	1943	1771
1554149_at	claudin domain containing 1	CLDND1	0.813108	0.871922	-1.03202	0.0632095	0.311263	1.51263	0.000317317	0.012606	1.56107	0.00275216	0.128058	1.53685	0.877125	0.928874	1.01448	0.0688903	0.205397	1.24387	0.000714893	0.00492502	1.2134	0.015115	0.101732	1.22826	0.116892	0.231912	-1.13997	0.0250315	0.0642469	1.30011	0.00062035	0.0129337	1.48209	0.0348967	0.248068	1.3911	6518	5779	6549	7124	12567	10463	6900	9353	9609	10856	9398
1554152_a_at	oxoglutarate (alpha-ketoglutarate) dehydrogenase (lipoamide)	OGDH	0.0302554	0.1037	1.97826	0.459975	0.684066	1.15415	0.0219768	0.0911855	-1.71405	0.796619	1	-1.15104	0.918906	0.953981	1.01537	0.177913	0.379881	1.16144	0.139722	0.261532	1.1789	0.118659	0.383664	1.16935	0.181145	0.309834	1.34129	0.298907	0.41493	-1.16495	0.0226704	0.0881449	-1.56254	0.217542	0.697569	-1.33477	328	266	218	213	382	313	306	182	137	126	213
1554153_a_at	PHD finger protein 21A	PHF21A	0.185641	0.315028	-1.12876	0.537032	0.733791	-1.10409	0.879448	0.932144	1.02235	0.741965	1	-1.03731	0.207386	0.365887	-1.08876	0.186138	0.391288	1.13622	0.0549032	0.129935	1.22192	0.0301282	0.15955	1.17877	0.755495	0.829774	1.03514	0.0257606	0.0655738	-1.4658	0.0184116	0.0782479	-1.51731	0.00134368	0.0293996	-1.49111	982	671	647	564	597	560	728	709	657	801	792
1554154_at	ganglioside induced differentiation associated protein 2	GDAP2	0.0698324	0.169466	-1.27577	0.681125	0.825489	-1.18172	0.830789	0.902814	1.07959	0.885004	1	-1.03852	0.753911	0.849198	1.0336	0.610646	0.77695	-1.14512	0.534375	0.673341	-1.15645	0.429966	0.810339	-1.15127	0.0707807	0.167403	-1.66518	0.638773	0.731446	1.06768	0.0594065	0.159242	1.77787	0.509165	0.963361	1.42277	1544	731	389	477	594	639	605	820	869	667	891
1554155_at	microcephalin 1	MCPH1	0.925725	0.949413	-1.01051	0.0905729	0.359358	1.26972	0.027206	0.102085	1.28306	0.019504	0.353009	1.27639	0.355679	0.528191	-1.083	0.166799	0.365545	-1.12503	0.706779	0.809566	-1.02851	0.324412	0.692891	-1.07662	0.288873	0.424394	1.15857	0.0129841	0.0404329	1.61554	0.0498536	0.142402	1.39442	0.0270426	0.212914	1.50498	482	382	444	416	608	421	636	524	556	462	571
1554163_at	twist homolog 2 (Drosophila)	TWIST2	0.974594	0.98349	1.00962	0.924106	0.96198	-1.02857	0.85516	0.917114	-1.03846	0.879082	1	-1.03349	0.754282	0.849483	1.0583	1.46454e-05	0.000503259	1.38419	0.0892816	0.186862	1.30847	0.00983768	0.0761163	1.34528	0.768641	0.839958	-1.06347	0.000878649	0.00727999	-1.42959	0.15401	0.293149	-1.34427	0.0166167	0.15768	-1.38562	183	118	96	143	114	214	58	139	125	147	81
1554167_a_at	golgi autoantigen, golgin subfamily a, 7	GOLGA7	0.169875	0.297721	1.23793	0.370461	0.618679	1.14395	0.424133	0.59187	-1.08216	0.862183	1	1.03401	0.246393	0.41163	1.0932	0.799455	0.89418	1.02143	0.231047	0.376789	-1.07499	0.712564	1	-1.0242	0.552191	0.66807	1.04987	0.174041	0.274433	1.1204	0.409135	0.5575	1.06718	0.193464	0.658901	1.09379	3157	3347	4490	3956	4966	4640	2927	4569	3597	3487	3492
1554168_a_at	SH3-domain kinase binding protein 1	SH3KBP1	0.0412811	0.123315	3.04326	0.480734	0.697521	1.21299	0.0237764	0.0949436	-2.50889	1	1	1	0.000193892	0.00250913	1.90377	0.783487	0.88491	-1.03945	1.98576e-06	7.34765e-05	-2.19048	0.0379228	0.186416	-1.46904	0.00263534	0.0245667	-1.48808	0.00166812	0.0105822	1.36543	0.00120717	0.0182035	2.03188	0.289782	0.793552	1.66622	5140	2442	4922	4431	7784	5273	4563	2922	1617	1936	1428
1554171_at	zinc finger, MYM-type 3	ZMYM3	0.683549	0.771225	-1.15982	0.361546	0.612788	-1.36758	0.1903	0.34817	-1.17913	0.277693	1	-1.26638	0.00154226	0.0110841	-2.01347	0.029455	0.115954	-1.39012	0.0711	0.157819	1.35551	0.761096	1	-1.05572	0.00261888	0.0245081	2.83885	0.0573781	0.11859	1.40087	0.0416343	0.127544	-2.02649	0.947868	1	-1.05578	157	158	137	147	19	106	202	111	120	149	147
1554172_a_at	zinc finger, MYM-type 3	ZMYM3	1	1	1	0.737965	0.860439	-1.13679	0.678157	0.798203	-1.13679	0.660865	1	-1.13679	0.241755	0.406292	-1.20594	0.796478	0.89299	-1.05023	0.564462	0.698972	1.1416	0.81765	1	1.03832	0.202267	0.333695	1.2771	0.911427	0.939415	1.0262	0.471673	0.613208	-1.2445	0.669266	1	-1.09306	186	113	103	80	52	194	126	52	101	125	156
1554176_a_at	chromosome 3 open reading frame 33	C3orf33	0.0302979	0.103718	-1.43135	0.0724475	0.32744	-1.41054	0.907741	0.947963	1.01475	0.614502	1	-1.1603	0.644858	0.773211	-1.04689	0.151843	0.34346	-1.19919	0.292534	0.445856	-1.11578	0.122813	0.390806	-1.15282	0.0444575	0.124456	-1.52586	0.59035	0.690727	-1.10776	0.117695	0.247471	1.37743	0.741125	1	1.14008	204	305	215	293	193	235	140	153	225	302	261
1554177_a_at	ATP synthase, H+ transporting, mitochondrial F0 complex, subunit s (factor B)	ATP5S	0.444331	0.571031	-1.12732	0.186397	0.47545	-1.93899	0.238259	0.403607	-1.72	0.0489886	0.546723	-1.82294	0.836668	0.904399	-1.02632	0.117134	0.291217	-1.51676	0.157269	0.285883	-1.45812	0.035119	0.176843	-1.48649	0.729712	0.811345	-1.07887	0.815738	0.870198	1.0472	0.644516	0.753696	1.12979	0.651654	1	1.0885	274	469	996	454	330	247	304	250	265	286	293
1554178_a_at	family with sequence similarity 126, member B	FAM126B	0.0190038	0.0806063	-1.55664	0.619421	0.786998	1.05067	0.0134522	0.0702172	1.63552	0.515186	1	1.3431	0.56569	0.711534	-1.06936	0.0213708	0.0933212	1.21699	0.0766283	0.166955	1.23753	0.0373524	0.184406	1.22862	0.0664431	0.160713	-1.94975	0.0100651	0.0338411	-1.56946	0.361361	0.5122	1.24231	0.910977	1	-1.06413	485	646	546	474	624	574	594	468	909	665	913
1554193_s_at	mannosidase, endo-alpha	MANEA	0.823655	0.880159	1.04664	0.0427706	0.267209	1.27477	0.41105	0.579619	1.21797	0.174419	0.907447	1.24637	0.527783	0.681307	1.07633	0.00653406	0.0413779	-1.22194	0.060059	0.139026	-1.33245	0.0243243	0.138834	-1.27642	0.525562	0.646475	-1.10017	0.000205663	0.00319174	1.93266	0.0187874	0.0792389	2.12626	0.000703665	0.0196365	2.02946	156	183	199	219	200	249	273	243	152	170	332
1554205_s_at	islet cell autoantigen 1,69kDa-like	ICA1L	0.143143	0.266624	1.32962	0.557517	0.747643	1.0958	0.10184	0.230492	-1.21338	0.868666	1	-1.0417	0.271803	0.440307	1.18156	0.505735	0.702039	1.07088	0.426943	0.579965	-1.10136	0.911233	1	-1.01207	0.794956	0.858888	-1.06592	0.756221	0.824586	-1.04726	0.933617	0.957736	1.01781	0.933359	1	-1.01385	219	188	194	161	179	282	165	209	121	168	179
1554217_a_at	coiled-coil domain containing 132	CCDC132	0.145977	0.270416	1.7027	0.298797	0.570017	1.36216	0.259012	0.427604	-1.25	0.871411	1	1.08108	0.826802	0.898423	1.0424	0.621258	0.783273	-1.07845	0.333273	0.489823	-1.16	0.461038	0.840835	-1.11347	0.155204	0.278976	1.47349	0.0576959	0.11902	1.59289	0.760291	0.841234	1.08103	0.466616	0.942918	1.33696	165	123	146	121	138	176	305	137	149	113	123
1554229_at	chromosome 5 open reading frame 41	C5orf41	0.906069	0.936787	1.02564	0.6635	0.815052	1.10545	0.507274	0.665145	1.07782	0.575773	1	1.09164	0.18458	0.337628	1.19798	0.0410092	0.145395	1.35283	0.114276	0.224952	1.1219	0.0504293	0.225409	1.22734	0.0130042	0.0589279	-1.51884	0.00287253	0.0147422	-1.78015	0.104663	0.229187	-1.17204	0.276323	0.778437	-1.41347	409	292	295	379	362	410	201	547	386	304	414
1554239_s_at	zinc binding alcohol dehydrogenase, domain containing 2	ZADH2	0.177508	0.306003	1.61291	0.110337	0.390793	1.92772	0.21685	0.379649	1.19518	0.399176	1	1.56145	0.196598	0.352738	1.25563	0.0803252	0.227078	1.40951	0.187171	0.324204	1.13903	0.109227	0.365649	1.27832	0.332763	0.468182	1.12067	0.841993	0.890539	1.03241	0.57868	0.702116	-1.08549	0.841944	1	-1.02372	573	932	817	957	1196	1114	2590	1421	914	1113	1094
1554241_at	coagulation factor C homolog, cochlin (Limulus polyphemus)	COCH	0.151447	0.276822	-1.1485	0.100027	0.374504	-1.14815	0.996574	0.998001	1.00031	0.579648	1	-1.06879	0.656751	0.782479	1.03061	0.54299	0.730058	-1.03854	0.305983	0.460866	-1.06526	0.341649	0.71227	-1.0524	0.0769528	0.176827	-1.25139	0.441395	0.557088	-1.08976	0.218029	0.36673	1.14832	0.872534	1	1.03298	4616	5204	5092	4463	4063	4630	3555	4627	4437	5538	4347
1554249_a_at	zinc finger protein 638	ZNF638	0.0294201	0.102132	1.4378	0.976033	0.987925	1.00334	0.0090669	0.0569327	-1.43301	0.586055	1	-1.17566	0.00364846	0.0205	1.41201	0.554738	0.738661	1.06019	0.00773902	0.0293263	-1.31296	0.320856	0.688483	-1.10758	0.109097	0.221452	-1.37132	0.416424	0.532559	-1.18868	0.417161	0.564485	1.15365	0.992715	1	-1.00255	881	707	739	668	891	824	609	681	468	539	473
1554250_s_at	tripartite motif-containing 73	TRIM73	0.000454699	0.01248	-1.78329	0.0604724	0.306146	-2.14589	0.427634	0.595261	-1.20334	0.295001	1	-1.54198	0.000704338	0.00634547	-1.62582	0.529413	0.719658	-1.11386	0.143884	0.267617	1.24814	0.619942	0.98509	1.06761	0.423477	0.553048	1.32289	0.008626	0.0305741	-2.24511	0.000623966	0.0129717	-2.97003	0.000195537	0.00860006	-2.55718	1078	860	428	664	353	328	330	401	714	591	613
1554251_at	heterochromatin protein 1, binding protein 3	HP1BP3	0.0581385	0.152036	2.24855	0.318018	0.581868	1.35332	0.14202	0.286588	-1.66151	0.973282	1	-1.02292	0.0946643	0.212046	1.27376	0.288139	0.510434	-1.20455	0.0041472	0.0182846	-1.75539	0.0286284	0.154354	-1.41905	0.38937	0.521947	1.13336	0.00881534	0.0309712	2.07829	0.0231987	0.0892033	1.83374	0.00293438	0.0500206	1.95601	678	294	414	332	631	433	867	394	256	277	231
1554256_a_at	pecanex-like 2 (Drosophila)	PCNXL2	0.196292	0.327425	1.32233	0.52309	0.725763	-1.12542	0.0397498	0.127879	-1.48817	0.271496	1	-1.28162	0.620453	0.754319	-1.05946	0.104278	0.269334	-1.22533	0.0712551	0.158059	-1.20511	0.0448265	0.208712	-1.21614	0.00360522	0.0289927	1.96163	0.00475863	0.0205869	1.44419	0.0615506	0.163115	-1.35829	0.886277	1	1.0902	1463	956	1471	1521	1371	1558	736	1143	1004	823	904
1554260_a_at	FRY-like	FRYL	0.310699	0.447277	1.11049	0.594701	0.771318	1.07506	0.795437	0.879928	-1.03295	0.83394	1	1.02158	0.693314	0.808667	1.02762	0.260164	0.478996	-1.12344	0.120124	0.233769	-1.16593	0.0885893	0.322848	-1.14389	0.329535	0.464916	1.10486	0.0174905	0.0497992	1.6457	0.0423951	0.12899	1.48952	0.00440603	0.0662524	1.56761	1543	1134	938	1181	1013	1473	1355	1315	1114	1169	1046
1554271_a_at	centromere protein L	CENPL	0.342442	0.477414	3.27063	0.325913	0.588179	3.61019	0.54472	0.69585	1.10382	0.547375	1	2.357	0.891452	0.937044	-1.04248	0.412851	0.627632	-1.33204	0.00173968	0.00960567	-1.48641	0.27817	0.633501	-1.38806	0.00276515	0.025112	1.71934	0.000885426	0.00731031	3.05356	0.00824826	0.0490529	1.77601	0.232978	0.719619	2.41479	178	255	263	325	529	317	2616	224	341	319	234
1554273_a_at	endoplasmic reticulum aminopeptidase 2	ERAP2	0.494905	0.616053	1.25587	0.276585	0.552885	-1.44573	0.0925958	0.217148	-1.81564	0.067226	0.627221	-1.60971	0.72358	0.829249	-1.07711	0.613468	0.778659	1.09191	0.371262	0.527014	1.16644	0.390538	0.771482	1.12635	0.125858	0.243268	1.63879	0.00720054	0.0270682	-1.79805	0.00284608	0.0279782	-2.94662	0.0164484	0.156632	-2.23331	313	547	525	240	102	235	422	365	264	157	265
1554283_at	CCR4 carbon catabolite repression 4-like (S. cerevisiae)	CCRN4L	0.727689	0.806094	1.08306	0.167305	0.457152	-1.58589	0.120858	0.258074	-1.71761	0.0353775	0.467282	-1.64912	0.0662266	0.164981	-1.39638	0.0102314	0.0566042	-1.72591	0.114987	0.225962	-1.34405	0.0135361	0.0944348	-1.53874	0.048603	0.131502	1.87983	0.0496219	0.106281	1.86812	0.976901	0.98485	-1.00627	0.583195	0.996593	1.43094	301	589	243	418	144	203	290	341	260	237	255
1554287_at	tripartite motif-containing 4	TRIM4	0.196529	0.327694	-1.59153	0.113791	0.395399	-1.7678	0.476124	0.639308	-1.11076	0.380855	1	-1.36429	0.101288	0.222178	-1.38063	0.0302578	0.118319	-1.50709	0.524355	0.664525	-1.08956	0.115023	0.377444	-1.2731	0.405097	0.536378	1.20804	0.191355	0.295045	1.28088	0.822117	0.88418	1.06029	0.415486	0.909235	1.17059	260	328	240	215	95	56	147	292	224	240	296
1554290_at	hect domain and RLD 3	HERC3	0.149339	0.274347	1.28258	0.110757	0.391039	1.2859	0.987045	0.99263	1.00259	0.571057	1	1.14424	0.140362	0.279499	1.22157	0.0611961	0.190021	1.24388	0.864113	0.915989	1.02116	0.269536	0.623473	1.13049	0.679137	0.772268	-1.1068	0.415438	0.531758	-1.16505	0.802594	0.870437	-1.05263	0.555148	0.984564	-1.10599	240	194	155	184	312	225	205	252	262	176	154
1554291_at	UHRF1 (ICBP90) binding protein 1-like	UHRF1BP1L	0.940201	0.959811	1.02111	0.335931	0.595081	-1.27132	0.0918799	0.215984	-1.29815	0.157591	0.875044	-1.2846	0.00573628	0.0283842	-1.44692	1.80259e-05	0.000576972	-2.06548	0.0134058	0.0445688	-1.47356	0.000493584	0.00966791	-1.77093	0.00794749	0.0447482	1.69346	0.000280113	0.0037534	2.74393	0.0677176	0.173293	1.62031	0.255345	0.753456	2.18212	115	109	124	144	86	158	93	50	109	72	79
1554292_a_at	UHRF1 (ICBP90) binding protein 1-like	UHRF1BP1L	0.730936	0.808864	1.08703	0.416957	0.654365	1.23211	0.624515	0.758832	1.13346	0.428381	1	1.18279	0.347791	0.520474	-1.21647	0.795038	0.89237	-1.04235	0.348197	0.505149	1.1853	0.72063	1	1.05856	0.243387	0.377926	1.47347	0.418127	0.534314	1.20601	0.457943	0.601173	-1.22177	0.971681	1	1.01225	143	66	175	133	156	104	228	149	80	158	197
1554310_a_at	eukaryotic translation initiation factor 4 gamma, 3	EIF4G3	0.176067	0.304487	1.37249	0.516325	0.721963	-1.16388	0.0922223	0.21653	-1.59742	0.23437	0.991329	-1.34662	0.12922	0.263656	1.23594	0.74601	0.861269	1.05143	0.356264	0.512872	-1.14626	0.732295	1	-1.04212	0.526935	0.647816	-1.12367	0.257508	0.369918	-1.30389	0.480668	0.621299	-1.16038	0.223559	0.705594	-1.22795	404	240	204	267	257	334	196	171	189	129	171
1554311_a_at	suppressor of Ty 6 homolog (S. cerevisiae)	SUPT6H	0.988367	0.992349	-1.00332	0.45088	0.677352	-1.2392	0.449833	0.616194	-1.2351	0.309842	1	-1.23715	0.608622	0.745453	-1.10233	0.0359386	0.13273	1.33305	0.0129287	0.0434275	1.45987	0.0075568	0.0635586	1.3936	0.599593	0.70796	1.14577	0.02664	0.0671669	-1.5827	0.0163054	0.0729721	-1.81341	0.00359219	0.0577977	-1.69022	138	48	99	88	71	96	43	91	80	99	78
1554312_at	ring finger protein 170	RNF170	0.697386	0.781792	-1.08775	0.766648	0.876244	-1.0469	0.836815	0.906417	1.03902	0.984754	1	-1.0029	0.0888272	0.202677	-1.23396	0.209175	0.420801	-1.10744	0.355896	0.512515	1.11357	0.994403	1	-1.00068	0.0538235	0.14044	1.37952	0.117769	0.203912	1.15803	0.269035	0.420947	-1.19127	0.996444	1	-1.00127	207	150	162	173	137	149	146	229	118	182	165
1554316_at	6-phosphogluconolactonase	PGLS	0.065247	0.162896	1.28109	0.872515	0.936201	1.06609	0.687359	0.804488	-1.20167	0.854557	1	-1.0536	0.16879	0.317582	1.19761	0.611359	0.77721	1.11551	0.777859	0.859693	-1.06485	0.877257	1	1.02503	0.645192	0.746276	-1.11535	0.381141	0.498329	-1.17405	0.761037	0.841702	-1.05263	0.503099	0.961288	-1.11003	595	254	202	99	296	324	254	352	230	212	302
1554317_s_at	chromosome 14 open reading frame 172	C14orf172	0.622295	0.722529	1.0928	0.537585	0.73408	1.11966	0.883943	0.934775	1.02458	0.634968	1	1.07212	0.0396119	0.114368	-1.23357	0.267489	0.487228	-1.12248	0.297362	0.45092	1.10565	0.867581	1	-1.01557	0.0159633	0.0661189	1.53749	0.0659143	0.131217	1.30878	0.214432	0.363046	-1.17475	0.844466	1	1.08001	267	382	474	423	563	421	295	452	470	471	346
1554321_a_at	NFS1 nitrogen fixation 1 homolog (S. cerevisiae)	NFS1	0.199496	0.33081	1.16231	0.71551	0.845702	1.05093	0.466368	0.631329	-1.10599	0.863683	1	-1.02297	0.823553	0.896223	-1.02655	0.736332	0.855463	1.03785	0.527181	0.666873	1.06928	0.577278	0.948626	1.05275	0.345184	0.479753	1.2455	0.893502	0.927464	-1.0247	0.190605	0.336728	-1.27626	0.488611	0.953533	-1.13673	405	566	511	678	581	522	684	483	453	547	538
1554324_s_at	dynein, cytoplasmic 2, light intermediate chain 1	DYNC2LI1	0.151869	0.277398	1.52101	0.420581	0.657021	1.27018	0.528612	0.68264	-1.19748	0.891988	1	1.05263	0.985246	0.992401	-1.00262	0.724694	0.848655	1.05166	0.620261	0.743284	1.06405	0.628475	0.992009	1.05733	0.16984	0.296318	1.31343	0.663178	0.751309	1.07099	0.135471	0.269936	-1.22637	0.803257	1	-1.06021	95	74	27	89	47	110	86	119	57	58	43
1554327_a_at	calcium activated nucleotidase 1	CANT1	0.0637603	0.16067	1.87649	0.691998	0.831772	1.08944	0.023343	0.0940946	-1.72244	0.716774	1	-1.1976	0.262395	0.429981	-1.20665	0.460145	0.664446	-1.1034	0.542466	0.680649	1.07917	0.846677	1	-1.02376	0.0346549	0.106797	1.84644	0.29048	0.406118	1.21976	0.0546893	0.151254	-1.51378	0.904396	1	-1.06363	783	569	753	489	1051	642	513	620	454	379	382
1554333_at	DnaJ (Hsp40) homolog, subfamily A, member 4	DNAJA4	0.00264588	0.0289021	-93.0556	0.020761	0.202344	-27.7222	0.00260555	0.0317038	3.35671	0.814084	1	1.69639	1.68567e-05	0.000450393	-3.53861	0.123519	0.301606	-1.50688	0.000283325	0.00248819	2.0951	0.16687	0.470494	1.52717	0.00647655	0.0400659	-3.16456	0.0163885	0.0475451	-2.64557	0.201898	0.348825	1.19617	0.770627	1	-1.27052	205	87	102	105	10	6	1	1	357	551	397
1554334_a_at	DnaJ (Hsp40) homolog, subfamily A, member 4	DNAJA4	2.245e-05	0.00324522	-24.5167	0.0311974	0.236597	-10.0526	0.00675891	0.0490145	2.43884	0.897231	1	1.26916	2.2887e-09	1.15409e-06	-2.13946	0.739351	0.857383	-1.07849	0.000268017	0.00239828	1.61209	0.0784161	0.299295	1.37244	3.38634e-05	0.00341516	-8.38768	2.09344e-05	0.0010491	-7.22826	0.0802737	0.193381	1.1604	0.701235	1	-1.53995	868	300	404	529	51	37	62	59	1315	1228	1229
1554339_a_at	component of oligomeric golgi complex 3	COG3	0.00464033	0.0382074	1.34876	0.528653	0.728456	1.08921	0.209882	0.3715	-1.23829	0.837134	1	-1.05442	0.000905077	0.00757129	1.50649	0.0128742	0.0659478	1.34972	0.557617	0.69328	-1.06943	0.296317	0.657524	1.12358	0.0593235	0.149455	-2.04762	0.00365692	0.0173053	-2.45635	0.368558	0.518891	-1.19961	0.330847	0.837424	-1.61198	644	427	649	421	621	588	509	614	486	420	444
1554341_a_at	DNA helicase HEL308	HEL308	0.177378	0.305831	1.31106	0.0166299	0.187805	1.37218	0.816272	0.893359	1.04662	0.4766	1	1.2094	0.873371	0.926721	1.01663	0.52068	0.712373	1.03936	0.834029	0.896325	1.0256	0.69488	1	1.03294	0.090199	0.195832	1.28582	0.0538547	0.112994	1.27988	0.976746	0.984785	-1.00465	0.590077	0.997971	1.13763	331	310	321	325	515	434	400	417	299	288	511
1554342_s_at	DNA helicase HEL308	HEL308	0.0312425	0.105502	1.26327	0.020436	0.202155	1.3356	0.34132	0.514233	1.05726	0.436175	1	1.19643	0.122262	0.253467	1.15437	0.119783	0.295258	1.13886	0.837089	0.898289	-1.01985	0.482599	0.863382	1.05886	0.809163	0.868948	-1.04204	0.722627	0.798203	1.05607	0.615901	0.731718	1.10047	0.594824	0.999817	1.07827	417	461	454	432	537	566	693	560	406	497	466
1554344_s_at	aquaporin 12A /// aquaporin 12B	AQP12A /// AQP12B	0.0166884	0.075507	-1.36772	0.0535417	0.292056	-1.32089	0.710242	0.820905	1.03546	0.677112	1	-1.11574	0.544249	0.694664	-1.08578	0.0172889	0.0803763	-1.33025	0.19979	0.339263	-1.19604	0.048021	0.218061	-1.25872	0.842148	0.893332	-1.04227	0.1061	0.18871	1.3361	0.19662	0.343151	1.39258	0.0956727	0.453734	1.36434	639	485	464	499	435	299	392	454	467	549	580
1554345_a_at	gypsy retrotransposon integrase 1	GIN1	0.868304	0.911299	1.02279	0.777567	0.88233	1.04087	0.711614	0.821746	1.01768	0.755018	1	1.02927	0.847802	0.910946	-1.0198	0.955484	0.977794	1.00592	0.541386	0.679766	1.02654	0.829107	1	1.01604	0.429891	0.559436	1.14113	0.60915	0.707069	1.08567	0.630313	0.742493	-1.05108	0.88026	1	1.01854	1464	1261	1322	1214	1317	989	1807	1363	1374	1355	1275
1554351_a_at	TIP41, TOR signaling pathway regulator-like (S. cerevisiae)	TIPRL	0.00983767	0.0571724	1.39491	0.894483	0.947588	-1.01969	0.0978915	0.224564	-1.42237	0.527219	1	-1.18783	0.000831734	0.00713131	1.21531	0.209575	0.421268	-1.11309	0.00232473	0.0118216	-1.37765	0.008966	0.0713954	-1.23317	0.323317	0.459003	-1.06303	0.00347183	0.0166732	1.25133	0.00772087	0.0474212	1.33021	0.00212118	0.0404873	1.29077	2936	3560	5147	4774	4541	3856	4192	3511	2936	3056	2867
1554352_s_at	DENN/MADD domain containing 4A	DENND4A	0.319189	0.455362	-1.16483	0.415904	0.653869	1.1698	0.0690555	0.180619	1.36262	0.14535	0.849494	1.26621	0.0177955	0.0645466	-1.25049	0.372262	0.591511	1.09483	0.0033114	0.0153848	1.38453	0.0284411	0.153891	1.22843	0.00135455	0.0172465	1.37136	0.76231	0.82932	-1.02888	0.0304775	0.104971	-1.41097	0.501319	0.960289	-1.19001	876	1001	578	1108	1274	1098	1125	671	1275	1043	1430
1554365_a_at	protein phosphatase 2, regulatory subunit B', gamma isoform	PPP2R5C	0.0336396	0.109817	1.44852	0.0341251	0.24464	1.42526	0.866229	0.924015	-1.01632	0.605395	1	1.2046	0.414221	0.583483	-1.05567	0.661817	0.808734	-1.03052	0.657313	0.771013	1.0295	1	1	1	0.000932311	0.0145117	1.60827	0.000477641	0.00506767	1.49209	0.442776	0.587767	-1.07786	0.802173	1	1.11533	2042	2600	2820	3061	3831	3526	4600	3041	2690	2788	2432
1554367_at	family with sequence similarity 26, member C	FAM26C	0.295614	0.432481	1.31719	0.504672	0.713072	1.15991	0.521941	0.677461	-1.13559	0.935098	1	1.02026	0.415775	0.5848	1.13728	0.344768	0.566248	1.15055	0.877159	0.924034	1.02096	0.506038	0.884587	1.08579	0.992694	0.994988	1.00188	0.527451	0.635621	-1.14232	0.491013	0.630389	-1.14447	0.409624	0.904726	-1.14339	146	88	113	122	135	197	86	126	129	120	109
1554390_s_at	ARP2 actin-related protein 2 homolog (yeast)	ACTR2	0.0198821	0.0826819	1.96433	0.195848	0.486065	1.25111	0.0191318	0.0848333	-1.57006	0.920244	1	-1.0724	0.227734	0.390044	-1.09558	0.0202323	0.0896581	-1.19103	0.126824	0.243788	-1.12733	1	1	1	0.00130315	0.0169098	1.62395	0.000233516	0.00339732	1.52175	0.516469	0.652105	-1.06716	0.778107	1	1.1447	2007	1945	2816	2431	2400	2596	2662	3851	1343	1541	1666
1554397_s_at	UEV and lactate/malate dehyrogenase domains	UEVLD	0.00244028	0.0278341	1.66165	0.00974989	0.157781	1.41131	0.13173	0.273017	-1.17738	0.794896	1	1.13033	0.0635836	0.160163	1.1441	0.890092	0.943115	1.00893	0.0293606	0.0810547	-1.16361	0.322243	0.689996	-1.06578	0.0925427	0.199127	1.22229	0.0195132	0.0538644	1.40736	0.157267	0.297221	1.15141	0.239206	0.728777	1.27938	1405	1636	1764	1295	2089	1919	2515	2086	1359	1345	1396
1554408_a_at	thymidine kinase 1, soluble	TK1	0.336835	0.471991	6.82136	0.359178	0.611164	5.21217	0.150772	0.298039	-1.30874	0.912789	1	1.98729	0.0426108	0.12057	-1.81819	0.0217978	0.0945283	-2.06434	0.00369312	0.016676	-1.26687	1	1	1	6.03776e-05	0.00402821	3.31393	0.000133891	0.00260373	4.17538	0.0244641	0.0918358	1.25995	1	1	1	236	368	382	362	706	311	5689	320	232	186	349
1554410_a_at	Williams-Beuren syndrome chromosome region 16	WBSCR16	0.310636	0.447275	1.21477	0.29081	0.564162	1.17418	0.868892	0.925626	-1.03456	0.704524	1	1.07039	0.0999542	0.220232	-1.32546	0.161243	0.357508	-1.23741	0.461646	0.610805	1.0734	0.525209	0.901831	-1.08986	0.0855983	0.189623	1.67878	0.14317	0.236849	1.476	0.24723	0.397707	-1.13739	0.739013	1	1.1776	722	963	845	553	1008	867	1037	708	439	859	997
1554411_at	catenin (cadherin-associated protein), beta 1, 88kDa	CTNNB1	0.000873915	0.0168169	6.01323	0.015084	0.181568	1.67378	0.0142189	0.0722308	-3.59259	0.984632	1	-1.02452	0.00394129	0.0216846	1.72378	0.422884	0.635792	1.12844	0.00448239	0.0194267	-1.77373	0.477907	0.85872	-1.13231	0.119229	0.235014	1.85986	0.153277	0.24932	1.70449	0.683028	0.782189	-1.09116	0.659929	1	1.31047	455	296	386	221	455	667	587	564	65	129	85
1554414_a_at	oxidative stress induced growth inhibitor family member 2	OSGIN2	0.00620217	0.0444998	1.725	0.00382484	0.11399	1.60935	0.398987	0.568599	-1.07187	0.654433	1	1.27115	2.00474e-05	0.000506039	1.46738	0.0130796	0.0667306	1.23689	0.00493522	0.0209373	-1.24835	0.912192	1	1.01158	0.0778602	0.177972	-1.15996	0.0715857	0.139598	1.31493	0.0135796	0.0655199	1.52527	0.0465254	0.296884	1.4201	1573	1488	1153	1543	2317	2661	2347	1940	1315	1286	1383
1554415_at	TAF5-like RNA polymerase II, p300/CBP-associated factor (PCAF)-associated factor	TAF5L	0.0282461	0.100043	1.61188	0.0331818	0.242413	1.56538	0.826134	0.899928	-1.0297	0.614743	1	1.26827	0.610808	0.746771	1.0697	0.758112	0.868732	1.04533	0.786324	0.865563	-1.0282	0.918617	1	1.01163	0.30756	0.443339	1.26533	0.293393	0.408898	1.29973	0.860419	0.909938	1.02719	0.506073	0.963149	1.16346	298	302	236	204	296	382	470	480	316	238	243
1554417_s_at	anterior pharynx defective 1 homolog A (C. elegans)	APH1A	0.00815228	0.051296	1.44887	0.160963	0.451857	1.17343	0.105115	0.235334	-1.23473	0.979449	1	-1.00841	0.165982	0.31365	-1.17249	0.5894	0.762846	1.05988	0.0352523	0.0931257	1.27975	0.146044	0.432665	1.1498	0.0179938	0.0708479	2.44941	0.814329	0.868994	1.04681	0.0103678	0.0560611	-2.33988	0.635795	1	-1.35668	1190	1189	1650	1368	1640	1821	1361	1511	977	1258	1175
1554423_a_at	F-box protein 7	FBXO7	0.353165	0.487564	1.13413	0.249977	0.531311	1.17014	0.705684	0.817118	1.03175	0.421446	1	1.10095	0.284782	0.454936	1.09328	0.0714169	0.210341	1.12484	0.651533	0.766449	1.0293	0.226661	0.563353	1.07639	0.631206	0.734409	-1.05514	0.0923548	0.169605	-1.08383	0.793747	0.864214	-1.02719	0.461954	0.93911	-1.05475	4823	5624	4809	5656	5017	5938	5649	7866	4721	4889	6008
1554424_at	FIP1 like 1 (S. cerevisiae)	FIP1L1	0.113483	0.229068	1.69492	0.144571	0.433998	1.56583	0.377725	0.549752	-1.08244	0.670059	1	1.24484	0.461473	0.624758	1.10173	0.928977	0.964103	-1.01184	0.0395854	0.101585	-1.15311	0.523832	0.900658	-1.07137	0.00906464	0.0481501	1.41357	0.00135291	0.00934468	1.74595	0.102609	0.22622	1.23514	0.296233	0.801	1.49054	484	545	677	618	1335	970	806	528	532	539	568
1554429_a_at	dystrophia myotonica, WD repeat containing	DMWD	0.126895	0.246194	-1.16495	0.313612	0.578707	1.1242	0.0423813	0.133356	1.30964	0.209768	0.964257	1.21692	0.329171	0.500564	-1.23585	0.255069	0.47311	1.26891	0.00926197	0.0337185	1.56458	0.0388617	0.18957	1.40382	0.465294	0.593155	1.26734	0.329815	0.446394	-1.31402	0.0445433	0.132887	-1.66531	0.0895607	0.437932	-1.46896	712	533	471	619	710	734	570	611	770	894	691
1554432_x_at	chromosome 21 open reading frame 51	C21orf51	0.6288	0.72786	-1.16213	0.546251	0.739764	-1.17934	0.942755	0.966126	-1.01481	0.679885	1	-1.09091	0.126635	0.259948	-1.31648	0.11536	0.288274	-1.26082	0.781503	0.862568	1.03853	0.461451	0.841376	-1.10595	0.0488161	0.131914	1.49455	0.0411496	0.0922372	1.34544	0.574526	0.698805	-1.11083	0.757307	1	1.12284	586	435	456	647	383	750	213	455	634	258	606
1554433_a_at	zinc finger protein 146	ZNF146	0.023183	0.0900821	1.49924	0.19364	0.483832	1.16217	0.0222475	0.0916051	-1.29003	0.927573	1	-1.03234	0.0170745	0.0627077	1.22252	0.339664	0.560839	1.07718	0.0438465	0.109999	-1.13671	0.799201	1	-1.01832	0.0448735	0.125282	1.26498	0.329872	0.446425	1.10372	0.273038	0.425247	-1.1461	0.953985	1	-1.01202	3532	2873	3751	3410	4431	3631	3208	4496	2757	2613	2648
1554438_at	KIAA1217	KIAA1217	0.565806	0.675683	1.09245	0.82934	0.911433	1.03485	0.687594	0.804488	-1.05566	0.941505	1	-1.00902	0.793336	0.876978	1.04	0.568614	0.747953	1.06164	0.877766	0.924337	1.02293	0.705689	1	1.04236	0.954337	0.971041	1.01643	0.538647	0.645775	-1.09192	0.713157	0.805594	-1.10986	0.61598	1	-1.10081	282	337	206	294	197	291	355	315	201	278	297
1554441_a_at	wings apart-like homolog (Drosophila)	WAPAL	0.00480195	0.0388058	1.54099	0.946643	0.97243	1.00606	0.00655394	0.0481562	-1.53171	0.590748	1	-1.2056	0.0115572	0.0473638	1.1413	0.0297564	0.116864	-1.13425	6.16433e-05	0.000831584	-1.33604	0.00052635	0.0101178	-1.22327	0.00650645	0.0401573	1.17379	0.000465785	0.00500056	1.34466	0.0126247	0.0627128	1.14557	0.188832	0.650766	1.24511	3018	2597	3090	2357	2675	2390	2896	3168	2016	1715	1657
1554444_s_at	chromosome 2 open reading frame 18	C2orf18	0.248093	0.383695	1.25288	0.220402	0.507726	1.21104	0.825096	0.899061	-1.03455	0.684613	1	1.08882	0.417992	0.586585	1.08668	0.184631	0.389128	1.11265	0.705541	0.808533	1.02827	0.354329	0.727825	1.07115	0.504059	0.628013	1.06573	0.801776	0.86	-1.02179	0.0943141	0.214519	-1.08896	0.416888	0.91071	-1.05431	614	537	584	511	665	851	483	721	470	696	368
1554447_at	hypothetical LOC554203	LOC554203	0.00221142	0.0265211	-1.49052	0.0202974	0.201541	-1.45167	0.785222	0.873042	1.02676	0.638652	1	-1.16576	0.0014473	0.0105877	-1.29161	0.0155635	0.0750419	-1.24752	0.675943	0.784986	1.03125	0.267182	0.620525	-1.09008	0.594988	0.704248	-1.06121	0.312169	0.428973	-1.10653	0.694727	0.792079	-1.04271	0.410895	0.905707	-1.07367	1263	899	1300	1134	914	733	695	824	1137	1337	1176
1554448_at	hypothetical LOC554203	LOC554203	0.0850538	0.190598	1.84632	0.105638	0.384316	1.69961	0.721852	0.828802	-1.08632	0.656716	1	1.31008	0.0663151	0.165106	1.40446	0.171002	0.371047	1.24117	0.355795	0.512502	-1.16651	0.782351	1	1.04509	0.700662	0.789013	-1.07907	0.449283	0.564458	1.14362	0.398522	0.548185	1.23404	0.324531	0.831675	1.18883	151	99	129	137	317	242	129	189	86	191	90
1554449_at	mesoderm induction early response 1, family member 3	MIER3	0.415472	0.545096	1.26636	0.367974	0.616868	1.25463	0.969991	0.982706	-1.00935	0.605928	1	1.12269	0.259292	0.42647	1.31618	0.0915007	0.247506	1.32895	0.951889	0.970234	1.01274	0.398063	0.779408	1.15997	0.47448	0.601822	-1.40079	0.076592	0.147177	-1.45635	0.918071	0.948382	-1.03966	0.508061	0.963344	-1.21322	131	86	130	85	152	194	81	115	110	52	108
1554450_s_at	mesoderm induction early response 1, family member 3	MIER3	0.024082	0.0919961	1.35412	0.297596	0.569129	1.2344	0.661025	0.786966	-1.09698	0.79989	1	1.07299	0.00106552	0.00853479	1.32708	0.202521	0.412558	1.18532	0.344203	0.5013	-1.12598	0.787715	1	1.0296	0.0579716	0.147301	-1.28255	0.528223	0.636303	-1.09664	0.183572	0.328931	1.16952	0.859316	1	1.0407	1013	606	625	448	941	904	685	793	585	544	632
1554451_s_at	DnaJ (Hsp40) homolog, subfamily C, member 14	DNAJC14	0.010365	0.0585272	1.47115	0.00395856	0.114292	1.39311	0.647258	0.776301	-1.05602	0.670274	1	1.17003	0.453484	0.617799	1.04193	0.926021	0.962556	1.00491	0.537493	0.676052	-1.04372	0.739159	1	-1.01705	0.00228554	0.0226911	1.29757	0.0113967	0.0368443	1.34077	0.704494	0.79939	1.0333	0.500192	0.959708	1.18704	651	533	684	658	966	928	844	781	660	431	704
1554452_a_at	hypoxia-inducible protein 2	HIG2	0.0143463	0.0694563	1.72568	0.119799	0.402542	1.23579	0.016657	0.0784478	-1.39641	0.958561	1	-1.02464	0.00764869	0.0350109	1.29241	0.0214502	0.09348	1.18075	0.294097	0.447534	-1.07808	0.505158	0.883976	1.05316	0.806787	0.867306	-1.02941	0.0986065	0.178781	-1.13409	0.390247	0.540444	-1.10169	0.177866	0.631751	-1.11765	781	938	1066	875	943	1061	1405	1114	622	721	633
1554453_at	heterogeneous nuclear ribonucleoprotein L-like	HNRPLL	0.0566427	0.149396	1.53606	0.207717	0.495482	1.24805	0.223682	0.387048	-1.23077	0.937787	1	1.03027	0.06342	0.159881	1.33436	0.0554598	0.178067	1.28198	0.937718	0.961486	-1.00954	0.289035	0.647165	1.13681	0.920077	0.94707	1.02402	0.123676	0.211889	-1.35608	0.141351	0.277217	-1.38865	0.0676199	0.372227	-1.37217	304	259	266	195	292	237	334	415	135	258	201
1554455_at	lines homolog 1 (Drosophila)	LINS1	0.00360287	0.0336929	-1.72173	0.474775	0.694169	1.22629	0.0165749	0.0782992	2.11135	0.405566	1	1.66882	0.0476941	0.130668	-1.27087	0.485045	0.685163	-1.13659	0.288158	0.441128	1.19459	0.757899	1	1.04743	0.30583	0.441612	-1.30401	0.0112667	0.0365275	2.13686	0.0338373	0.111742	2.7865	0.028829	0.221118	2.46168	585	402	173	232	399	347	521	440	662	647	868
1554456_a_at	lines homolog 1 (Drosophila)	LINS1	0.0812168	0.185293	-1.23331	0.933607	0.966097	-1.0151	0.267499	0.436959	1.21496	0.627313	1	1.10004	0.0341921	0.102756	-1.18015	0.0189684	0.0856144	-1.34198	0.412399	0.565738	-1.0981	0.0525239	0.23099	-1.2109	0.297261	0.433137	1.11551	0.000327627	0.00406739	2.08491	0.00618628	0.0422612	1.86902	0.000545448	0.0165224	1.97696	906	651	507	490	566	591	774	585	818	632	865
1554462_a_at	DnaJ (Hsp40) homolog, subfamily B, member 9	DNAJB9	0.274103	0.410993	1.42567	0.526513	0.727529	1.20304	0.304576	0.476522	-1.18506	0.812284	1	1.11823	0.00541802	0.0271942	1.74641	0.168109	0.367487	1.2997	0.00578646	0.0235091	-1.34792	0.860927	1	-1.03001	0.00227193	0.0226748	-2.25424	0.0669938	0.13287	-1.48107	0.0124496	0.062271	1.52204	0.986309	1	-1.01157	4153	3156	5565	3827	5752	4434	2295	7611	3536	4164	3103
1554464_a_at	cartilage associated protein	CRTAP	0.365774	0.499004	-1.08631	0.254479	0.535507	-1.13905	0.687973	0.804718	-1.04854	0.323467	1	-1.09192	0.0268733	0.0867491	1.19144	1.22865e-05	0.000443275	1.5827	0.00125134	0.00749318	1.32189	1	1	1	0.0080154	0.0449206	-1.59726	6.34532e-05	0.001784	-2.68974	0.000725224	0.0138181	-1.68397	0.0244699	0.200901	-2.13837	4734	7058	6479	5575	5262	5722	4901	5050	5503	5809	6700
1554465_s_at	zinc finger protein 673 /// zinc finger protein 674	ZNF673 /// ZNF674	0.0650985	0.162619	-1.23134	0.140272	0.429472	-1.21244	0.868543	0.92542	1.01558	0.640599	1	-1.08674	0.143942	0.284616	-1.10961	0.548665	0.734138	-1.04195	0.384771	0.54075	1.0585	0.870813	1	1.00952	0.70033	0.788829	-1.04199	0.0181113	0.0510606	-1.16972	0.264698	0.416749	-1.12259	0.0645338	0.36204	-1.14567	767	560	720	584	664	537	448	521	581	682	695
1554466_a_at	chromosome 16 open reading frame 13	C16orf13	0.404065	0.534521	1.08589	0.0399659	0.259608	-1.2774	0.0138391	0.0712425	-1.38712	0.00471559	0.174693	-1.33	0.000586927	0.00553079	-1.40529	0.00066722	0.00803294	-1.31822	0.838515	0.899062	1.0136	0.0963181	0.339506	-1.15559	0.000873076	0.0140229	2.08484	0.0202095	0.0552031	1.35545	0.00842304	0.0495531	-1.53811	0.99644	1	1.0028	1659	1520	1964	1511	1533	1340	1169	1167	1287	1329	1187
1554469_at	zinc finger and BTB domain containing 44	ZBTB44	0.0520315	0.141544	1.35068	0.196821	0.486955	1.2325	0.524316	0.679067	-1.09589	0.799509	1	1.0725	0.0168568	0.0622138	1.26038	0.0761821	0.219341	1.20272	0.633814	0.75347	-1.04348	0.406826	0.788382	1.07738	0.398662	0.530709	-1.1341	0.182922	0.285571	-1.15709	0.863652	0.912467	-1.02027	0.458049	0.937035	-1.08438	267	197	156	180	221	238	218	309	179	201	180
1554470_s_at	zinc finger and BTB domain containing 44	ZBTB44	0.129684	0.24942	-1.11279	0.930823	0.965045	-1.00911	0.320606	0.492504	1.10274	0.639895	1	1.04686	0.561462	0.70846	-1.05821	0.0636669	0.195343	1.20292	0.0160191	0.0507143	1.25672	0.0112627	0.0827547	1.23009	0.82592	0.881754	-1.07012	0.0381273	0.0871418	-1.7218	0.0459085	0.135212	-1.60897	0.0113383	0.124543	-1.66348	886	949	700	677	688	814	891	790	851	846	883
1554471_a_at	ankyrin repeat domain 13C	ANKRD13C	0.251573	0.387254	1.097	0.442367	0.671924	1.0574	0.518934	0.674785	-1.03746	0.898291	1	1.01065	0.0366152	0.107856	1.14654	0.262281	0.481341	1.05275	0.148567	0.274043	-1.09054	0.730201	1	-1.01868	0.124047	0.241165	-1.19083	0.444608	0.56023	-1.04844	0.230486	0.379586	1.13581	0.782644	1	1.04481	1373	1307	1258	1463	1531	1401	1210	1569	1326	1314	1150
1554472_a_at	PHD finger protein 20-like 1	PHF20L1	0.0609553	0.156007	1.91022	0.883055	0.941731	1.03437	0.0634022	0.171437	-1.84675	0.631215	1	-1.26915	0.164077	0.310932	1.29706	0.727645	0.850495	-1.05	0.0861425	0.182032	-1.39433	0.230668	0.56985	-1.19475	0.733008	0.813607	1.08548	0.322113	0.43891	1.16336	0.784633	0.858126	1.07174	0.537881	0.97682	1.11755	275	234	253	431	257	195	390	392	108	135	279
1554474_a_at	monooxygenase, DBH-like 1	MOXD1	0.39646	0.527972	-1.12924	0.000821313	0.0695646	-2.39619	0.000886589	0.0206044	-2.12195	7.73061e-06	0.00537683	-2.25075	0.15477	0.299445	1.61664	3.75714e-10	1.98698e-07	4.20845	3.25408e-05	0.000526161	2.64265	1	1	1	0.214757	0.347999	-1.64762	1.09742e-05	0.000779303	-4.54928	0.00300629	0.0289372	-2.76113	0.000836017	0.0216834	-4.37933	251	308	321	251	97	106	136	133	139	165	129
1554476_x_at	zinc finger protein 808	ZNF808	0.326114	0.461901	-1.13665	0.0591474	0.303762	1.22201	0.0538729	0.154862	1.38899	0.0638022	0.613874	1.3055	0.83138	0.901251	-1.02655	0.123932	0.302289	1.20739	0.0327363	0.0880671	1.22333	0.0488726	0.220496	1.21564	0.558595	0.673114	-1.19551	0.578803	0.680743	-1.18269	0.907042	0.941103	1.01084	0.709336	1	-1.07737	129	154	119	125	151	189	159	145	178	162	234
1554478_a_at	HEAT repeat containing 3	HEATR3	0.529889	0.64541	-1.09341	0.465515	0.688195	-1.13179	0.839052	0.907975	-1.0351	0.548392	1	-1.08129	0.144888	0.285912	1.19821	0.693298	0.829918	1.03584	0.243501	0.391505	-1.14778	0.564611	0.937186	-1.05834	0.095415	0.20317	-1.46292	0.131008	0.221441	-1.18294	0.251757	0.402629	1.23668	0.906334	1	1.04101	280	376	520	387	419	274	342	346	271	380	447
1554479_a_at	caspase recruitment domain family, member 8	CARD8	0.00235658	0.0274096	-1.81174	0.613998	0.783275	-1.12334	0.0356146	0.119818	1.61281	0.697139	1	1.2515	9.25802e-05	0.00149919	-1.60121	0.453728	0.658742	-1.10054	0.00733381	0.0281606	1.45856	0.262492	0.614115	1.16713	0.0520214	0.137322	1.3192	0.526229	0.634504	1.07563	0.197188	0.343838	-1.22645	0.814341	1	-1.05765	1601	930	838	784	1019	826	1121	731	1452	1987	1592
1554480_a_at	armadillo repeat containing 10	ARMC10	0.267293	0.403559	1.07698	0.0207425	0.202344	1.43888	0.0512906	0.150227	1.33603	0.00331573	0.14379	1.38745	0.883641	0.932042	1.0095	0.0168939	0.0790826	1.25986	0.00243833	0.0122669	1.25982	0.00113763	0.0175567	1.25984	0.531748	0.65191	1.09945	0.669436	0.756561	-1.06136	0.012177	0.0614747	-1.16692	0.289372	0.79302	-1.11164	1362	2062	2253	2364	3110	2712	3165	2583	2579	2739	2881
1554482_a_at	SAR1 gene homolog B (S. cerevisiae)	SAR1B	0.011205	0.0609659	1.54473	0.028966	0.229611	1.39747	0.418235	0.586508	-1.10537	0.384663	1	1.53505	0.0231336	0.0778552	1.14226	0.50509	0.701638	-1.04069	0.003737	0.016832	-1.22648	0.0536585	0.233932	-1.12385	0.275566	0.411197	1.07691	0.00195298	0.0116432	1.41908	0.0138719	0.0663601	1.31773	0.00231635	0.0426177	1.3684	2254	2581	3569	3051	4125	3634	3516	4733	2795	2632	2525
1554486_a_at	chromosome 6 open reading frame 114	C6orf114	0.552057	0.663871	1.2512	0.804135	0.895949	-1.08987	0.181917	0.338584	-1.36364	0.454113	1	-1.21148	0.717906	0.826363	1.07862	0.412759	0.627575	-1.20149	0.0667045	0.150552	-1.32332	0.174111	0.481721	-1.25815	0.580516	0.691763	1.11549	0.132969	0.223874	1.40925	0.299037	0.451134	1.26335	0.127205	0.527378	1.3363	124	153	198	95	48	88	164	223	110	118	101
1554489_a_at	centrosomal protein 70kDa	CEP70	0.163225	0.290218	1.62299	0.187204	0.476141	1.5563	0.754401	0.851209	-1.04285	0.630475	1	1.25761	0.805646	0.884787	-1.04929	0.435312	0.645168	1.15794	0.0244382	0.0704552	1.32379	0.199652	0.522854	1.22202	0.000743997	0.0129888	5.28288	0.0409979	0.0920436	1.46122	0.00640891	0.0429947	-3.61538	0.901133	1	-1.15087	702	414	682	733	1087	886	1477	489	557	594	663
1554493_s_at	thyroid adenoma associated	THADA	0.00228896	0.0269737	1.58244	0.00356254	0.111211	1.4535	0.437689	0.605024	-1.08871	0.697432	1	1.18601	0.000156517	0.00216301	1.43046	0.00746885	0.0454341	1.30653	0.298902	0.452464	-1.10462	0.367784	0.744808	1.09797	0.0836717	0.186916	-1.21161	0.712666	0.789977	-1.07613	0.512668	0.648741	1.1259	0.874931	1	1.02758	291	283	281	360	461	427	491	387	296	232	335
1554501_at	TSC22 domain family, member 4	TSC22D4	0.0262603	0.0963455	-1.6194	0.208503	0.496537	-1.83955	0.703082	0.815167	-1.13594	0.349082	1	-1.40456	0.116064	0.244383	-1.45235	0.118097	0.292685	-1.53512	0.714584	0.814933	-1.06639	0.213266	0.542721	-1.27829	0.409397	0.540146	1.36609	0.395645	0.512624	1.3767	0.966771	0.979104	1.00777	0.562248	0.987026	1.19223	224	117	69	83	61	44	67	96	114	109	112
1554509_a_at	chromosome 10 open reading frame 97	C10orf97	0.0170847	0.0764599	1.48217	0.0144534	0.178572	1.58439	0.467132	0.631857	1.06897	0.482879	1	1.32668	0.000364906	0.00392863	1.43791	0.00154499	0.0147529	1.33236	0.203959	0.344347	-1.10612	0.355439	0.729037	1.09586	0.0227519	0.0823346	-1.40334	0.216708	0.32462	-1.14824	0.11645	0.245645	1.22217	0.881794	1	1.04654	739	701	699	616	1215	1122	840	1188	618	767	869
1554510_s_at	growth hormone inducible transmembrane protein	GHITM	0.383036	0.515062	1.18796	0.728441	0.854307	-1.0614	0.033688	0.115982	-1.2609	1	1	1	0.445636	0.610599	1.09895	0.661935	0.808787	-1.05193	0.0279431	0.0778679	-1.15834	1	1	1	0.24573	0.38041	1.07637	0.436955	0.552722	1.02982	0.411103	0.558868	-1.0452	0.917889	1	-1.00675	20989	17525	22678	18415	23637	22974	11487	16904	16638	17786	14087
1554512_a_at	coiled-coil domain containing 123	CCDC123	0.01382	0.068027	2.09968	0.505631	0.713544	1.12199	0.0368095	0.121709	-1.87138	0.743382	1	-1.20747	0.152423	0.296411	1.20942	0.122036	0.299029	-1.20788	0.00764281	0.029048	-1.6107	0.0144607	0.0986505	-1.36848	0.146324	0.268422	1.28287	0.0114529	0.0369699	1.77901	0.128547	0.261643	1.38674	0.120337	0.512828	1.58287	130	112	196	144	213	152	132	156	60	124	42
1554513_s_at	coiled-coil domain containing 123	CCDC123	0.00735855	0.0484971	1.60645	0.106689	0.385479	1.23471	0.072095	0.185785	-1.30108	0.996822	1	1.00165	0.647219	0.77534	-1.04422	0.0621984	0.192078	-1.16643	0.219449	0.363147	-1.15078	0.0768155	0.295247	-1.15946	0.0393711	0.115394	1.47994	0.00546079	0.0225285	1.55298	0.790868	0.861988	1.04935	0.5073	0.963261	1.30116	324	303	354	229	384	439	313	358	254	208	251
1554518_at	glutathione S-transferase, C-terminal domain containing	GSTCD	0.0468149	0.132835	1.75559	0.0513977	0.287899	1.66395	0.645568	0.775162	-1.05508	0.633694	1	1.30587	0.0246219	0.0813464	1.32431	0.242309	0.459787	1.1674	0.123373	0.238656	-1.182	0.937182	1	1.00955	0.536497	0.655964	1.07311	0.0683484	0.13477	1.44785	0.148661	0.286369	1.34921	0.0281673	0.217814	1.39853	378	235	293	320	574	591	570	305	256	293	297
1554522_at	cyclin M2	CNNM2	0.40305	0.533798	1.60169	0.560899	0.749844	-1.29982	0.109083	0.241001	-2.08192	0.200637	0.948951	-1.60043	0.870573	0.925189	-1.04875	0.141854	0.328684	-1.58085	0.0641985	0.146161	-1.73214	0.0496324	0.22295	-1.64441	0.0096707	0.0498549	2.08155	0.012446	0.039259	2.35437	0.749074	0.833188	1.13107	0.500983	0.960289	1.74272	155	277	226	79	65	87	115	300	99	98	116
1554537_at	transmembrane protein 126B	TMEM126B	0.534274	0.649146	1.13535	0.695144	0.834092	1.11287	0.938289	0.96394	-1.0202	0.821733	1	1.04653	0.157063	0.302166	-1.25389	0.849317	0.92213	1.02869	0.130132	0.248166	1.30837	0.315514	0.681471	1.14803	0.0501148	0.134103	1.77419	0.855672	0.900876	1.03175	0.0559661	0.153477	-1.7196	0.631829	1	-1.23971	184	161	88	72	148	81	181	152	105	133	158
1554538_at	ras homolog gene family, member F (in filopodia)	RHOF	0.560015	0.670429	-1.2	0.403284	0.643302	-1.25926	0.869173	0.92581	-1.04938	0.566458	1	-1.14478	0.322171	0.494068	-1.23791	0.198537	0.40735	-1.29365	0.814088	0.883742	-1.04591	0.371238	0.748261	-1.165	0.441447	0.570231	1.26232	0.346848	0.464126	1.31675	0.872099	0.917814	1.04312	0.504214	0.96147	1.17993	187	135	85	103	117	46	128	114	90	184	66
1554543_at	sperm associated antigen 9	SPAG9	0.74618	0.820957	-1.09091	0.925595	0.962667	-1.04622	0.924057	0.956571	1.04271	0.998191	1	-1.00074	0.637354	0.767764	1.11487	0.83193	0.912522	-1.05309	0.580711	0.712031	-1.16881	0.621362	0.985805	-1.11227	0.484859	0.610806	-1.33077	0.518573	0.627818	1.06036	0.418898	0.565882	1.41109	0.475041	0.946807	1.23573	368	135	89	87	78	193	134	244	189	149	131
1554544_a_at	myelin basic protein	MBP	0.0147271	0.0704918	1.9387	0.0112094	0.166459	2.05274	0.637463	0.768877	1.05882	0.534594	1	1.55578	0.000100255	0.00157752	2.33759	3.82372e-07	3.30318e-05	3.18687	0.00214813	0.0111724	1.49577	0.000252226	0.00606994	2.15071	0.025896	0.0894825	-4.33589	0.000159134	0.00283758	-8.55278	0.00867169	0.0504774	-1.97255	0.0721136	0.386561	-3.20576	574	572	781	538	1317	1616	1134	993	620	785	643
1554545_at	apolipoprotein B mRNA editing enzyme, catalytic polypeptide-like 4 (putative)	APOBEC4	0.523765	0.640325	1.26275	0.390704	0.63396	1.27273	0.98064	0.988736	1.00791	0.636128	1	1.14032	0.581977	0.723452	1.17033	0.912254	0.954131	-1.02836	0.42589	0.57897	-1.23377	0.613313	0.979341	-1.12412	0.849566	0.898548	-1.08935	0.489796	0.602089	1.4058	0.345477	0.497178	1.5314	0.340896	0.846404	1.4686	49	79	65	60	58	130	71	63	41	29	110
1554549_a_at	WD repeat domain 20	WDR20	0.0396941	0.120426	-1.53326	0.286205	0.560665	1.27497	0.0167711	0.0786865	1.95486	0.323565	1	1.61491	0.00641238	0.0307746	-1.37992	0.355722	0.576042	1.10866	0.00525842	0.0219097	1.54961	0.0328748	0.169115	1.31775	0.179308	0.307589	1.20585	0.895568	0.928685	1.01434	0.289039	0.441261	-1.18879	0.64152	1	-1.07786	177	288	136	130	183	259	219	271	314	312	472
1554553_s_at	Yip1 interacting factor homolog B (S. cerevisiae)	YIF1B	0.455422	0.581064	1.17521	0.81974	0.905518	-1.04228	0.0393426	0.127304	-1.2249	0.389148	1	-1.12623	0.509488	0.666419	1.04462	0.545518	0.731832	1.03245	0.833698	0.896102	-1.01002	0.808025	1	1.01123	0.930757	0.954661	-1.00528	0.173371	0.273655	-1.0594	0.409118	0.5575	-1.05384	0.222319	0.703815	-1.05661	1141	1229	1163	1151	885	714	1431	1464	941	874	1143
1554555_a_at	SET domain containing 6	SETD6	0.559475	0.670004	1.05889	0.796423	0.892475	1.03933	0.891166	0.93871	-1.01882	0.920937	1	1.01043	0.279425	0.448998	1.0786	0.180457	0.383312	-1.14361	0.0241557	0.0698264	-1.24165	0.0233303	0.135011	-1.19169	0.353828	0.488166	-1.10423	0.0161595	0.047095	1.52458	0.0087213	0.0506438	1.68349	0.00174774	0.0352196	1.60404	1556	1043	1057	946	1207	1002	1124	1450	1159	998	1215
1554556_a_at	ATPase, class VI, type 11B	ATP11B	0.249279	0.38498	1.42252	0.529634	0.728915	-1.15614	0.0102425	0.0602518	-1.64463	0.26661	1	-1.35778	0.416323	0.585265	1.10449	0.165979	0.364201	-1.23586	0.0137235	0.0453196	-1.39975	0.0227624	0.132967	-1.31142	0.608872	0.715332	1.06076	0.224113	0.333031	1.31151	0.317242	0.469604	1.23639	0.120934	0.51385	1.27395	490	372	394	336	163	489	305	420	266	211	210
1554557_at	ATPase, class VI, type 11B	ATP11B	0.464157	0.588901	1.37141	0.851544	0.924871	1.072	0.0875981	0.209553	-1.27929	0.780253	1	-1.07893	0.133239	0.269372	1.32364	0.76684	0.874344	1.06091	0.0837644	0.178292	-1.24829	0.584487	0.955116	-1.08479	0.0737895	0.172051	-1.28968	0.815397	0.86992	-1.05081	0.31649	0.468995	1.22732	0.716483	1	1.08948	370	491	365	510	225	234	547	855	319	385	360
1554558_at	WD repeat domain 22	WDR22	0.564991	0.675044	-1.06223	0.543428	0.738058	-1.0794	0.905858	0.947137	-1.01616	0.643816	1	-1.04683	0.311936	0.483122	-1.13667	0.100884	0.263773	-1.21152	0.589471	0.719112	-1.06477	0.213279	0.542721	-1.13692	0.411955	0.542543	1.21659	0.164687	0.263275	1.37143	0.571618	0.696353	1.12727	0.268525	0.768852	1.24935	129	142	89	143	106	122	131	107	135	100	145
1554572_a_at	suppressor of variegation 3-9 homolog 2 (Drosophila)	SUV39H2	0.329185	0.464937	1.74064	0.185725	0.474922	2.66956	0.00729649	0.0509421	1.53366	0.291772	1	2.10161	0.848816	0.911448	1.04512	0.842004	0.918104	-1.05592	0.140572	0.262683	-1.16098	0.67289	1	-1.09863	0.0132498	0.0594815	1.50387	7.34347e-06	0.000629362	3.00177	0.0154766	0.0706482	1.99602	0.119379	0.511102	2.4989	468	633	555	765	1167	967	3383	946	993	833	897
1554574_a_at	cytochrome b5 reductase 3	CYB5R3	0.110911	0.225732	1.13122	0.0186528	0.195103	-1.18097	0.0046362	0.0410528	-1.33593	0.041309	0.499339	-1.25368	0.23517	0.398727	-1.20639	0.901857	0.948785	1.01133	0.139207	0.260771	1.2142	1	1	1	0.22285	0.356478	1.27041	0.713184	0.790349	-1.04171	0.126964	0.259813	-1.3234	1	1	1	4043	3704	4391	4294	3556	3426	3193	3739	2943	3393	3325
1554575_a_at	3'(2'), 5'-bisphosphate nucleotidase 1	BPNT1	0.489845	0.611686	-1.12302	0.878084	0.939251	1.03214	0.435317	0.602744	1.15911	0.560323	1	1.09563	0.311457	0.482659	-1.10523	0.135447	0.318937	-1.19167	0.499601	0.643701	-1.06873	0.182036	0.494803	-1.12869	0.475459	0.602817	1.09518	0.0683162	0.134737	1.34645	0.106971	0.232497	1.22943	0.0449871	0.290208	1.28794	269	587	562	480	494	313	578	574	535	433	692
1554577_a_at	proteasome (prosome, macropain) 26S subunit, non-ATPase, 10	PSMD10	0.500703	0.620846	1.11396	0.232081	0.517451	1.25145	0.0881379	0.210403	1.12342	0.165774	0.892581	1.18744	0.684696	0.802674	-1.03781	0.129111	0.309749	1.15877	0.000107625	0.00123932	1.22191	1	1	1	0.000394431	0.00956885	1.32012	0.272626	0.386514	-1.04572	0.000515929	0.0119009	-1.38048	0.447025	0.930373	-1.19001	6318	5825	7406	6484	9840	9969	5434	7336	7623	7344	7242
1554588_a_at	tetratricopeptide repeat domain 30B	TTC30B	0.0504394	0.139092	-1.49259	0.85844	0.929064	1.03846	0.00955621	0.0582258	1.55	0.523231	1	1.29423	0.091916	0.207454	-1.23936	0.865563	0.93026	-1.02425	0.0580148	0.135474	1.22267	0.393525	0.774341	1.10344	0.402061	0.533433	-1.18345	0.26941	0.382931	1.15468	0.168713	0.311072	1.3665	0.189151	0.651113	1.26059	367	599	624	490	337	464	748	611	811	847	889
1554595_at	symplekin	SYMPK	0.0122464	0.0637621	-1.72563	0.438848	0.669713	-1.44043	0.599181	0.73894	1.19799	0.904415	1	-1.05695	0.454379	0.618531	-1.1218	0.832548	0.912831	-1.0495	0.763207	0.849736	1.06314	0.94083	1	1.01226	0.28661	0.421984	-1.39316	0.171949	0.271826	-1.30006	0.787218	0.859695	1.07161	0.768104	1	-1.08648	1177	542	394	281	241	404	455	562	769	601	745
1554597_at	MRNA; cDNA DKFZp547K189 (from clone DKFZp547K189)	---	0.026655	0.0970383	-1.27941	0.239164	0.522972	1.17836	0.00918512	0.0572077	1.50761	0.259713	1	1.34298	0.0672971	0.166772	-1.17432	0.243058	0.460604	1.11518	0.0120331	0.0410242	1.30795	0.0304227	0.160729	1.21035	0.760677	0.833749	1.05095	0.685033	0.769137	-1.05529	0.556616	0.684384	-1.10905	0.535637	0.976305	-1.0815	761	490	592	523	675	837	578	698	819	871	944
1554599_x_at	MRNA; cDNA DKFZp547K189 (from clone DKFZp547K189)	---	0.0148566	0.0708302	-1.52256	0.492008	0.704405	-1.1128	0.0676465	0.178397	1.36823	0.750337	1	1.13343	0.0111351	0.0460228	-1.3049	0.396757	0.614097	-1.07987	0.0909008	0.189407	1.21164	0.517008	0.89539	1.06615	0.632106	0.735061	1.08213	0.671732	0.758326	1.04725	0.844002	0.898669	-1.03331	0.950506	1	1.00751	955	810	500	744	639	768	664	633	1005	821	1100
1554600_s_at	lamin A/C	LMNA	0.196208	0.32736	1.1313	0.256104	0.536532	1.10474	0.717308	0.825336	-1.02404	0.722885	1	1.04063	0.000172936	0.00230755	-1.67963	0.0266886	0.108328	-1.26591	0.000805729	0.00537723	1.33653	1	1	1	0.00799429	0.0448719	2.11555	0.0408935	0.0918854	1.39635	0.00995512	0.0547428	-1.51506	1	1	1	5199	5930	6202	5669	6701	6317	7159	5232	5746	5565	6259
1554606_at	coiled-coil domain containing 100	CCDC100	0.0159839	0.0735212	1.66823	0.0220994	0.207169	1.47888	0.303315	0.475338	-1.12803	0.729962	1	1.18269	0.000364233	0.00392617	1.4561	0.037178	0.135667	1.2373	0.0183401	0.0563531	-1.21787	0.815417	1	1.02583	0.339904	0.475094	-1.09603	0.00269912	0.0142327	1.29077	0.0230269	0.0888694	1.41473	0.00943659	0.11062	1.35275	826	533	647	646	1026	904	1183	809	565	608	593
1554609_at	Polymerase (DNA-directed), delta 3, accessory subunit	POLD3	0.056429	0.148995	-1.3555	0.546174	0.739753	1.10507	0.00544326	0.0438659	1.49793	0.398579	1	1.3015	0.0331223	0.100601	-1.24693	0.412661	0.627514	1.10413	0.000354984	0.00292777	1.36807	0.0328022	0.168943	1.23698	0.755326	0.829751	-1.04756	0.493759	0.605658	-1.10172	0.424168	0.570692	-1.0517	0.443031	0.927811	-1.07613	434	608	417	473	376	481	670	608	718	742	775
1554614_a_at	polypyrimidine tract binding protein 2	PTBP2	0.733779	0.811058	-1.06005	0.150467	0.440103	-2.34465	0.164002	0.316516	-2.21182	0.0239042	0.38971	-2.2763	0.384894	0.556965	-1.16163	0.172243	0.372729	-1.44538	0.313049	0.468418	-1.30872	0.094971	0.336274	-1.37623	0.439269	0.568162	1.26455	0.43279	0.548687	-1.19038	0.0752053	0.185599	-1.50529	0.15298	0.583579	-1.32944	413	228	140	117	89	68	119	107	104	68	113
1554616_at	serpin peptidase inhibitor, clade B (ovalbumin), member 8	SERPINB8	0.171398	0.299512	1.15298	0.638995	0.800135	-1.05168	0.0999012	0.227561	-1.21256	0.331196	1	-1.1264	0.724069	0.829458	1.02671	0.714527	0.843267	-1.03412	0.493639	0.638333	-1.06328	0.509291	0.887381	-1.04826	0.595839	0.704871	1.06279	0.891788	0.926173	1.02009	0.775201	0.851374	-1.04186	0.926889	1	-1.01015	219	171	159	204	189	181	144	202	168	135	148
1554627_a_at	activating signal cointegrator 1 complex subunit 1	ASCC1	0.00906043	0.0546474	1.56198	0.292408	0.565609	-1.11853	0.0080754	0.0534327	-1.74712	0.363204	1	-1.36388	0.000395518	0.00416311	1.31246	0.537126	0.725719	-1.0452	0.00033445	0.00280828	-1.3588	0.0282243	0.153457	-1.18168	0.939459	0.960863	-1.00556	0.327448	0.444271	-1.09153	0.240142	0.390096	-1.08549	0.173665	0.624753	-1.0885	3271	4235	4418	3524	3404	3147	4091	3169	2279	2245	2260
1554628_at	zinc finger protein 57	ZNF57	0.000131723	0.00717626	-1.81127	0.0346532	0.246362	1.24006	0.000198379	0.0105669	2.24608	0.415841	1	1.74307	2.42675e-05	0.000576094	-1.51011	0.0549929	0.177337	1.13733	1.77317e-06	6.77349e-05	1.71824	0.00548771	0.0509812	1.43953	0.208201	0.340596	-1.30265	0.314215	0.430856	1.14772	0.107064	0.232568	1.49508	0.31316	0.81915	1.3214	893	841	753	833	1161	1048	874	1034	1667	1873	2010
1554631_at	ataxia telangiectasia mutated	ATM	0.942566	0.961682	-1.02166	0.527306	0.72785	1.25624	0.414748	0.583013	1.28345	0.38026	1	1.26984	0.342408	0.514871	-1.15945	0.584974	0.759431	-1.10645	0.717397	0.816725	1.06584	0.887513	1	-1.02184	0.0692657	0.165261	1.3032	0.0711568	0.138927	1.47234	0.559073	0.686704	1.12979	0.336684	0.842604	1.30106	150	155	96	40	118	234	109	93	202	121	93
1554636_at	---	---	0.014872	0.0708505	-7.61333	0.288628	0.562371	-2.06667	0.0195856	0.0859422	3.68387	0.704815	1	2.08387	0.403408	0.573391	-1.21481	0.0108443	0.0588873	2.175	0.0139281	0.0457788	1.64194	0.00486994	0.0470356	1.7907	0.00305879	0.0264772	-5.47059	0.0025454	0.013689	-5.25882	0.800583	0.869221	1.04027	0.613836	1	-1.62545	75	5	49	26	3	33	25	14	115	84	197
1554637_a_at	core-binding factor, runt domain, alpha subunit 2; translocated to, 2	CBFA2T2	0.0381907	0.117894	1.54041	0.268027	0.546463	1.51619	0.969285	0.982314	-1.01598	0.600178	1	1.25023	0.08872	0.202475	1.2293	0.270172	0.490286	1.26318	0.867251	0.917819	1.03805	0.385324	0.765248	1.15402	0.454058	0.582461	1.1455	0.843354	0.89163	1.03222	0.402939	0.552027	-1.10974	0.794591	1	-1.03448	564	215	180	122	469	476	286	408	259	203	294
1554638_at	zinc finger, FYVE domain containing 16	ZFYVE16	0.15195	0.277466	-1.695	0.3761	0.62297	-1.715	0.980201	0.988498	-1.0118	0.556581	1	-1.27273	0.397544	0.568261	1.30523	0.552227	0.736722	-1.20846	0.283869	0.436503	-1.43296	0.301987	0.664702	-1.33648	0.152215	0.275544	-2.7232	0.150794	0.24634	-1.31774	0.218493	0.367169	2.06657	0.723948	1	1.41272	534	283	89	123	72	157	225	146	299	103	269
1554640_at	paralemmin 2	PALM2	0.0242471	0.0922854	1.84177	0.157012	0.446549	1.36406	0.242714	0.408156	-1.35021	0.924892	1	1.05234	0.000158344	0.00217854	2.08763	0.0120624	0.0633481	1.40229	0.00823345	0.0308098	-1.50084	0.788864	1	-1.05059	0.0124973	0.0575694	-2.32258	0.010884	0.0356505	-1.45161	0.0480191	0.139191	1.6	0.858807	1	1.14444	232	122	131	155	280	180	171	242	119	67	163
1554660_a_at	chromosome 1 open reading frame 71	C1orf71	0.149439	0.274484	1.68421	0.367956	0.616868	1.31044	0.271509	0.441281	-1.28523	0.925635	1	1.04425	0.0249445	0.0820621	-1.32641	0.00799481	0.0477684	-1.33223	0.818013	0.886386	-1.0257	0.120911	0.387312	-1.19285	0.00239976	0.0233861	1.87785	0.000250367	0.00352214	1.72594	0.544453	0.674574	-1.08801	0.655335	1	1.32252	142	146	220	249	388	254	140	210	195	91	141
1554661_s_at	chromosome 1 open reading frame 71	C1orf71	0.155461	0.281524	1.18233	0.0974082	0.37068	1.19574	0.921706	0.955505	1.01135	0.532913	1	1.10355	0.0103568	0.0437419	-1.30979	0.0016832	0.0156945	-1.45892	0.0473535	0.116415	-1.12082	0.0152635	0.102363	-1.2956	0.0275317	0.0927404	1.59468	0.0123419	0.0390443	1.91893	0.0141193	0.0668739	1.20333	0.388825	0.887556	1.56113	383	346	394	287	385	380	431	490	423	381	343
1554667_s_at	methyltransferase like 8	METTL8	0.643662	0.739458	-1.04967	0.566546	0.753516	-1.08122	0.766572	0.859263	-1.03006	0.557409	1	-1.05502	0.791008	0.875698	-1.01712	0.632783	0.789904	1.04053	0.367072	0.523254	1.05628	0.405427	0.786968	1.04846	0.387173	0.519947	-1.03875	0.0020232	0.0118803	-1.25773	0.00310163	0.0293808	-1.21081	0.000134788	0.00658245	-1.23383	2576	3657	3903	3775	2834	2574	3608	3850	3554	3403	3398
1554670_at	golgi associated, gamma adaptin ear containing, ARF binding protein 1	GGA1	0.354957	0.489383	-1.24232	0.469943	0.690963	-1.6482	0.635437	0.767117	-1.32671	0.357091	1	-1.47008	0.965853	0.982248	-1.00636	0.583188	0.758159	-1.25063	0.574656	0.707487	-1.21579	0.425885	0.806081	-1.23214	0.216439	0.349862	-1.34884	0.342393	0.459369	-1.28109	0.707373	0.801572	1.05288	0.73214	1	-1.09083	1473	453	287	256	264	412	232	590	489	394	499
1554672_at	tetratricopeptide repeat domain 26	TTC26	0.447292	0.573502	1.56727	0.271443	0.549188	2.19898	0.374643	0.546735	1.40306	0.276027	1	1.80102	0.212025	0.371594	1.43814	0.234613	0.450426	1.47117	0.856662	0.910807	-1.03082	0.461133	0.840867	1.19819	0.144363	0.265877	-1.32248	0.973202	0.982765	-1.00651	0.115057	0.243702	1.31392	0.59306	0.999001	1.15372	65	12	69	50	60	237	59	75	52	107	35
1554678_s_at	heterogeneous nuclear ribonucleoprotein D-like	HNRPDL	0.728161	0.806459	1.05289	0.499058	0.709067	-1.10802	0.0969797	0.223181	-1.16662	0.218039	0.973194	-1.13656	0.18325	0.336217	-1.11609	0.00932377	0.053146	-1.29556	0.00465063	0.0200079	-1.17621	1	1	1	0.00754061	0.0434964	1.33332	0.00203218	0.0119073	1.58713	0.0248136	0.0927011	1.19036	0.511879	0.963855	1.22981	8193	7067	6466	6309	5222	5125	8677	6278	6029	6245	6113
1554679_a_at	lysosomal associated protein transmembrane 4 beta	LAPTM4B	0.00363629	0.0338285	1.67147	0.0370682	0.252963	1.26967	0.0183078	0.0827459	-1.31646	0.979576	1	1.01297	0.0159358	0.0595131	1.25369	0.216971	0.429838	1.09811	0.0607614	0.140158	-1.14989	1	1	1	0.231091	0.365334	1.2335	0.292807	0.408285	1.16465	0.65479	0.761358	-1.05912	0.782087	1	1.05442	4201	4817	5068	3914	4992	6010	5285	6567	3519	3401	3764
1554690_a_at	transforming, acidic coiled-coil containing protein 1	TACC1	0.0553446	0.147117	2.26692	0.228669	0.514677	1.44952	0.15299	0.301315	-1.56391	0.950843	1	1.04447	0.750655	0.846894	1.05237	0.0122944	0.0641116	-1.42286	0.0213763	0.0633806	-1.65881	0.00797274	0.0659569	-1.52367	0.383302	0.5162	1.20071	0.00393714	0.018152	2.03363	0.109662	0.236104	1.69369	0.0166567	0.157815	1.86366	468	249	335	196	651	492	243	423	194	244	161
1554691_a_at	protein kinase C and casein kinase substrate in neurons 2	PACSIN2	0.0527636	0.142759	1.20442	0.371642	0.619632	-1.11042	0.0581965	0.162091	-1.33741	0.21669	0.971285	-1.21339	0.00149871	0.0108611	-1.26741	0.000261858	0.00413814	-1.38908	0.0801218	0.17264	-1.13562	0.0039573	0.0409853	-1.26776	0.00122957	0.0164258	1.68344	0.00159528	0.0102825	1.64885	0.817474	0.88111	-1.02098	0.601042	1	1.31415	1697	1220	1567	1208	1208	1210	1205	1503	999	1021	1114
1554696_s_at	thymidylate synthetase	TYMS	0.756809	0.829788	1.36659	0.849705	0.92435	1.19565	0.342997	0.515989	-1.14297	0.957542	1	1.03528	0.00418582	0.0226903	-2.29547	0.00136821	0.0135574	-2.76042	0.107412	0.214834	-1.26029	1	1	1	0.0020369	0.0213244	3.24994	0.00275228	0.0143791	4.32234	0.207946	0.355311	1.32998	1	1	1	809	1273	1171	928	314	269	4210	206	919	1040	961
1554701_a_at	TBC1 domain family, member 16	TBC1D16	0.446138	0.572505	1.25293	0.835407	0.915271	-1.05888	0.24094	0.406402	-1.3267	0.459523	1	-1.17775	0.223789	0.385865	1.20161	0.737612	0.856145	1.0583	0.423802	0.57671	-1.12226	0.820897	1	-1.02915	0.289892	0.425488	-1.15826	0.439047	0.5549	-1.18595	0.903421	0.938995	-1.02391	0.542194	0.978386	-1.09899	257	240	223	413	248	435	179	208	185	300	170
1554703_at	Rho guanine nucleotide exchange factor (GEF) 10	ARHGEF10	0.0280561	0.0999081	-1.7404	0.296276	0.568358	-1.97329	0.782934	0.871476	-1.13381	0.371491	1	-1.44015	0.501457	0.65968	1.11381	0.354842	0.575453	-1.36364	0.223662	0.368152	-1.37623	0.144166	0.429947	-1.37086	0.040566	0.117671	-2.10787	0.318253	0.435004	-1.2069	0.0785836	0.190767	1.74652	0.725917	1	1.28755	1218	646	242	258	210	239	271	478	630	442	549
1554704_at	ATPase, class I, type 8B, member 3	ATP8B3	0.30883	0.445451	-1.43431	0.658357	0.81165	1.20866	0.0504313	0.14865	1.7336	0.327083	1	1.47113	0.06011	0.153735	-1.47581	0.722316	0.847739	1.06686	0.00556236	0.0228123	1.60826	0.115651	0.378642	1.30507	0.0684866	0.163855	1.52153	0.894741	0.928177	1.01841	0.0653263	0.16951	-1.49402	0.617998	1	-1.18501	148	186	137	291	193	193	446	89	224	434	304
1554721_a_at	TAF2 RNA polymerase II, TATA box binding protein (TBP)-associated factor, 150kDa	TAF2	0.0195078	0.0817367	1.64	0.100729	0.375657	1.28873	0.0265525	0.100689	-1.27257	0.933673	1	1.03727	0.0124461	0.049948	1.29123	0.264822	0.483997	1.10672	0.0128692	0.0433027	-1.17899	0.783803	1	-1.02398	0.826174	0.881938	-1.02659	0.616311	0.713099	1.07415	0.30372	0.456032	1.10271	0.38761	0.886314	1.08843	962	867	845	921	1407	1269	1056	901	839	718	584
1554726_at	zinc finger protein 655	ZNF655	0.00877041	0.0535838	-1.88259	0.0427432	0.267209	-2.32508	0.355173	0.527625	-1.23504	0.277341	1	-1.61319	0.0104216	0.0439342	-1.4534	0.0240467	0.101	-1.5625	0.577425	0.709768	-1.09959	0.0842049	0.312265	-1.28996	0.92344	0.949405	-1.02755	0.441744	0.557366	-1.2011	0.614803	0.730774	-1.1689	0.437574	0.925289	-1.18478	1077	585	719	530	305	298	303	346	641	470	690
1554740_a_at	intracisternal A particle-promoted polypeptide	IPP	0.0285711	0.100644	-1.26937	0.22871	0.514677	-1.1449	0.267339	0.436795	1.10872	0.966047	1	-1.009	0.0346785	0.103887	-1.13991	0.944957	0.972495	-1.00487	0.0703941	0.156694	1.12551	0.317758	0.684047	1.06021	0.914871	0.943952	1.00798	0.229424	0.338946	-1.13603	0.179525	0.324084	-1.1451	0.0844309	0.422409	-1.14055	947	1021	1227	898	763	983	1021	808	1269	1035	1172
1554741_s_at	fibroblast growth factor 7 (keratinocyte growth factor) /// keratinocyte growth	FGF7 /// KGFLP1 /// KGFLP2	0.0431888	0.126926	-1.29726	0.563203	0.751365	1.06276	0.0214493	0.0898368	1.37868	0.440606	1	1.22072	8.46976e-07	5.4174e-05	7.07556	4.1281e-07	3.49647e-05	13.2817	0.0099978	0.0356785	1.51172	1	1	1	0.00242305	0.02349	-28.3912	0.00221876	0.0125612	-43.2459	0.0328016	0.109742	-1.52321	1	1	1	591	708	836	717	875	757	782	617	1173	973	937
1554743_x_at	PMS1 postmeiotic segregation increased 1 (S. cerevisiae)	PMS1	0.00226882	0.0268893	9.79618	0.00657985	0.136341	5.26712	0.263574	0.432502	-1.85987	0.653341	1	2.9024	0.418845	0.587212	1.11351	0.509285	0.704262	1.08224	0.721374	0.819358	-1.06548	0.753881	1	1.04286	0.00107289	0.0155936	3.78538	0.000232132	0.0033908	3.1165	0.231134	0.380335	-1.21462	0.636962	1	1.9699	87	78	46	81	410	318	511	299	109	9	34
1554747_a_at	septin 2	2009-09-02	0.0966009	0.206405	1.12046	0.321649	0.584925	-1.06699	0.023134	0.0935308	-1.19552	0.226931	0.985391	-1.1276	0.185289	0.338631	-1.0695	0.110903	0.281187	-1.07849	0.803984	0.876901	-1.01316	0.292522	0.651818	-1.04649	0.0493124	0.132792	1.18435	0.223591	0.332438	1.08532	0.290671	0.442649	-1.09124	0.590317	0.997971	-1.0988	4872	4699	5355	4378	4949	4364	4071	4708	4488	3896	3883
1554757_a_at	inositol polyphosphate-5-phosphatase, 40kDa	INPP5A	0.0746178	0.176093	1.43338	0.0883796	0.356329	-1.28164	0.000514379	0.0159789	-1.83707	0.132729	0.819496	-1.50989	0.0241042	0.0801613	-1.37473	0.435875	0.645521	-1.07696	0.00688489	0.026845	1.23935	0.568672	0.941075	1.05614	0.0226282	0.0820343	1.72395	0.906563	0.936449	1.01481	0.00141569	0.0194448	-1.69879	0.604142	1	-1.2473	717	716	750	602	672	623	474	404	347	423	391
1554761_a_at	HEAT repeat containing 2	HEATR2	0.325751	0.461591	1.14853	0.149068	0.438433	-1.24113	0.0258125	0.0991646	-1.42548	0.0232099	0.38505	-1.32693	0.870775	0.925239	-1.01783	0.0309711	0.120241	-1.24452	0.070058	0.156106	-1.24172	0.0188086	0.117241	-1.24317	0.422608	0.552179	1.15592	0.122022	0.209618	1.24795	0.705783	0.800308	1.07962	0.315476	0.822171	1.16379	556	731	819	658	538	456	726	507	438	511	548
1554762_a_at	WW and C2 domain containing 2	WWC2	0.357631	0.491663	1.28848	0.445611	0.673698	-1.18103	0.00317218	0.0350394	-1.52174	0.165077	0.891498	-1.32991	0.674457	0.795185	1.04475	0.0239358	0.100738	-1.24371	0.00973329	0.0350169	-1.31765	0.00585718	0.0531831	-1.27919	0.766925	0.838801	1.03445	0.0239163	0.062299	1.27672	0.155108	0.294501	1.23421	0.0339417	0.24442	1.25546	695	555	662	678	832	585	301	475	407	521	416
1554767_s_at	crystallin, zeta (quinone reductase)-like 1	CRYZL1	0.0706237	0.170603	-1.39214	0.716088	0.846155	-1.05138	0.103519	0.232832	1.32411	0.680073	1	1.13762	0.00750067	0.0345082	-1.45161	0.990308	0.995358	-1.00154	0.0100646	0.0358489	1.43566	0.150377	0.441102	1.19728	0.0885751	0.193645	1.55194	0.819781	0.872879	-1.05257	0.0854349	0.201108	-1.63352	0.473539	0.945639	-1.28022	630	703	869	581	614	505	770	758	1160	849	967
1554768_a_at	MAD2 mitotic arrest deficient-like 1 (yeast)	MAD2L1	0.311596	0.448295	4.52735	0.285739	0.560475	5.94053	0.191531	0.349585	1.31214	1	1	1	0.583869	0.724815	1.30618	0.9678	0.984781	1.02347	1.92824e-06	7.20863e-05	-1.88944	1	1	1	0.000182587	0.00663155	1.76624	0.000157298	0.00281847	6.15062	0.000211919	0.00789686	3.48233	0.132084	0.539368	4.87234	312	702	619	805	2265	946	10518	754	894	670	941
1554769_at	zinc finger protein 785	ZNF785	0.352799	0.487245	-1.52143	0.483765	0.698876	-1.38571	0.676043	0.797142	1.09794	0.788177	1	-1.09915	0.880773	0.930441	1.03582	0.740928	0.858202	1.08544	0.770595	0.854679	1.03741	0.728939	1	1.05858	0.0655107	0.158996	-1.69672	0.0794167	0.151211	-1.66393	0.881287	0.923986	1.0197	0.613597	1	-1.23404	133	109	86	60	35	161	20	64	103	70	143
1554770_x_at	zinc finger protein 785	ZNF785	0.124925	0.243702	-1.57326	0.893591	0.947144	1.04852	0.0449711	0.138254	1.6496	0.519339	1	1.34906	0.553549	0.701825	1.075	0.994409	0.996708	-1.00132	0.504549	0.647882	-1.07747	0.721507	1	-1.04428	0.000141454	0.0059241	-1.76804	0.749705	0.819802	1.05149	0.00448189	0.0357282	1.85908	0.531331	0.974197	1.45528	139	90	48	94	59	154	47	129	121	189	159
1554780_a_at	putative homeodomain transcription factor 2	PHTF2	0.0232112	0.0900821	2.07157	0.163442	0.453708	1.29288	0.0111019	0.0629742	-1.6023	0.944433	1	-1.04331	0.0897923	0.204279	1.24728	0.364179	0.58419	1.10273	0.162311	0.292466	-1.12821	0.996064	1	-1.00049	0.355924	0.490144	1.18617	0.752163	0.821537	1.04898	0.3597	0.510974	-1.13079	0.820324	1	-1.0345	561	496	618	698	792	988	757	531	339	389	383
1554783_s_at	rho/rac guanine nucleotide exchange factor (GEF) 2	ARHGEF2	0.126206	0.245342	2.08403	0.464453	0.687598	1.33813	0.286303	0.456901	-1.55742	0.987265	1	-1.00999	0.308783	0.480263	1.22754	0.0362256	0.133382	1.50019	0.0981839	0.200615	1.34413	0.0234609	0.135293	1.42653	0.370448	0.504169	1.22841	0.0156659	0.0460651	-1.62204	0.00920447	0.0522736	-1.99252	0.0022143	0.0415964	-1.7883	476	149	321	166	632	338	194	324	222	152	186
1554794_a_at	ubiquitin protein ligase E3C	UBE3C	0.0125291	0.0646498	1.7185	0.965775	0.982449	1.00814	0.0684898	0.179594	-1.70462	0.592382	1	-1.25409	0.05302	0.140679	1.27869	0.269837	0.489883	-1.138	0.0104208	0.0368385	-1.50935	0.032509	0.168192	-1.29959	0.814654	0.873301	-1.04173	0.0869709	0.161884	1.31598	0.137597	0.272737	1.3709	0.0606271	0.348879	1.34344	653	600	1077	619	914	699	774	586	575	352	429
1554795_a_at	filamin binding LIM protein 1	FBLIM1	0.316451	0.452613	1.15397	0.454116	0.68003	-1.08727	0.0771102	0.193606	-1.25467	0.21541	0.968729	-1.16499	0.329208	0.50057	1.11267	0.0434688	0.15083	1.18932	0.255419	0.404923	1.08935	0.0733932	0.287165	1.13883	0.766491	0.838538	-1.05548	0.0104413	0.0346281	-1.65775	0.00669997	0.0440095	-1.5706	0.000835745	0.0216834	-1.613	2032	2174	1681	2099	1765	2318	1690	1572	1396	2042	1470
1554806_a_at	F-box protein 8	FBXO8	0.994916	0.996663	-1.00054	0.0978606	0.371353	1.21314	0.00344397	0.0361148	1.2138	0.0121636	0.27644	1.21347	0.829971	0.900398	1.01173	0.227222	0.441961	1.0711	0.11795	0.230489	1.05726	0.142492	0.427397	1.06414	0.678785	0.772037	-1.02879	0.103047	0.184597	1.10084	0.102315	0.225847	1.13253	0.0454171	0.291959	1.11668	2083	2387	2272	2449	3105	2848	3020	2177	2701	2910	2882
1554807_a_at	spire homolog 1 (Drosophila)	SPIRE1	0.04266	0.125967	2.00203	0.084828	0.350341	1.58879	0.0526902	0.152799	-1.2601	0.827815	1	1.14623	0.0148778	0.056775	1.43237	0.357661	0.577752	1.13132	0.0046213	0.0198975	-1.35702	0.632935	0.995353	-1.06653	0.517244	0.639564	1.07999	0.0136621	0.0419118	1.61595	0.0553896	0.152374	1.49626	0.00439133	0.0660772	1.5561	2862	2229	2686	2145	4526	4669	2184	4385	2035	2162	1803
1554809_at	hypothetical gene supported by BC031673	LOC389199	0.859801	0.905839	-1.04385	0.215534	0.503472	-1.68317	0.245169	0.4112	-1.61247	0.0771845	0.672665	-1.64706	0.39133	0.562493	-1.13913	0.0317281	0.122304	-1.68926	0.0786996	0.170168	-1.50564	0.0103648	0.0786354	-1.59664	0.39924	0.531223	1.18471	0.103742	0.185553	1.69342	0.232867	0.382201	1.4294	0.0764494	0.398762	1.56141	355	97	460	278	198	241	136	132	207	227	87
1554821_a_at	zinc finger, BED-type containing 1	ZBED1	0.445114	0.571663	1.1398	0.903663	0.951917	1.02535	0.545567	0.696308	-1.11161	0.798507	1	-1.03899	0.335866	0.507993	-1.08884	0.0520521	0.17087	-1.26035	0.0577862	0.135048	-1.17051	0.0255137	0.143403	-1.2167	0.126338	0.243956	1.23149	0.0262863	0.0665537	1.49353	0.0429683	0.129996	1.21278	0.180311	0.635618	1.35316	349	231	186	220	234	355	209	213	191	225	229
1554830_a_at	STEAP family member 3	STEAP3	0.0140103	0.0686354	1.92629	0.0737264	0.329161	1.36585	0.00139462	0.0244374	-1.41032	0.948936	1	1.03746	0.0308269	0.0956662	-1.37643	0.00348627	0.0264272	-1.54731	0.0049736	0.021072	-1.25606	0.01407	0.0969739	-1.43255	0.00826717	0.0457522	3.56933	0.0102483	0.0342236	3.72109	0.789735	0.861359	1.04252	0.566066	0.988723	2.3818	587	584	522	603	636	872	666	962	379	447	444
1554839_at	cell death-inducing DFFA-like effector c	CIDEC	0.961765	0.975532	1.0069	0.123192	0.407768	1.45033	0.128857	0.269276	1.4404	0.0437534	0.515041	1.44536	0.315841	0.486926	1.1316	0.0683129	0.20411	1.28432	0.503607	0.647171	1.10759	0.154913	0.449159	1.1896	0.271293	0.406949	-1.30463	0.443718	0.559303	-1.1244	0.524698	0.658621	1.16028	0.918064	1	1.02482	234	90	152	128	278	221	180	197	273	222	173
1554841_at	methylenetetrahydrofolate dehydrogenase (NADP+ dependent) 2-like	MTHFD2L	0.0167726	0.0756416	-1.97732	0.00602933	0.131757	-3.09751	0.0604789	0.165989	-1.56651	0.0897681	0.710781	-2.08073	0.00706325	0.0330711	-1.58992	0.000615355	0.00755963	-2.48894	0.0133764	0.0445184	-1.50744	0.000276392	0.00643027	-1.87016	0.413852	0.54433	-1.32899	0.273252	0.387225	-1.10423	0.560918	0.688187	1.20354	0.837205	1	1.05457	634	538	629	931	276	107	325	174	477	416	401
1554868_s_at	PEST proteolytic signal containing nuclear protein	PCNP	0.176055	0.304487	1.40061	0.248326	0.530749	-1.23789	0.00129926	0.0237215	-1.7338	1	1	1	0.0937576	0.210581	1.25358	0.379902	0.598302	-1.10108	0.000217049	0.00206506	-1.36236	1	1	1	0.499698	0.624425	-1.06467	0.128237	0.217912	-1.13178	0.37589	0.525834	-1.06304	0.16118	0.599389	-1.09633	15323	11862	13137	12552	13640	13560	6783	8730	6164	8284	7547
1554869_at	WD repeat domain 37	WDR37	0.294402	0.431202	-1.32432	0.714828	0.845287	-1.10811	0.392909	0.562983	1.19512	0.851662	1	1.04878	0.169055	0.317893	1.19855	0.868591	0.93162	-1.025	0.0510203	0.12322	-1.21777	0.291274	0.650191	-1.12709	0.0224972	0.081691	-1.5813	0.873196	0.912698	-1.02846	0.00296046	0.0286954	1.53755	0.615058	1	1.25494	153	173	80	127	85	201	103	92	117	197	189
1554873_at	centrosome and spindle pole associated protein 1	CSPP1	0.260863	0.396794	1.28834	0.27562	0.552214	1.2753	0.913934	0.950493	-1.01022	0.604683	1	1.13259	0.376364	0.548434	1.15353	0.256502	0.474794	1.1806	0.774407	0.857232	1.02766	0.4061	0.78743	1.10386	0.956109	0.972114	-1.01474	0.722804	0.798358	-1.08211	0.711555	0.804371	-1.06639	0.684058	1	-1.07419	133	116	140	105	174	221	109	126	115	118	145
1554878_a_at	ATP-binding cassette, sub-family D (ALD), member 3	ABCD3	0.348717	0.483393	1.465	0.956549	0.977374	-1.01705	0.0148501	0.0740558	-1.48998	0.538508	1	-1.20891	0.599813	0.73825	1.10292	0.40583	0.621707	-1.15102	0.00979166	0.0351708	-1.30617	0.142423	0.427249	-1.22067	0.225846	0.359916	1.18572	0.0220039	0.0586347	1.33948	0.399549	0.549013	1.12968	0.228857	0.714503	1.23458	1303	1318	1605	1202	913	1005	2466	953	1153	831	968
1554883_a_at	excision repair cross-complementing rodent repair deficiency, complementation gr	ERCC8	0.140337	0.263206	1.28886	0.318287	0.58208	1.16667	0.26957	0.438919	-1.10474	0.877439	1	1.03593	0.83094	0.901089	-1.01855	0.253407	0.471601	-1.10545	0.139337	0.260992	-1.10073	0.163776	0.464993	-1.10327	0.0136899	0.0605872	1.41403	0.00593629	0.0237748	1.5486	0.406467	0.555002	1.09517	0.43356	0.921565	1.32188	685	664	890	767	892	948	1067	600	686	656	740
1554885_a_at	primase, DNA, polypeptide 2 (58kDa)	PRIM2	0.128997	0.248704	2.89378	0.249274	0.531079	1.82219	0.0638128	0.172009	-1.58808	0.831704	1	1.22594	0.00069546	0.00629631	-1.72877	0.395701	0.613382	1.10013	4.13561e-05	0.00062319	2.13457	0.0154919	0.103442	1.41703	5.19357e-05	0.00374127	2.8032	0.923584	0.948833	1.00977	0.00290886	0.028424	-2.77608	0.589155	0.997929	-1.45986	92	182	168	171	268	176	531	142	108	70	106
1554890_a_at	TIA1 cytotoxic granule-associated RNA binding protein	TIA1	0.274163	0.411027	1.12823	0.0747884	0.332098	1.44564	0.189971	0.347842	1.28133	0.0382984	0.484212	1.36348	0.427664	0.595112	1.09839	0.147712	0.337176	1.23474	0.412883	0.566151	1.11833	0.159168	0.457034	1.17588	0.853147	0.901061	-1.05088	0.909641	0.938586	1.02802	0.748812	0.833054	1.08032	0.79749	1	1.05417	705	585	448	313	621	683	764	897	675	560	693
1554894_a_at	pterin-4 alpha-carbinolamine dehydratase/dimerization cofactor of hepatocyte nuc	PCBD2	0.0112074	0.0609659	1.54521	0.00626744	0.13362	1.77918	0.157189	0.307007	1.15142	0.414274	1	1.4653	0.116654	0.245223	-1.1137	0.346234	0.567753	-1.05912	0.298725	0.452259	1.07812	0.970388	1	-1.00237	0.00058758	0.0116034	2.11528	4.59055e-05	0.0014681	2.13736	0.93061	0.956006	1.01044	0.57096	0.991567	1.5739	611	472	558	578	1084	764	1069	1031	605	753	640
1554906_a_at	M-phase phosphoprotein 6	MPHOSPH6	0.756156	0.829385	-1.05155	0.036134	0.251261	-2.01031	0.0432538	0.134937	-1.91176	0.00194336	0.106182	-1.9598	0.266039	0.433771	1.15344	0.0325741	0.124293	-1.4339	0.00786142	0.0296657	-1.56694	0.00202696	0.0259295	-1.50126	0.134474	0.254012	-1.3908	0.466836	0.581346	-1.14559	0.296757	0.449029	1.21405	0.886244	1	1.04348	164	99	198	124	52	93	67	79	71	63	98
1554915_a_at	phosphodiesterase 12	PDE12	0.757945	0.830656	1.02336	0.136858	0.425905	1.19114	0.149242	0.295986	1.16395	0.0530991	0.567726	1.17755	3.65493e-05	0.0007677	1.35865	0.000525391	0.00669333	1.49788	0.348142	0.505132	1.07067	0.0146804	0.0995668	1.25009	0.000347537	0.00892208	-2.306	0.0146662	0.0439419	-2.2425	0.817734	0.881303	1.02832	0.614803	1	-1.35662	909	1315	1342	1289	1699	1382	1295	1407	1324	1546	1433
1554918_a_at	ATP-binding cassette, sub-family C (CFTR/MRP), member 4	ABCC4	0.00841567	0.0521218	13.0299	0.0722722	0.327156	1.67241	0.007233	0.0507099	-7.79104	0.942245	1	-1.11064	0.000309373	0.00351027	1.88196	0.00133333	0.0132861	1.55127	0.462699	0.611578	-1.08324	0.17877	0.489861	1.21479	0.175619	0.303519	-1.22447	0.0128449	0.0401609	-1.4956	0.134863	0.269288	-1.22142	0.0800779	0.409898	-1.34468	290	157	331	266	413	536	258	539	12	43	31
1554919_s_at	hypothetical protein FLJ21062	FLJ21062	0.222059	0.355029	-1.32653	0.172035	0.461949	-1.79252	0.383761	0.555046	-1.35128	0.112729	0.770344	-1.54094	0.517564	0.673165	-1.11164	0.400357	0.617377	1.18977	0.242079	0.389652	1.25428	0.172516	0.479323	1.22299	0.348336	0.482649	-1.27594	0.000609558	0.00585702	-3.39514	0.00107505	0.0172414	-2.6609	1.66231e-05	0.00166489	-2.98351	636	457	302	186	147	236	184	315	233	266	405
1554930_a_at	fucosyltransferase 8 (alpha (1,6) fucosyltransferase)	FUT8	0.419085	0.548534	1.11005	0.153273	0.442857	1.24399	0.237303	0.402522	1.12066	0.130493	0.813922	1.18233	0.17474	0.325334	1.18389	0.0159836	0.0763353	1.37278	0.228444	0.373781	1.15812	0.0334497	0.17122	1.25768	0.264875	0.400026	-1.21527	0.0556472	0.115941	-1.42163	0.332034	0.484032	-1.16981	0.126418	0.525522	-1.28348	459	388	477	549	611	715	572	432	531	476	493
1554966_a_at	filamin A interacting protein 1-like	FILIP1L	0.0314998	0.105988	3.30899	0.0374362	0.253983	-5.35823	0.0265359	0.100643	-17.7303	0.000406271	0.045087	-8.22947	2.01781e-06	9.97853e-05	-1.80512	0.0344986	0.129108	-1.32657	0.837525	0.898434	1.03191	0.227554	0.564602	-1.15461	3.32005e-05	0.00340676	2.27362	0.0162536	0.0472485	-1.17051	1.17121e-05	0.00223226	-2.66129	0.37722	0.87835	-1.6259	1080	2656	1394	1182	145	298	418	317	80	55	126
1554973_a_at	zinc finger and BTB domain containing 26	ZBTB26	0.948523	0.965488	1.02386	0.893636	0.947146	1.05134	0.714903	0.823938	1.02684	0.873524	1	1.03909	0.424226	0.592	-1.21524	0.987819	0.994174	-1.00329	0.0806011	0.173357	1.21888	0.590066	0.958957	1.0959	0.0857188	0.189812	1.79301	0.648246	0.739085	1.07929	0.120038	0.250444	-1.66129	0.708783	1	-1.18961	195	250	190	222	111	140	209	441	218	233	212
1554986_a_at	sorting nexin 19	SNX19	0.00170749	0.023372	1.72407	0.0874674	0.355174	-1.21729	0.00153642	0.0251808	-2.09869	0.270229	1	-1.54085	0.179209	0.331115	-1.19126	0.689091	0.827134	-1.03402	0.205073	0.345662	1.12684	0.68061	1	1.03456	0.0198321	0.0751782	1.85272	0.596045	0.695439	-1.07062	0.00421346	0.0346325	-1.98357	0.46981	0.943648	-1.39065	557	505	596	426	446	381	395	490	262	187	289
1554997_a_at	prostaglandin-endoperoxide synthase 2 (prostaglandin G/H synthase and cyclooxyge	PTGS2	0.00296095	0.0303968	-2.63509	0.00195235	0.0892824	-4.10161	0.0265766	0.100727	-1.55654	1	1	1	7.58203e-07	5.08982e-05	-3.18807	8.25547e-07	6.05369e-05	-3.0588	0.0853622	0.18077	-1.2403	0.00282964	0.0325043	-1.90196	0.000939094	0.0145624	4.05723	0.00435533	0.0194114	2.17865	0.00327746	0.0301507	-1.86227	1	1	1	10746	9477	7542	12115	3516	2622	1853	1732	6701	4550	7312
1555004_a_at	retinoblastoma-like 1 (p107)	RBL1	0.214344	0.346682	2.27961	0.163797	0.453996	2.89877	0.193892	0.352137	1.2716	0.46098	1	2.08519	0.0953448	0.212976	1.5192	0.915998	0.956219	-1.0296	0.00531241	0.0220711	-2.02583	0.220382	0.553661	-1.3973	0.415639	0.545902	-1.20081	0.000295932	0.00387481	2.97101	0.021031	0.0847139	3.56763	0.00174031	0.0351351	3.26932	103	124	64	114	84	212	579	299	160	114	141
1555007_s_at	WD repeat domain 66	WDR66	0.0788863	0.182201	-1.20939	0.120627	0.404009	-1.28024	0.620573	0.755694	-1.05858	0.358314	1	-1.15891	3.76049e-05	0.000783273	-1.56551	0.00121581	0.0124117	-1.57591	0.806331	0.878488	-1.02453	0.0515029	0.228138	-1.27709	0.000436841	0.0100339	4.94025	0.00131807	0.00918076	3.64079	0.167193	0.309489	-1.35692	0.647643	1	2.18888	1401	2205	2211	1899	1746	1160	1531	1590	1903	1837	1864
1555015_a_at	zinc finger protein 398	ZNF398	0.453428	0.57922	1.06289	0.0124363	0.17143	1.31395	0.0668114	0.177034	1.2362	0.0095252	0.242982	1.27507	0.308814	0.480276	1.0803	0.0328695	0.124949	1.1689	0.333912	0.490532	1.07527	0.0773012	0.296307	1.12092	0.491854	0.61718	-1.10191	0.84102	0.88964	-1.02324	0.532467	0.664833	1.07688	0.800439	1	1.02708	475	401	349	460	519	604	512	579	585	552	517
1555021_a_at	scavenger receptor class F, member 1	SCARF1	0.837245	0.890186	-1.0536	0.62376	0.790149	1.15922	0.504076	0.662457	1.22136	0.465286	1	1.19029	0.302841	0.473781	-1.19044	0.310536	0.533419	-1.23571	0.916107	0.948289	-1.02139	0.483422	0.864213	-1.12706	0.265413	0.400537	1.31075	0.126508	0.215532	1.64815	0.444194	0.589008	1.25741	0.213709	0.691826	1.45278	193	83	166	73	160	217	97	123	138	117	138
1555037_a_at	isocitrate dehydrogenase 1 (NADP+), soluble	IDH1	0.00741485	0.0487348	-1.40666	0.00820319	0.148589	1.74369	2.04533e-05	0.00445184	2.45278	1	1	1	0.000219267	0.00271989	-1.38136	0.000101775	0.00207405	1.54415	3.94625e-09	9.83523e-07	2.16721	1	1	1	0.0133389	0.059733	1.29721	0.0560776	0.116558	-1.25067	0.0053543	0.0398002	-1.62238	0.394256	0.891785	-1.24539	11015	11612	10334	9059	17075	18970	15204	22021	25941	28015	23924
1555039_a_at	ATP-binding cassette, sub-family C (CFTR/MRP), member 4	ABCC4	0.0179766	0.0783019	2.33239	0.065434	0.315571	1.60155	0.175822	0.33148	-1.45634	0.859714	1	1.1441	0.380961	0.553052	1.20484	0.0508619	0.167962	1.26147	0.692519	0.798038	1.07814	0.280527	0.636196	1.17246	0.783216	0.850464	1.08302	0.371545	0.488699	-1.13783	0.426415	0.572753	-1.23229	0.356961	0.861434	-1.18318	167	101	136	113	226	250	123	229	83	150	51
1555041_a_at	N-acetylgalactosaminidase, alpha-	NAGA	0.10631	0.219556	1.324	0.0415503	0.264049	1.56428	0.0341918	0.11714	1.18148	0.289787	1	1.37288	5.348e-05	0.00101453	-1.56072	0.00188983	0.0170596	-1.27987	0.00107615	0.00667262	1.28911	0.718723	1	-1.0428	6.55148e-05	0.00425317	2.49647	0.000755388	0.00665413	1.8235	0.0226672	0.0881449	-1.36905	0.776473	1	1.27697	607	536	647	629	728	818	1159	1079	681	667	805
1555058_a_at	lysophosphatidylglycerol acyltransferase 1	LPGAT1	0.035279	0.112987	1.63799	0.523467	0.725763	1.10047	0.0124182	0.0671195	-1.48845	0.766048	1	-1.12847	0.0680356	0.167841	1.27865	0.143541	0.330825	-1.1325	0.00661818	0.0260157	-1.50666	0.027304	0.149905	-1.29883	0.575969	0.687933	-1.10985	0.0142232	0.0430813	1.36809	0.107598	0.233258	1.51837	0.0332831	0.241525	1.44323	700	506	689	683	809	853	487	688	390	500	487
1555063_at	ubiquitin specific peptidase 6 (Tre-2 oncogene)	USP6	0.678502	0.767687	1.19403	0.537761	0.734182	1.30841	0.79206	0.877635	1.09579	0.591294	1	1.2021	0.982975	0.991151	1.00468	0.315376	0.53794	1.2444	0.22441	0.369019	1.26142	0.200464	0.524093	1.25254	0.418939	0.549042	1.16764	0.41073	0.5273	-1.19866	0.158143	0.298097	-1.39961	0.145526	0.568343	-1.29137	150	42	136	100	41	193	96	230	90	184	55
1555082_a_at	NIMA (never in mitosis gene a)- related kinase 11	NEK11	0.0104665	0.0587878	-1.36064	0.10865	0.388179	-1.24324	0.386309	0.55716	1.09443	0.844815	1	-1.05331	0.376771	0.548833	-1.092	0.39642	0.613895	1.08214	0.0825959	0.176394	1.15819	0.133783	0.411098	1.12165	0.376046	0.509581	-1.19691	0.0420961	0.093945	-1.47683	0.153045	0.291837	-1.23387	0.0536659	0.324043	-1.34446	354	384	441	293	263	268	298	355	408	377	457
1555105_a_at	mesoderm induction early response 1 homolog (Xenopus laevis)	MIER1	0.854886	0.902414	-1.03523	0.450307	0.677022	1.18665	0.0501675	0.148128	1.22846	0.201283	0.948951	1.20755	0.7481	0.845317	1.03526	0.99876	0.999359	1.0002	0.503982	0.647461	-1.03862	0.831238	1	-1.01943	0.0846924	0.188444	-1.14168	0.0301881	0.0736466	1.30365	0.00418613	0.0345019	1.48834	0.0352396	0.249304	1.396	599	667	630	831	914	679	1149	494	880	815	796
1555106_a_at	CTD (carboxy-terminal domain, RNA polymerase II, polypeptide A) small phosphatas	CTDSPL2	0.0170725	0.0764599	2.05181	0.0243371	0.2146	1.81719	0.260548	0.429486	-1.12911	0.673382	1	1.35142	0.0252801	0.0830025	1.3499	0.440032	0.648971	1.09144	0.00972893	0.0350121	-1.35493	0.519328	0.897024	-1.08435	0.387881	0.520511	1.17063	0.0149132	0.0444609	1.95017	0.0581602	0.157033	1.66591	0.00949304	0.111125	1.80804	396	292	368	317	593	534	835	533	316	315	341
1555122_at	G protein-coupled receptor 125	GPR125	0.771078	0.841349	1.05393	0.942855	0.970692	-1.01561	0.720333	0.827452	-1.07038	0.792875	1	-1.04228	0.390089	0.561379	-1.12092	0.446637	0.653732	-1.13706	0.896136	0.935131	-1.02044	0.5548	0.928937	-1.07986	0.0361623	0.109527	1.64721	0.19116	0.294886	1.46809	0.710374	0.803455	-1.12202	0.727395	1	1.17967	382	190	251	348	334	305	168	346	332	277	275
1555137_a_at	FYVE, RhoGEF and PH domain containing 6	FGD6	0.664846	0.756187	1.08907	0.260617	0.539888	-1.2319	0.00733838	0.0510321	-1.34162	0.0566919	0.583136	-1.28442	0.757703	0.85192	-1.04776	0.148592	0.338657	-1.21905	0.0233393	0.0678646	-1.18709	0.0703859	0.280005	-1.20361	0.00142012	0.017636	1.86004	0.240421	0.351777	1.16846	0.0288295	0.101578	-1.59188	0.832811	1	-1.11319	1909	1978	1605	1738	1388	1026	2157	1298	1277	1166	1419
1555140_a_at	BCL2-like 2	BCL2L2	0.722147	0.801955	-1.08432	0.323041	0.585769	-1.26473	0.548133	0.698388	-1.16639	0.310269	1	-1.21357	0.342735	0.515184	-1.16737	0.193368	0.401033	1.17572	0.0588282	0.137011	1.34492	0.0512281	0.227479	1.25574	0.377023	0.510601	1.23888	0.0244796	0.0632693	-1.51418	0.0131221	0.0641335	-1.87588	0.00526365	0.0751649	-1.67573	354	243	508	290	210	247	285	361	294	391	358
1555145_at	chromosome 1 open reading frame 96	C1orf96	0.382011	0.51397	1.3257	0.32425	0.586724	1.37831	0.871482	0.927302	1.03968	0.494113	1	1.20899	0.905106	0.945849	-1.02525	0.775971	0.879956	-1.04493	0.915755	0.948097	-1.02171	0.838372	1	-1.03415	0.378399	0.511618	1.32623	0.0721333	0.140426	1.42661	0.829588	0.889566	1.07569	0.429938	0.919359	1.25115	89	96	61	132	87	215	106	113	133	108	53
1555154_a_at	quaking homolog, KH domain RNA binding (mouse)	QKI	0.0334625	0.109549	2.27644	0.0299242	0.231731	2.29491	0.957751	0.975372	1.00812	0.573156	1	1.65152	0.355958	0.528215	1.21872	0.367307	0.587142	1.21921	1	1	1	0.549841	0.9246	1.11764	0.536901	0.656162	1.23279	0.537691	0.64495	1.23752	0.987951	0.991839	1.00384	0.67095	1	1.12068	494	296	551	507	1417	1264	779	781	452	488	549
1555167_s_at	nicotinamide phosphoribosyltransferase	NAMPT	0.00479231	0.0387767	2.24723	0.264119	0.542833	1.17301	0.0107587	0.0618782	-1.91578	0.957702	1	-1.03327	0.000581719	0.00549604	1.63044	0.544647	0.731198	1.06877	0.00171204	0.00950145	-1.58245	1	1	1	3.25729e-05	0.00340133	2.09375	0.00110897	0.00828728	1.43777	0.00618033	0.0422612	-1.45625	0.925875	1	1.06223	4503	3335	5415	4740	6412	5529	4913	4252	2304	2272	2020
1555175_a_at	phenazine biosynthesis-like protein domain containing	PBLD	0.287427	0.424282	1.6122	0.984772	0.992185	1.00609	0.0408861	0.130086	-1.60244	0.589832	1	-1.22689	0.721965	0.828613	1.06247	0.353968	0.574913	1.12117	0.534316	0.673341	1.0707	0.399476	0.780486	1.09678	0.592583	0.70213	1.10502	0.224853	0.333755	-1.174	0.120826	0.251701	-1.2973	0.0875101	0.432013	-1.23258	187	146	180	144	104	72	278	207	50	126	136
1555193_a_at	zinc finger protein 277	ZNF277	0.356335	0.490722	-1.10625	0.410452	0.649718	-1.1656	0.764642	0.857809	-1.05365	0.408111	1	-1.1068	0.598022	0.737008	-1.04452	0.60285	0.772241	-1.07143	0.843874	0.901943	-1.02562	0.631486	0.994344	-1.04767	0.203539	0.335249	-1.15545	0.0846037	0.158512	-1.22796	0.342745	0.494668	-1.06275	0.293362	0.797514	-1.1394	1076	2255	1743	1662	1615	1601	1333	1230	1656	1589	1861
1555201_a_at	required for meiotic nuclear division 1 homolog (S. cerevisiae)	RMND1	0.174566	0.302768	1.14274	0.102052	0.378397	-1.16597	0.00293612	0.0336505	-1.3324	0.0638986	0.613874	-1.24364	0.632284	0.764161	1.02829	0.00570021	0.0376249	-1.21992	0.000135745	0.00147168	-1.26932	0.000127895	0.00370068	-1.24368	0.338189	0.473644	1.08828	0.0340885	0.0804451	1.29631	0.0497683	0.142275	1.19116	0.0253528	0.205351	1.24373	1070	1293	1163	1216	1065	1145	1043	814	825	962	915
1555202_a_at	cyclin-dependent kinase 2B-inhibitor-related protein	P15RS	0.0617453	0.157324	1.67772	0.440674	0.670997	1.16613	0.060193	0.165483	-1.4387	0.86868	1	-1.07458	0.0500515	0.134987	1.33355	0.795785	0.892604	1.03783	0.033258	0.0890068	-1.31425	0.418512	0.799594	-1.10819	0.38323	0.516155	1.1416	0.26904	0.382581	1.26197	0.623461	0.737789	1.10543	0.306622	0.811583	1.1837	1221	747	868	896	1308	1395	758	891	558	762	604
1555205_at	---	---	0.58065	0.687983	1.1203	0.889214	0.945106	1.03712	0.757009	0.853263	-1.0802	0.92322	1	-1.01891	0.827142	0.898588	-1.04043	0.923696	0.961107	1.0198	0.752608	0.842261	1.06277	0.805555	1	1.04033	0.58786	0.697983	1.17444	0.982248	0.988459	-1.00691	0.575662	0.699578	-1.18256	0.729958	1	-1.08769	64	78	138	151	91	156	80	120	102	126	71
1555216_a_at	hypothetical LOC645722	LOC645722	0.013567	0.0675229	-2.22264	0.922975	0.961602	1.02913	0.00166736	0.0260659	2.28738	0.560707	1	1.65825	3.91264e-06	0.000159841	-2.08367	0.565864	0.745965	-1.06171	9.87234e-06	0.000226761	2.0057	0.0754599	0.292231	1.35594	0.00340871	0.028114	1.98036	0.353287	0.470362	1.09883	0.00959897	0.0534943	-1.80224	0.7217	1	-1.20941	182	121	102	110	124	224	77	105	282	298	307
1555225_at	chromosome 1 open reading frame 43	C1orf43	0.135039	0.256105	2.78649	0.740036	0.861742	-1.11736	0.000228618	0.011065	-3.11351	0.450548	1	-1.64454	0.074752	0.179715	-1.28299	0.000450528	0.00603385	-1.73651	3.88834e-05	0.000595385	-1.56976	0.00026271	0.00619167	-1.66561	0.00142284	0.0176597	1.81347	0.0024799	0.0134496	2.15981	0.118618	0.24855	1.19098	0.441582	0.927093	1.6754	289	235	312	316	164	124	489	254	117	74	120
1555226_s_at	chromosome 1 open reading frame 43	C1orf43	0.0894156	0.196633	1.40175	0.280457	0.556169	1.18883	0.0905783	0.214178	-1.1791	1	1	1	0.0303613	0.0945532	1.23841	0.142962	0.330017	1.1468	0.169677	0.302161	-1.07413	1	1	1	0.657148	0.755191	-1.02932	0.129111	0.219037	-1.08338	0.429272	0.575735	-1.05252	0.188634	0.650552	-1.06772	10801	9989	13372	11599	15571	14709	8867	15255	10410	9748	9567
1555240_s_at	guanine nucleotide binding protein (G protein), gamma 12	GNG12	0.2544	0.390358	1.25968	0.20595	0.493714	-1.26978	0.0230984	0.0934582	-1.59951	0.0663456	0.622758	-1.4157	0.817926	0.892148	1.02712	0.699765	0.83414	-1.03364	0.533931	0.673055	-1.0616	0.562608	0.935105	-1.04705	0.512728	0.635767	1.11286	0.183424	0.286108	-1.12652	0.16519	0.307136	-1.25366	0.12815	0.529473	-1.18669	1363	938	1482	1465	1473	924	924	812	680	788	932
1555241_at	chromosome 8 open reading frame 59	C8orf59	0.114788	0.230624	1.30725	0.87149	0.935517	1.05128	0.542809	0.69442	-1.24348	0.748256	1	-1.07789	0.191594	0.346946	1.14821	0.754533	0.866325	-1.06168	0.311786	0.466991	-1.23747	0.371074	0.748256	-1.14226	0.810568	0.869947	1.03354	0.151143	0.246668	1.27001	0.221026	0.369536	1.22879	0.100674	0.467333	1.2494	1351	661	609	382	675	837	984	661	698	482	733
1555243_x_at	chromosome 8 open reading frame 59	C8orf59	0.0990268	0.209687	1.31077	0.211829	0.499955	1.35814	0.879086	0.932044	1.03614	0.497502	1	1.19714	0.0298775	0.093523	1.24401	0.149913	0.340715	1.23698	0.931624	0.957728	-1.01168	0.372288	0.749195	1.10913	0.2283	0.362203	-1.14476	0.561089	0.665541	-1.06314	0.521117	0.655607	1.07677	0.942858	1	1.00869	1131	530	634	500	750	1210	950	886	819	607	789
1555247_a_at	Rap guanine nucleotide exchange factor (GEF) 6	RAPGEF6	0.000237471	0.00910483	2.30957	0.061103	0.307116	1.17478	0.000286367	0.0119883	-1.96596	0.78999	1	-1.18805	0.867947	0.923439	-1.01297	0.297516	0.519184	1.0552	0.129457	0.247358	1.09765	0.169181	0.473948	1.07215	0.000367999	0.00920337	2.89702	0.485978	0.598549	1.06262	0.000203308	0.00771687	-2.72629	0.647181	1	-1.39917	796	737	779	749	786	857	968	985	400	302	442
1555250_a_at	cytoplasmic polyadenylation element binding protein 3	CPEB3	0.041532	0.123888	-1.75737	0.885968	0.943255	1.04626	0.0120611	0.0659573	1.83867	0.535166	1	1.44247	0.0826762	0.192388	-1.3232	0.625582	0.785475	1.1243	0.0121977	0.0415135	1.43511	0.116749	0.379587	1.29481	0.012129	0.0566645	-1.98723	0.224715	0.333595	-1.40426	0.134009	0.268158	1.41515	0.919049	1	1.06364	314	226	142	161	368	123	197	194	433	336	408
1555255_a_at	histidine acid phosphatase domain containing 2A	HISPPD2A	0.153492	0.279167	1.24801	0.2387	0.52266	1.18329	0.605979	0.74424	-1.05469	0.754282	1	1.06572	0.752028	0.848046	-1.04292	0.976239	0.988491	-1.00394	0.637692	0.756694	1.04394	0.867113	1	1.01761	0.131972	0.251278	1.85481	0.307589	0.424077	1.40948	0.234291	0.383754	-1.31595	0.883649	1	1.08469	812	640	617	708	631	978	735	942	800	603	651
1555259_at	sterile alpha motif and leucine zipper containing kinase AZK	ZAK	0.567557	0.677202	1.11952	0.447686	0.67547	-1.18026	0.155774	0.305117	-1.32132	0.168815	0.898334	-1.24681	0.239645	0.403872	-1.15969	0.0167404	0.0786527	-1.42768	0.0540509	0.128324	-1.27085	0.0114329	0.0836368	-1.35178	0.0569656	0.145676	1.46552	0.0168203	0.0484671	1.77083	0.286706	0.439059	1.20833	0.341143	0.84663	1.48958	675	489	378	658	450	449	665	300	366	389	426
1555266_a_at	additional sex combs like 2 (Drosophila)	ASXL2	0.0163905	0.0746785	1.58014	0.0276322	0.224567	1.47296	0.649643	0.778201	-1.07276	0.67554	1	1.20257	0.125391	0.258348	1.19036	0.0858961	0.23735	1.22888	0.636898	0.75604	1.047	0.184608	0.498923	1.14063	0.541151	0.660091	1.11599	0.867845	0.908926	-1.03118	0.31238	0.46494	-1.15079	0.535168	0.976196	-1.08771	343	284	214	250	429	438	299	441	276	183	246
1555270_a_at	Wolfram syndrome 1 (wolframin)	WFS1	0.069705	0.16932	2.23013	0.112428	0.393571	1.79529	0.191536	0.349585	-1.24221	0.734397	1	1.30015	0.920727	0.955221	-1.01264	0.0142736	0.0707598	1.31288	0.00842763	0.031371	1.43134	0.00276727	0.0320699	1.36376	0.0484097	0.131208	1.47914	0.134152	0.22529	-1.16268	0.0103311	0.0559883	-1.71977	0.276958	0.779198	-1.38739	500	471	624	359	920	878	423	1287	481	387	366
1555272_at	radial spoke head 10 homolog B (Chlamydomonas)-like	LOC728194	0.226305	0.359801	1.29585	0.866073	0.933058	1.03687	0.265788	0.435036	-1.24977	0.700268	1	-1.08872	0.516574	0.672321	1.17419	0.475064	0.67715	-1.19007	0.0763115	0.166492	-1.42469	0.187221	0.503038	-1.30131	0.748681	0.824964	-1.12193	0.446421	0.561998	1.36099	0.174794	0.318252	1.52694	0.235145	0.722393	1.44397	328	392	208	428	197	405	420	384	260	314	219
1555274_a_at	selenoprotein I	SELI	0.829761	0.884505	1.02449	0.550439	0.742832	1.07752	0.518299	0.674199	1.05176	0.472541	1	1.06464	0.179217	0.331115	1.11185	0.475773	0.677711	-1.06674	0.00878808	0.0323903	-1.19391	0.0908317	0.328032	-1.12973	0.0130683	0.0590579	-1.30924	0.0014298	0.00964004	1.57113	0.000467234	0.0112692	2.05699	0.085027	0.423918	1.81406	2033	2224	2184	1673	2026	2063	1851	2803	2167	2088	1934
1555278_a_at	cytoskeleton associated protein 5	CKAP5	0.129885	0.249627	1.67752	0.153987	0.443354	1.58657	0.189647	0.347512	-1.05732	0.737108	1	1.2182	0.263639	0.4314	1.17429	0.353057	0.573954	1.13791	0.485937	0.632106	-1.03782	1	1	1	0.0341505	0.105678	1.27609	0.00490898	0.0210151	1.29926	0.860542	0.910008	1.01815	0.530743	0.973803	1.15871	4253	3841	3747	4077	6365	5253	9696	3941	3997	3588	3677
1555279_at	armadillo repeat containing 8	ARMC8	0.0412831	0.123315	1.93939	0.84847	0.923517	1.03226	0.00017862	0.0102463	-1.87879	0.627142	1	-1.27835	0.803666	0.883838	-1.02946	0.222931	0.436817	-1.1363	0.0659465	0.149214	-1.15276	0.11881	0.383871	-1.14323	0.00452374	0.0327579	2.0187	0.0502796	0.107459	1.3524	0.0314934	0.107067	-1.49268	0.98534	1	1.01117	612	602	573	507	522	412	821	613	291	256	364
1555281_x_at	armadillo repeat containing 8	ARMC8	0.0711695	0.171235	1.76209	0.518212	0.722873	1.13607	0.00271681	0.032341	-1.55104	0.802532	1	-1.12309	0.345756	0.518347	-1.11937	0.157709	0.352926	-1.17556	0.347254	0.50442	-1.09233	0.176862	0.48676	-1.13985	0.000402621	0.00966781	2.12818	0.0134941	0.0415862	1.57513	0.143368	0.279958	-1.35111	0.832304	1	1.15763	516	501	548	456	650	326	765	555	273	345	289
1555288_s_at	Fas (TNFRSF6) binding factor 1	FBF1	0.0887052	0.19585	-1.34191	0.914692	0.957682	-1.02145	0.0854157	0.206244	1.31374	0.625744	1	1.14637	0.0256492	0.0838588	-1.26935	0.247468	0.46518	-1.15201	0.216707	0.359873	1.1219	0.913049	1	-1.01093	0.232395	0.366661	1.19524	0.10979	0.19337	1.29667	0.548529	0.67787	1.08486	0.325484	0.83333	1.19077	535	476	345	311	314	401	572	345	522	559	610
1555294_a_at	ELKS/RAB6-interacting/CAST family member 1	ERC1	0.487396	0.60947	1.27556	0.445077	0.673194	-1.30299	0.23367	0.398574	-1.66205	0.195271	0.941106	-1.46078	0.310887	0.482221	1.21429	0.566184	0.74607	1.08789	0.642405	0.760155	-1.08822	0.995072	1	-1.00085	0.479191	0.605636	-1.18647	0.076282	0.146737	-1.32966	0.583422	0.705698	-1.12069	0.239765	0.730172	-1.21626	407	147	224	181	262	212	106	156	115	204	218
1555301_a_at	DIP2 disco-interacting protein 2 homolog A (Drosophila)	DIP2A	0.0197464	0.0823229	2.25952	0.0405157	0.26107	1.74606	0.0281278	0.103976	-1.29407	0.76527	1	1.25941	0.00249399	0.0157042	1.6808	0.0882968	0.241521	1.28253	0.00042591	0.00335087	-1.45281	0.957882	1	-1.00876	0.398462	0.530573	1.12027	0.00250041	0.0135203	2.14767	0.0078451	0.0477556	1.9171	0.000587003	0.0174272	2.03238	365	357	317	422	788	765	539	459	330	264	243
1555306_a_at	endothelin converting enzyme 2	ECE2	0.465874	0.590306	1.14691	0.247082	0.530007	1.32047	0.513841	0.670697	1.15134	0.254869	1	1.23591	0.98077	0.990131	1.00336	0.354553	0.575389	1.1332	0.237484	0.384138	1.13707	0.245222	0.591583	1.13508	0.679596	0.77257	1.08909	0.836415	0.886282	-1.0367	0.344276	0.496108	-1.12906	0.570042	0.991491	-1.08091	181	178	229	86	201	311	193	185	175	245	148
1555311_at	---	---	0.367636	0.500405	-1.19666	0.691194	0.831419	1.10079	0.247356	0.413842	1.31727	0.335216	1	1.20903	0.698236	0.812834	-1.04293	0.164584	0.362155	1.50429	0.130684	0.248913	1.51912	0.0388953	0.189648	1.51193	0.16522	0.290709	-1.13153	0.247047	0.359174	-1.93377	0.3056	0.45784	-1.70899	0.0806748	0.411787	-1.81444	181	432	284	244	211	421	294	330	340	470	264
1555325_s_at	zinc finger protein 26	ZNF26	0.0772332	0.180128	-1.33049	0.574153	0.758119	-1.08903	0.0423566	0.133297	1.22172	0.796018	1	1.06998	0.0237818	0.0793781	-1.23561	0.194233	0.402058	-1.15842	0.202337	0.342301	1.08352	0.744424	1	-1.0283	0.581686	0.692929	1.05148	0.0944362	0.172612	1.32856	0.136125	0.270863	1.26351	0.0311084	0.231875	1.29603	694	645	584	499	749	559	416	500	774	732	755
1555326_a_at	ADAM metallopeptidase domain 9 (meltrin gamma)	ADAM9	0.0242421	0.0922854	1.8373	0.917983	0.959152	-1.01357	0.0019713	0.0279714	-1.86223	0.377738	1	-1.51665	0.591282	0.730986	-1.05539	0.106056	0.272466	1.1698	0.0316888	0.085894	1.27933	1	1	1	0.00532528	0.0356823	1.78924	0.0851109	0.159187	-1.31879	0.00406833	0.0338632	-2.35963	0.0696728	0.3791	-2.20535	5168	3986	4685	4314	4259	4521	3362	5768	2556	2365	2602
1555334_s_at	solute carrier family 30 (zinc transporter), member 5	SLC30A5	0.132286	0.252982	1.20723	0.259208	0.539105	1.13331	0.123149	0.261012	-1.06523	0.835399	1	1.03604	0.006083	0.0296666	1.25774	0.100451	0.263084	1.12668	0.0860435	0.181893	-1.11989	0.979068	1	1.00188	0.0467795	0.128411	-1.31194	0.301098	0.417154	-1.1191	0.204056	0.351294	1.17231	0.894458	1	1.03294	1826	1938	2032	1863	2492	2148	1665	2375	1851	1891	1769
1555337_a_at	zinc finger protein 317	ZNF317	0.218259	0.35092	1.27653	0.801107	0.894782	-1.05238	0.153519	0.301901	-1.3434	0.413908	1	-1.18022	0.505899	0.663496	1.10256	0.742981	0.859405	-1.04677	0.320615	0.476484	-1.15838	0.43303	0.813389	-1.09848	0.642622	0.74382	1.1404	0.827906	0.879457	1.03714	0.738968	0.825752	-1.09955	0.892285	1	-1.02743	1000	732	873	509	503	1004	706	746	528	540	614
1555350_at	periphilin 1	PPHLN1	0.541313	0.655056	-1.20723	0.480654	0.697498	-1.22531	0.926429	0.957654	-1.01498	0.617785	1	-1.11027	0.315548	0.486813	-1.20839	0.108703	0.277393	-1.35171	0.358484	0.514691	-1.10786	0.158295	0.455562	-1.22312	0.429051	0.558645	1.20956	0.15086	0.246423	1.51142	0.184265	0.3299	1.24956	0.127697	0.52855	1.38049	250	214	242	175	130	324	111	154	293	208	153
1555351_s_at	periphilin 1	PPHLN1	1	1	1	0.620636	0.787757	-1.14499	0.602057	0.741224	-1.14499	0.464846	1	-1.14499	0.271793	0.440307	-1.11281	0.115091	0.287918	-1.28236	0.333914	0.490532	-1.161	0.094975	0.336274	-1.22168	0.101285	0.211373	1.24874	0.00433992	0.0193786	1.4783	0.249303	0.399774	1.18383	0.226497	0.710477	1.33106	770	454	302	393	387	541	455	293	467	476	347
1555355_a_at	v-ets erythroblastosis virus E26 oncogene homolog 1 (avian)	ETS1	0.00523279	0.0405803	5.58769	0.169629	0.459432	1.37108	0.0207962	0.0887642	-4.07538	0.848425	1	-1.23727	0.719435	0.827181	1.06348	0.0629356	0.193675	-1.42156	0.000293104	0.00255498	-1.96144	0.00520307	0.0491719	-1.60406	0.0886331	0.193725	1.74067	0.037325	0.0857965	2.44273	0.0396036	0.123604	1.40333	0.331934	0.837601	1.92303	764	380	914	591	833	814	758	1227	167	154	117
1555358_a_at	ectonucleoside triphosphate diphosphohydrolase 4	ENTPD4	0.84328	0.894737	-1.05815	0.0576041	0.300267	-1.62735	0.039418	0.127415	-1.53793	0.0161515	0.319537	-1.58138	0.0658119	0.164268	1.45084	0.394692	0.612475	-1.10213	0.0179625	0.0554895	-1.50589	0.0815096	0.305838	-1.3059	0.0776577	0.177809	-1.75536	0.27345	0.387404	-1.17847	0.144311	0.281183	1.48952	0.767652	1	1.16904	595	459	475	458	506	248	222	245	210	464	333
1555360_a_at	DnaJ (Hsp40) homolog, subfamily C, member 11	DNAJC11	0.00716313	0.0478344	1.31842	0.367603	0.616739	-1.17098	0.0772006	0.193698	-1.54385	0.196539	0.942959	-1.33181	0.816393	0.891298	-1.01311	0.107079	0.274411	-1.14813	0.135575	0.255424	-1.1529	0.0383637	0.187759	-1.15037	0.0297811	0.0971189	1.25994	0.121735	0.209275	1.12829	0.182268	0.327406	-1.11669	0.95423	1	1.0119	2122	1370	1458	1159	1418	1179	1373	1247	1003	898	1143
1555374_at	---	---	0.377547	0.509862	-1.15665	0.711895	0.844006	-1.08703	0.758245	0.854124	1.06405	0.961778	1	-1.00807	0.112011	0.238322	1.15949	0.802193	0.895019	1.05273	0.588023	0.717871	-1.09965	0.848035	1	-1.027	0.0181787	0.0713428	-1.41343	0.65858	0.747363	-1.16019	0.488224	0.627923	1.21827	0.899468	1	1.0401	197	97	159	234	141	217	139	135	206	167	215
1555384_a_at	La ribonucleoprotein domain family, member 4	LARP4	0.0862656	0.192379	1.39523	0.939012	0.96886	1.01353	0.108841	0.240693	-1.3766	0.613651	1	-1.14945	0.0315746	0.0973042	1.22141	0.244376	0.461971	-1.12645	0.00189898	0.0102452	-1.40738	0.016828	0.109115	-1.25466	0.362135	0.496219	-1.09704	0.0236063	0.0617437	1.30916	0.0142347	0.067301	1.43621	0.00803359	0.0993681	1.37268	797	497	590	481	567	662	423	745	395	403	497
1555388_s_at	sorting nexin 25	SNX25	0.285143	0.421945	1.30669	0.458735	0.683297	1.18445	0.186556	0.344024	-1.1032	0.854437	1	1.04545	0.00075443	0.00665783	1.92312	0.282971	0.505575	1.12419	0.00198833	0.0105773	-1.75189	0.177467	0.487894	-1.29958	0.0218145	0.0801393	-2.2624	0.49966	0.611126	-1.0876	0.0206458	0.0836753	2.08018	0.630951	1	1.49982	436	384	357	341	604	541	235	418	328	348	348
1555390_at	chromosome 14 open reading frame 21	C14orf21	0.427441	0.556114	1.26176	0.154094	0.443436	1.28274	0.95713	0.974981	1.01663	0.532228	1	1.14969	0.0845585	0.195467	-1.28434	0.0181907	0.0831602	-1.34262	0.751086	0.841317	-1.0492	0.161019	0.460239	-1.20428	0.0135657	0.060387	1.76752	0.00790144	0.0288138	1.95423	0.477124	0.618083	1.10563	0.489161	0.953968	1.52993	98	101	137	145	137	185	179	116	87	48	171
1555411_a_at	cyclin L1	CCNL1	0.000265241	0.00954498	-2.6526	0.158728	0.449386	-1.90495	0.223312	0.386778	1.39248	1	1	1	5.59644e-06	0.000202922	-1.81893	0.99633	0.997936	1.00099	0.0184495	0.0565908	1.53518	1	1	1	0.0254633	0.0885376	-1.59809	7.71702e-05	0.00197337	-3.07514	0.00210946	0.0242521	-1.92426	0.00752007	0.095467	-2.36723	11154	9459	3878	4270	3481	3579	3430	4608	10890	8456	10502
1555419_a_at	N-acylsphingosine amidohydrolase (acid ceramidase) 1	ASAH1	0.379674	0.51162	1.1315	0.644113	0.803028	1.06253	0.449163	0.615588	-1.06492	0.994299	1	1.00079	0.00840473	0.0375288	1.30009	0.0100074	0.0558247	1.30844	0.783533	0.863806	1.01583	0.0973338	0.341637	1.1479	0.0143211	0.0623013	-1.53324	0.00705583	0.0267136	-1.6706	0.341372	0.493366	-1.08959	0.348287	0.853034	-1.37556	4250	5313	5086	4446	4060	5755	4232	6242	3966	4962	4878
1555420_a_at	Kruppel-like factor 7 (ubiquitous)	KLF7	0.00456196	0.0379428	2.44476	0.77842	0.882812	1.05206	0.0260237	0.0995715	-2.32378	0.355351	1	-1.66518	6.10475e-05	0.00112463	1.88656	0.284407	0.506682	1.15009	0.00930054	0.0338192	-1.52455	0.46003	0.840269	-1.11452	0.200518	0.331718	-1.18697	0.0083262	0.0298359	-1.43558	0.0966794	0.217911	-1.20945	0.0637852	0.359336	-1.31285	3536	2386	2173	1874	3263	2723	2354	2148	984	915	1050
1555426_a_at	OTU domain containing 5	OTUD5	0.302592	0.4391	1.2288	0.69455	0.833739	1.08271	0.390554	0.560894	-1.13493	0.919738	1	-1.01843	0.421425	0.589471	-1.165	0.599148	0.76954	-1.08916	0.616387	0.739808	1.06787	0.910384	1	-1.01586	0.231546	0.365721	1.4658	0.45921	0.573926	1.20581	0.368519	0.51887	-1.21561	0.966755	1	1.01422	713	492	427	496	568	798	560	378	462	497	427
1555427_s_at	synaptotagmin binding, cytoplasmic RNA interacting protein	SYNCRIP	0.14719	0.271947	1.47978	0.980777	0.990507	-1.00441	0.000132393	0.00939709	-1.48631	0.567737	1	-1.19874	0.603614	0.741455	-1.04223	0.172564	0.373051	-1.11325	0.115833	0.227274	-1.08318	0.120741	0.386939	-1.09918	0.00886268	0.0476037	1.27954	0.0503636	0.107611	1.17814	0.275495	0.42766	-1.08607	0.829411	1	1.04944	1483	1398	1591	1445	1144	971	1782	1994	964	928	1047
1555434_a_at	solute carrier family 39 (zinc transporter), member 14	SLC39A14	0.00826535	0.0517073	2.79793	0.137241	0.426126	1.35734	0.039038	0.126716	-2.06133	0.919238	1	-1.0855	0.12342	0.255257	1.22956	0.936585	0.967884	1.00926	0.0821749	0.17572	-1.2706	0.411145	0.791896	-1.09711	0.0435554	0.122922	1.63519	0.0949294	0.173379	1.3764	0.332557	0.484566	-1.18802	0.819052	1	1.10907	1016	520	976	681	991	1145	826	1372	346	377	440
1555436_a_at	AF4/FMR2 family, member 4	AFF4	0.154303	0.280237	-1.42138	0.33074	0.591413	-1.51572	0.837357	0.906868	-1.06637	0.424865	1	-1.25195	0.0919786	0.207553	1.2913	0.509459	0.704368	-1.13818	0.0550083	0.13007	-1.39573	0.11233	0.37231	-1.27652	0.0266611	0.0911243	-1.85897	0.555275	0.660959	-1.10399	0.0413642	0.126941	1.68387	0.672017	1	1.29484	320	182	93	128	144	50	109	174	153	169	166
1555437_at	glutamyl-tRNA synthetase 2, mitochondrial (putative)	EARS2	0.617814	0.71902	-1.08609	0.550135	0.742705	-1.18322	0.715477	0.8241	-1.08943	0.4891	1	-1.13439	0.00402491	0.0220774	-1.38335	0.0935305	0.2509	-1.26134	0.586929	0.716939	1.08049	0.476436	0.857272	-1.0905	0.00827273	0.0457713	1.64231	0.0802745	0.152386	1.31587	0.267767	0.419781	-1.24808	0.89837	1	1.05855	202	133	133	68	62	132	121	138	121	126	116
1555446_s_at	transmembrane protein 1	TMEM1	0.266741	0.402994	1.33512	0.569491	0.755338	1.24833	0.869193	0.92581	-1.06952	0.768538	1	1.09167	0.0581456	0.150074	1.35393	0.537152	0.725719	-1.1024	0.0372269	0.0970765	-1.54438	0.103587	0.354215	-1.31053	0.171169	0.297862	-1.36215	0.0424383	0.0945141	1.3375	0.049487	0.141841	1.82187	0.20033	0.669526	1.57969	306	96	97	101	135	129	255	230	151	91	182
1555448_at	chromosome 14 open reading frame 108	C14orf108	0.106407	0.219652	1.45147	0.408545	0.64778	1.17122	0.18012	0.336685	-1.23928	0.973122	1	-1.01105	0.191323	0.3466	-1.2182	0.52263	0.714212	-1.09128	0.389434	0.545132	1.11853	0.991356	1	-1.00132	0.0225799	0.0819003	2.1161	0.18453	0.287275	1.3479	0.0804299	0.193644	-1.56992	0.990467	1	-1.00762	121	177	134	117	121	208	125	189	112	93	140
1555450_a_at	NMDA receptor regulated 1-like	NARG1L	0.159044	0.285713	1.21429	0.444744	0.673119	1.09057	0.470828	0.634898	-1.11345	0.973649	1	-1.00569	0.0232937	0.0782096	1.37751	0.156255	0.350769	1.16852	0.151599	0.278074	-1.17624	0.95301	1	-1.00665	0.090052	0.195698	-1.67588	0.273671	0.387616	-1.32719	0.232132	0.381485	1.26273	0.985744	1	1.0081	415	295	330	285	401	395	320	329	337	240	368
1555452_at	Ral GEF with PH domain and SH3 binding motif 1	RALGPS1	0.416692	0.54616	-1.18492	0.790133	0.88972	-1.05974	0.476453	0.63953	1.11812	0.852241	1	1.03087	0.134019	0.270508	-1.23467	0.434091	0.644252	-1.11408	0.28034	0.432641	1.11152	0.984973	1	-1.00207	0.222248	0.35583	1.29126	0.405281	0.522301	1.17009	0.384229	0.534286	-1.10356	0.871222	1	1.03812	141	235	163	206	191	254	109	149	175	189	204
1555460_a_at	solute carrier family 39 (zinc transporter), member 6	SLC39A6	0.0759954	0.178219	-1.27872	0.00041016	0.0626339	-2.01716	0.00185578	0.0271096	-1.57748	0.00543007	0.186383	-1.77043	0.161212	0.307464	-1.12044	8.10825e-05	0.00176517	-1.5655	5.77234e-05	0.000795182	-1.381	1.93251e-06	0.000181397	-1.46608	0.295743	0.431476	-1.13947	0.321231	0.437956	-1.14315	0.977471	0.985058	-1.00323	0.558323	0.985792	-1.06863	7046	8668	8471	8382	3286	3687	3886	5286	5412	5112	5352
1555461_at	---	---	0.00174837	0.0236002	-1.92264	0.00187066	0.0881895	-2.14198	0.27254	0.442227	-1.11408	0.416384	1	-1.46578	2.55546e-05	0.000598381	-1.46315	0.000462037	0.00613118	-1.47793	0.623903	0.74576	-1.03068	0.0316094	0.16518	-1.21237	0.475143	0.602493	-1.07031	0.0191863	0.0532195	-1.2301	0.110034	0.236552	-1.14929	0.0204102	0.179099	-1.18832	910	1329	1172	1130	487	395	626	612	1002	1068	999
1555467_a_at	CUG triplet repeat, RNA binding protein 1	CUGBP1	0.350532	0.485187	1.25673	0.770921	0.878856	1.09906	0.661832	0.78763	-1.14346	0.956205	1	-1.01338	0.493761	0.653109	1.09871	0.933998	0.966538	1.01635	0.635494	0.754871	-1.08481	0.832479	1	-1.03093	0.473513	0.601072	1.09784	0.451389	0.566321	1.10627	0.933113	0.95767	1.00768	0.585467	0.99671	1.05698	1552	613	713	645	1052	1404	565	851	894	673	693
1555468_at	neuropilin 2	NRP2	0.8879	0.924393	-1.03916	0.0730973	0.327676	-1.83735	0.0799403	0.197983	-1.76812	0.0158477	0.316924	-1.80207	0.289824	0.460177	1.21382	0.295484	0.517485	-1.18214	0.0796734	0.171879	-1.38095	0.0931494	0.333074	-1.28211	0.255457	0.390378	-1.33108	0.645598	0.737035	-1.09459	0.412696	0.560296	1.21605	0.810123	1	1.06481	203	169	158	80	66	82	130	54	99	43	104
1555476_at	iron-responsive element binding protein 2	IREB2	0.173074	0.301284	-1.44246	0.983798	0.991704	1.00773	0.189168	0.347075	1.45361	0.564983	1	1.23067	0.172577	0.322696	-1.25031	0.968799	0.985109	-1.00842	0.243521	0.391508	1.24257	0.508173	0.886319	1.11482	0.761415	0.834416	1.07143	0.926503	0.950481	1.02273	0.868816	0.91547	-1.04762	0.955141	1	-1.01149	145	136	39	68	46	78	107	160	163	135	119
1555480_a_at	filamin binding LIM protein 1	FBLIM1	0.172878	0.301087	1.18989	0.054571	0.294213	-1.30891	0.0141481	0.072146	-1.55746	0.0202965	0.359482	-1.42241	0.598674	0.737544	1.05946	0.124139	0.302517	1.21285	0.150948	0.277279	1.17319	0.0532678	0.233005	1.19336	0.65362	0.752449	1.10869	0.0199655	0.0547159	-2.05692	0.0167348	0.0740079	-2.2805	0.00086957	0.0222398	-2.16295	4196	3299	3740	3036	2999	3093	2016	2795	2321	2225	2229
1555486_a_at	protor-2	FLJ14213	0.000869635	0.0168169	2.4824	0.0510451	0.286516	-1.26628	0.00024175	0.0113018	-3.14342	0.3031	1	-1.80532	3.85546e-07	3.22306e-05	2.15051	0.21636	0.429098	-1.09672	3.46213e-07	2.20792e-05	-2.23289	0.00957903	0.0748476	-1.5678	0.00136067	0.0173041	-2.01395	0.545314	0.651965	-1.06974	0.0011041	0.0175016	1.88265	0.630475	1	1.40873	585	608	516	702	577	430	427	470	122	228	187
1555487_a_at	ARP3 actin-related protein 3 homolog B (yeast) /// similar to actin-related prot	ACTR3B /// LOC100133409	0.512729	0.631676	1.18108	0.828595	0.910984	1.05207	0.148737	0.295309	-1.12262	0.861952	1	-1.02942	0.486322	0.646662	1.11408	0.778836	0.881992	-1.04748	0.0459577	0.113873	-1.17744	0.387395	0.767744	-1.10888	0.917729	0.945865	-1.01718	0.352677	0.469845	1.25539	0.207996	0.35534	1.27696	0.161308	0.599527	1.26618	613	662	514	573	762	910	397	416	461	546	539
1555491_a_at	hypothetical protein FLJ11286	FLJ11286	0.363278	0.49675	-1.26	0.0819709	0.345839	-1.62643	0.113327	0.247285	-1.29082	0.0549165	0.574867	-1.43932	0.0370826	0.108834	-1.27603	0.273158	0.493574	-1.14837	0.509189	0.651833	1.07199	0.714499	1	-1.03605	0.0321888	0.101995	1.28782	0.484088	0.596866	-1.10848	0.0850631	0.20059	-1.42752	0.284569	0.788438	-1.24793	668	666	511	432	191	479	219	511	419	421	503
1555495_a_at	serologically defined colon cancer antigen 10	SDCCAG10	0.26242	0.398407	1.30066	0.763762	0.874605	1.06098	0.0593166	0.163868	-1.22591	0.761557	1	1.09028	0.242284	0.406897	1.16121	0.959936	0.980188	-1.00608	0.0156019	0.0497472	-1.17666	0.395681	0.776664	-1.08441	0.845817	0.895938	1.0182	0.157506	0.254448	1.12558	0.244123	0.394553	1.10546	0.121473	0.514735	1.11552	4508	3386	4490	3999	6174	4778	3568	2862	3656	3585	3073
1555500_s_at	SLC2A4 regulator	SLC2A4RG	0.804227	0.86567	-1.03686	0.0867637	0.354206	1.49746	0.000513198	0.0159651	1.55266	0.00526079	0.184878	1.52506	5.08157e-05	0.000982029	-1.81482	0.00408034	0.0295999	-1.4177	4.70342e-06	0.00013492	1.43993	0.755386	1	-1.05238	0.002234	0.0225092	3.12251	0.00525345	0.0219761	2.37744	0.0227664	0.088261	-1.31339	0.693618	1	1.56941	443	334	408	391	385	548	744	683	633	629	576
1555501_s_at	arginine/serine-rich coiled-coil 1	RSRC1	0.02892	0.101157	1.81818	0.0119275	0.16912	2.14053	0.235877	0.401013	1.17729	0.449905	1	1.65891	0.221007	0.38245	1.11848	0.120756	0.297034	1.17117	0.359637	0.515775	1.05622	0.173106	0.48037	1.11944	0.0298978	0.0972794	1.36339	0.0275883	0.0689116	1.39255	0.725646	0.815581	1.02138	0.535716	0.976305	1.20697	522	948	857	747	1690	1647	2084	1159	964	891	860
1555514_a_at	protein inhibitor of activated STAT, 2	PIAS2	0.92121	0.946482	1.01099	0.658411	0.811662	-1.05142	0.556841	0.705462	-1.06298	0.528013	1	-1.05717	0.989397	0.994857	1.00088	0.162922	0.360069	-1.1102	0.160033	0.289552	-1.11171	0.0800347	0.302486	-1.11095	0.940436	0.961418	1.00635	0.165972	0.264888	1.15918	0.207965	0.355315	1.15186	0.0924989	0.44491	1.15552	710	694	590	521	630	453	660	649	658	587	640
1555522_s_at	mediator of cell motility 1	MEMO1	0.0259275	0.0956655	1.30541	0.905983	0.953058	1.0143	0.104632	0.234664	-1.287	0.623825	1	-1.11651	0.800516	0.881588	-1.01931	0.258525	0.477249	-1.10695	0.269584	0.421411	-1.10043	0.165159	0.467569	-1.1039	0.0781065	0.178347	1.31276	0.145743	0.239877	1.23936	0.653519	0.760207	-1.05922	0.728095	1	1.09172	2082	2985	2921	3411	2618	2783	3402	2759	2161	2107	2328
1555536_at	anthrax toxin receptor 2	ANTXR2	0.0341695	0.11091	2.82519	0.497665	0.707956	1.24745	0.119204	0.255658	-2.26478	0.828659	1	-1.18414	0.795151	0.878178	-1.04805	0.00265914	0.021725	-1.55426	0.0567091	0.133108	-1.6992	0.00786309	0.0652739	-1.61415	0.171213	0.297862	1.43108	0.000162092	0.00285976	2.18978	0.248063	0.398544	1.53016	0.166479	0.610088	1.85997	569	230	684	279	536	826	328	508	105	394	205
1555542_at	actin filament associated protein 1-like 1	AFAP1L1	0.525012	0.641306	1.30341	0.67779	0.823469	1.18506	0.633111	0.765118	-1.09987	0.878017	1	1.04713	0.541356	0.692194	1.13896	0.808275	0.898438	1.05559	0.508377	0.651101	-1.08402	0.947502	1	-1.01086	0.939119	0.960651	1.013	0.662826	0.751048	1.08207	0.669934	0.773121	1.06818	0.600865	1	1.07513	177	196	322	175	189	506	165	171	166	222	226
1555543_a_at	chloride channel CLIC-like 1	CLCC1	0.902036	0.933998	-1.01339	0.441589	0.671433	1.08786	0.241932	0.4073	1.10243	0.274226	1	1.09514	0.0766841	0.18296	-1.10501	0.0327264	0.124584	-1.12356	0.800811	0.875001	-1.01266	0.185335	0.499766	-1.06794	0.0282923	0.0941725	1.17358	0.00195646	0.0116485	1.29188	0.191186	0.337388	1.1008	0.265792	0.765666	1.19634	1084	1011	1230	1205	1462	1119	998	1349	1418	1274	1233
1555559_s_at	ubiquitin specific peptidase 25	USP25	0.0227116	0.0891471	1.98083	0.162894	0.45358	1.36162	0.126707	0.266661	-1.45475	0.967431	1	1.02451	0.0130591	0.051528	1.47549	0.0632721	0.194379	1.33322	0.691192	0.796975	-1.05214	0.314392	0.680309	1.14695	0.441083	0.569831	1.1696	0.217065	0.325088	-1.28249	0.0362736	0.116903	-1.5	0.0422554	0.279422	-1.38274	611	278	535	473	748	801	445	589	401	310	330
1555561_a_at	UDP-glucose ceramide glucosyltransferase-like 2	UGCGL2	0.157453	0.283913	1.29858	0.244189	0.527563	-1.31387	0.0714058	0.18476	-1.70616	0.0596852	0.598868	-1.48454	0.00174907	0.0121205	1.42351	0.222392	0.43618	1.16183	0.20217	0.342072	-1.15261	0.998905	1	-1.00014	0.00837093	0.0461028	-1.51971	0.0112541	0.036503	-1.68832	0.391495	0.541577	-1.11095	0.365972	0.869534	-1.34009	455	302	636	407	372	407	220	371	222	314	265
1555562_a_at	zinc finger, CCHC domain containing 7	ZCCHC7	0.0719954	0.172418	1.70462	0.231069	0.517002	1.3119	0.0701423	0.182537	-1.29935	0.932742	1	1.04076	0.0227113	0.0767546	1.49143	0.189775	0.396183	1.22989	0.0613973	0.141205	-1.2144	0.868516	1	1.0239	0.522804	0.644052	-1.09444	0.874547	0.913694	-1.03148	0.721043	0.812091	1.06104	0.912066	1	1.01526	577	566	791	679	1149	1004	714	561	588	551	479
1555565_s_at	TAP binding protein (tapasin)	TAPBP	0.00487937	0.0391429	1.46224	0.111009	0.391369	-1.3156	0.0196587	0.0860059	-1.92372	0.117658	0.785945	-1.56258	0.597398	0.73649	-1.09682	0.926942	0.963144	1.01337	0.3908	0.546346	1.10155	0.649611	1	1.0534	0.260633	0.395871	1.39689	0.450983	0.565993	-1.1867	0.0163437	0.0730466	-1.6577	0.214307	0.692793	-1.3832	828	540	535	619	445	556	452	464	349	300	350
1555575_a_at	KDEL (Lys-Asp-Glu-Leu) endoplasmic reticulum protein retention receptor 1	KDELR1	0.12863	0.24825	-1.08989	0.355559	0.608732	1.07591	0.0567445	0.159625	1.17262	0.132022	0.817428	1.23695	0.775441	0.865134	1.03196	0.109593	0.278909	1.1714	0.198952	0.338396	1.12884	0.100223	0.347646	1.14942	0.578623	0.690115	-1.10312	0.18685	0.290091	-1.22203	0.466614	0.60909	-1.10779	0.232261	0.718932	-1.16211	8793	9844	9536	11573	10539	10549	9716	11959	11214	11887	11538
1555578_at	protein tyrosine phosphatase, receptor type, M	PTPRM	0.715463	0.796539	-1.07553	0.769314	0.878119	-1.07061	0.978726	0.987906	1.0046	0.848117	1	-1.03165	0.318593	0.489951	1.15811	0.396347	0.613895	1.11438	0.747866	0.838425	-1.0383	0.775526	1	1.03199	0.15759	0.281909	-1.41958	0.0869254	0.161833	-1.31993	0.677495	0.778593	1.0755	0.768696	1	-1.09104	171	225	125	131	161	211	83	154	155	131	194
1555579_s_at	protein tyrosine phosphatase, receptor type, M	PTPRM	0.778125	0.84661	1.04543	0.991792	0.995373	1.00241	0.838843	0.907888	-1.04291	0.903496	1	-1.01975	0.467863	0.630431	1.07428	0.560266	0.742044	1.07693	0.968166	0.98074	1.00404	0.664491	1	1.03959	0.449652	0.578109	-1.10446	0.240041	0.351311	-1.1582	0.499965	0.637459	-1.04866	0.277894	0.780066	-1.10071	6301	4314	2665	3709	4012	4719	2812	5487	3746	3615	4369
1555594_a_at	muscleblind-like (Drosophila)	MBNL1	0.0742952	0.175677	1.6862	0.439464	0.670058	1.22359	0.251275	0.418667	-1.37807	0.954359	1	-1.02604	0.890015	0.936162	1.0163	0.240853	0.45829	1.15244	0.2629	0.413376	1.16301	0.152441	0.44469	1.15728	0.103748	0.214467	1.30938	0.395743	0.51269	-1.11547	0.0507483	0.143802	-1.46057	0.283068	0.78659	-1.2649	485	284	480	209	389	629	464	302	330	249	240
1555595_at	secernin 3	SCRN3	0.403824	0.534392	1.1714	0.525437	0.726598	-1.13081	0.119905	0.256628	-1.32463	0.189979	0.936208	-1.22007	0.746818	0.844674	1.04309	0.969777	0.985413	-1.00528	0.764033	0.850394	-1.04602	0.830001	1	-1.02488	0.692919	0.783019	1.08528	0.575438	0.678073	-1.13348	0.460679	0.603683	-1.23014	0.379851	0.880471	-1.17983	200	285	338	344	170	223	310	329	191	263	224
1555606_a_at	glycerophosphodiester phosphodiesterase domain containing 1	GDPD1	0.152725	0.278351	1.45902	0.182002	0.471656	-1.25618	0.0115866	0.0644215	-1.83279	0.163426	0.887445	-1.49067	0.114741	0.242411	1.36901	0.331589	0.553229	-1.15033	0.0088933	0.0327003	-1.5536	0.0482311	0.218694	-1.33165	0.422837	0.552378	-1.28349	0.991407	0.994066	1.00312	0.361534	0.512329	1.2875	0.588675	0.997929	1.14531	149	141	119	150	78	143	89	135	114	71	72
1555609_a_at	zinc finger, matrin type 3	ZMAT3	0.0101191	0.057975	-1.99156	0.00377712	0.11399	-2.14355	0.559887	0.707997	-1.07632	0.469917	1	-1.43306	0.0459443	0.127051	-1.32219	0.000968089	0.0105008	1.47397	2.41261e-05	0.000426473	1.63586	1.24164e-05	0.000679861	1.55908	0.0693132	0.165338	-1.40902	4.48866e-05	0.00144403	-4.25816	0.000187031	0.00740225	-3.02207	1.21258e-05	0.00138582	-3.53518	474	404	379	520	192	127	195	315	396	374	528
1555611_s_at	methyl-CpG binding domain protein 1	MBD1	0.0672398	0.165974	2.09394	0.664195	0.815343	1.1249	0.0648154	0.173763	-1.86144	0.747536	1	-1.20328	0.32417	0.496362	1.20299	0.933356	0.966243	-1.01464	0.16553	0.296557	-1.25335	0.484904	0.865863	-1.10865	0.0220255	0.0805497	1.91853	0.185436	0.288395	1.27045	0.0270762	0.0980242	-1.51012	0.950426	1	-1.03485	1818	827	1420	1067	2134	1634	933	1072	705	833	742
1555618_s_at	SUMO1 activating enzyme subunit 1	SAE1	0.162231	0.289424	1.35235	0.0447796	0.271225	1.83586	0.0197249	0.0861593	1.35753	0.30792	1	1.59984	0.0272532	0.0875998	-1.32671	0.291629	0.513512	-1.12535	0.00489758	0.0208347	1.24122	1	1	1	0.0148716	0.06353	1.85507	0.0362172	0.0839621	1.5665	0.0972729	0.218907	-1.18422	1	1	1	2499	2526	3025	2240	4136	3575	6636	4544	3860	3649	3637
1555630_a_at	RAB34, member RAS oncogene family	RAB34	0.20193	0.333342	1.1093	0.573586	0.758071	1.04299	0.162602	0.314402	-1.06357	0.926963	1	-1.00846	0.000412461	0.00429558	-1.39481	0.382787	0.601121	-1.05235	0.000912283	0.0058995	1.33012	1	1	1	0.00129461	0.0168669	1.77528	0.266115	0.379467	1.09693	0.00316744	0.0296416	-1.6184	1	1	1	6031	6622	6742	5934	5893	6370	7751	6404	5884	6162	6012
1555639_a_at	RNA binding motif protein 14	RBM14	0.0238	0.0913858	1.63462	0.370703	0.618828	1.17692	0.137213	0.280811	-1.38889	0.899238	1	-1.05434	0.283783	0.453781	-1.23575	0.273775	0.494243	-1.1412	0.702536	0.806187	1.07457	0.763317	1	-1.04443	0.0922595	0.198702	1.75517	0.146065	0.240215	1.3243	0.358935	0.51038	-1.32535	0.938093	1	1.03941	222	128	129	171	181	248	179	157	100	127	147
1555653_at	heterogeneous nuclear ribonucleoprotein A3	HNRNPA3	0.000887555	0.0169552	-2.38569	0.0500565	0.284145	-1.72353	0.068433	0.17951	1.38419	1	1	1	0.90485	0.945809	1.01604	0.298776	0.520552	1.17831	0.306455	0.461449	1.10613	1	1	1	0.0185262	0.0721839	-2.20879	0.0254196	0.0649356	-2.04177	0.599137	0.718256	1.0818	1	1	1	49432	36597	26821	30063	14730	17463	23883	26843	48285	51392	47304
1555679_a_at	reticulon 4 interacting protein 1	RTN4IP1	0.598548	0.70286	1.13628	0.336863	0.595731	1.30849	0.192815	0.350945	1.15155	0.267688	1	1.23002	0.547244	0.696912	-1.08976	0.924871	0.961729	1.01391	0.0600791	0.139051	1.12013	0.580664	0.951882	1.06258	0.150796	0.273742	1.36725	0.243599	0.3554	1.25625	0.19151	0.337646	-1.08836	0.771332	1	1.08753	532	759	585	539	857	538	1216	549	690	637	770
1555702_a_at	ST3 beta-galactoside alpha-2,3-sialyltransferase 3	ST3GAL3	0.0725911	0.173282	1.50505	0.726963	0.853331	-1.06152	0.0794603	0.197358	-1.59764	0.45037	1	-1.27554	0.0653421	0.163323	1.32877	0.443611	0.651372	1.13559	0.469001	0.617559	-1.13449	0.988262	1	1.00201	0.366062	0.500209	-1.21725	0.328353	0.445147	-1.3312	0.724088	0.814364	-1.09361	0.387386	0.886137	-1.20077	322	184	249	194	227	276	184	207	115	225	151
1555705_a_at	CKLF-like MARVEL transmembrane domain containing 3	CMTM3	0.91446	0.942183	-1.02484	0.741539	0.862457	-1.08445	0.667046	0.79118	-1.05817	0.672561	1	-1.07115	0.262976	0.430478	-1.12938	0.149494	0.340063	-1.17541	0.630229	0.750432	-1.04252	0.252907	0.601179	-1.10871	0.225609	0.35966	1.17343	0.141709	0.234896	1.21511	0.760726	0.841529	1.03552	0.441173	0.926908	1.12531	497	875	749	717	315	595	736	971	677	587	701
1555723_at	OK/SW-cl.79	---	0.832983	0.88698	-1.13004	0.757276	0.871042	-1.19283	0.883855	0.934775	-1.05556	0.7784	1	-1.12	0.706503	0.818941	1.1381	0.199045	0.40793	1.61654	0.23145	0.377204	1.41276	0.113286	0.374163	1.50695	0.643226	0.744479	-1.21805	0.183982	0.286731	-1.87594	0.247443	0.398016	-1.54012	0.103131	0.47407	-1.69153	114	37	56	59	44	137	5	37	100	79	35
1555724_s_at	transgelin	TAGLN	0.0564835	0.149085	-1.64503	0.030117	0.232487	-5.71453	0.0463242	0.14069	-3.47382	0.000678856	0.0598359	-4.32096	0.858648	0.917282	1.01603	0.00619912	0.0398977	-1.18646	0.0498857	0.121227	-1.20059	1	1	1	0.741055	0.819142	-1.03219	0.211151	0.317966	1.06984	0.324348	0.476803	1.10427	1	1	1	3987	11532	8435	5973	805	819	1945	1668	2463	1941	2147
1555730_a_at	cofilin 1 (non-muscle)	CFL1	0.00546572	0.0417006	1.29189	0.297362	0.569129	-1.05698	0.000441031	0.0149389	-1.36551	1	1	1	0.466446	0.629291	-1.05333	0.0702553	0.208193	-1.10917	0.358501	0.514691	-1.06207	1	1	1	0.113847	0.227893	1.19096	0.140749	0.23364	1.13366	0.602831	0.721283	-1.05055	1	1	1	19926	22487	21379	21850	18217	19573	21719	21516	14415	17109	16226
1555731_a_at	adaptor-related protein complex 1, sigma 3 subunit	AP1S3	0.323287	0.459089	1.26136	0.442137	0.671817	-1.16501	0.0176209	0.0809031	-1.4695	0.168632	0.898334	-1.29966	0.372311	0.544798	1.17429	0.297503	0.519184	-1.18874	0.0038917	0.0173951	-1.41437	0.053104	0.232523	-1.29025	0.461381	0.589622	1.24119	0.0749475	0.144653	1.36116	0.785875	0.859038	1.09666	0.376	0.877306	1.22891	2659	2058	2790	2130	2387	2421	988	2476	1816	1619	1703
1555733_s_at	adaptor-related protein complex 1, sigma 3 subunit	AP1S3	0.271984	0.408806	1.38051	0.170827	0.460301	-1.35932	0.00140926	0.0244848	-1.87656	0.0669762	0.625698	-1.5766	0.298936	0.469664	1.2552	0.119643	0.295167	-1.29939	0.000254874	0.00231425	-1.64379	0.00963828	0.0751342	-1.44932	0.19283	0.323155	1.23309	0.9699	0.98039	1.00469	0.245663	0.396215	-1.22734	0.596467	1	-1.09923	1543	1213	1550	1395	1364	1187	431	1212	963	753	788
1555734_x_at	adaptor-related protein complex 1, sigma 3 subunit	AP1S3	0.239423	0.373994	1.44323	0.00669936	0.137275	-2.22843	0.00428234	0.0394955	-3.21613	0.000566964	0.0539188	-2.63269	0.296925	0.467418	1.23328	0.000735567	0.0085795	-2.15659	1.41395e-05	0.000292545	-2.83195	1.73259e-06	0.000165497	-2.44407	0.0814218	0.183402	1.26136	0.0126988	0.0398708	1.77128	0.0879172	0.204979	1.40426	0.0974758	0.458674	1.58777	1762	1685	2048	1246	1126	532	459	908	522	552	617
1555735_a_at	BRCA1 associated protein-1 (ubiquitin carboxy-terminal hydrolase)	BAP1	0.719496	0.799756	1.0291	0.444309	0.672809	-1.07675	0.312688	0.484287	-1.10809	0.242128	1	-1.0922	0.190998	0.346283	1.11298	0.254625	0.472732	1.10519	0.998003	0.998906	-1.0002	0.482086	0.863106	1.05029	0.191908	0.322188	-1.27938	0.0552153	0.11524	-1.49313	0.299938	0.451981	-1.16707	0.17809	0.632001	-1.31012	1916	1420	1618	1443	1561	1259	1597	1524	1482	1445	1228
1555736_a_at	angiotensin II receptor-associated protein	AGTRAP	0.0843534	0.189478	1.49911	0.363736	0.614118	1.16904	0.0101266	0.0598677	-1.28234	0.888015	1	-1.06869	0.0679137	0.167611	1.25373	0.157355	0.352326	1.1653	0.3319	0.488368	-1.05714	0.537604	0.913322	1.0576	0.248638	0.383512	1.11253	0.132228	0.223051	-1.15836	0.0383435	0.120949	-1.2887	0.0408808	0.273838	-1.22006	3197	3513	3849	3834	3084	3530	5578	4634	2899	2885	3062
1555751_a_at	gem (nuclear organelle) associated protein 7	GEMIN7	0.14272	0.266179	1.1974	0.0460422	0.273479	1.33245	0.270378	0.43986	1.11279	0.271956	1	1.22262	0.0619839	0.157211	-1.17174	0.459621	0.663955	-1.05625	0.0536034	0.127639	1.12925	0.715832	1	1.02604	0.0119538	0.0562774	1.56967	0.0375482	0.0861745	1.37225	0.134011	0.268158	-1.14387	0.781544	1	1.12324	1005	1243	1380	1275	1452	2005	1441	1635	1473	1459	1401
1555758_a_at	cyclin-dependent kinase inhibitor 3 (CDK2-associated dual specificity phosphatas	CDKN3	0.325558	0.461377	3.708	0.27437	0.551564	5.90902	0.132085	0.273596	1.59359	1	1	1	0.242395	0.406989	-1.62143	0.284365	0.506682	-1.58019	0.332489	0.489168	1.16924	1	1	1	6.04591e-07	0.00181855	7.25575	6.17841e-05	0.00176077	8.34089	0.461812	0.604725	1.14956	1	1	1	512	621	988	1528	5069	1286	14964	243	1909	1639	1333
1555760_a_at	RNA binding motif protein 15	RBM15	0.0344371	0.111348	1.51647	0.0253414	0.217146	1.5906	0.726389	0.831896	1.04889	0.512676	1	1.31974	0.0304368	0.094686	1.28789	0.104547	0.269836	1.19889	0.274516	0.426415	-1.10861	0.641971	1	1.05123	0.861583	0.907275	1.02438	0.0491471	0.105511	1.45002	0.0313576	0.106907	1.4155	0.00952795	0.111249	1.43276	1816	1386	1228	1359	2322	1944	2948	1994	1572	1146	1506
1555762_s_at	RNA binding motif protein 15	RBM15	0.090099	0.197475	1.26995	0.0157273	0.184711	1.58279	0.0536208	0.154404	1.24634	0.188524	0.934833	1.41456	0.0616191	0.15656	1.17102	0.0664551	0.200717	1.20401	0.902195	0.938915	1.00839	0.223404	0.558008	1.10624	0.985094	0.989933	1.00219	0.0113023	0.0365937	1.48827	0.0242535	0.0914907	1.48501	0.00333854	0.0548822	1.48664	1280	1935	1578	1621	2452	2333	3182	2185	1872	2030	1987
1555764_s_at	translocase of inner mitochondrial membrane 10 homolog (yeast)	TIMM10	0.105937	0.219036	1.20098	0.97879	0.989537	1.00246	0.145246	0.291065	-1.19803	0.588872	1	-1.08864	0.418261	0.586734	1.09692	0.00603083	0.0390931	-1.34629	0.00217277	0.0112736	-1.52085	0.00111201	0.0172968	-1.4288	0.903003	0.935893	-1.02329	0.0244645	0.0632559	1.9133	0.0346003	0.113175	1.95787	0.00343852	0.0560404	1.93558	4884	5789	6599	6709	5262	6216	6770	5792	4347	5564	5861
1555772_a_at	cell division cycle 25 homolog A (S. pombe)	CDC25A	0.0466019	0.132521	4.67742	0.0767443	0.335675	2.7619	0.00412532	0.0387898	-1.69355	0.727455	1	1.67619	0.000539276	0.00520157	3.24879	0.105819	0.271986	1.59923	4.36909e-05	0.000647097	-3.21337	0.501794	0.880006	-1.28118	0.0181066	0.0711242	-2.44962	0.0676943	0.133864	2.00906	0.00961248	0.053539	4.92145	0.3539	0.859115	3.46526	135	148	184	163	597	374	605	164	90	100	68
1555775_a_at	zygote arrest 1	ZAR1	0.536265	0.650764	1.70846	0.713653	0.844806	1.32282	0.347774	0.520579	-1.29154	0.934784	1	1.04854	0.390466	0.56181	1.35603	0.565101	0.745509	1.22151	0.462327	0.611333	-1.1011	0.818447	1	1.05901	0.395774	0.528274	-1.139	0.500124	0.611595	-1.14093	0.990934	0.993408	-1.00169	0.639157	1	-1.06679	105	46	131	130	65	377	29	74	102	63	65
1555778_a_at	periostin, osteoblast specific factor	POSTN	0.098228	0.208792	26.431	0.259511	0.539148	2.28806	0.000150452	0.00972608	-11.5517	0.923889	1	1.18731	2.48443e-08	4.64396e-06	748.464	7.99241e-13	1.94388e-09	180.263	0.000521137	0.00389783	-1.61435	1	1	1	0.00105901	0.0155449	-876.14	7.35298e-05	0.00191628	-543.808	0.0141568	0.0670076	1.61112	1	1	1	179	136	162	193	400	810	93	230	2	23	3
1555780_a_at	Ras homolog enriched in brain	RHEB	0.249435	0.385166	1.1312	0.0249934	0.216509	1.43437	0.0328087	0.114115	1.26801	0.0113353	0.267853	1.9018	0.571193	0.715865	-1.03751	0.21343	0.425662	1.09947	0.00912194	0.0333431	1.15761	1	1	1	0.0644602	0.157344	1.24926	0.116186	0.201934	1.18815	0.456784	0.600524	-1.05144	0.988409	1	1.00327	5275	6624	7397	7423	11557	8244	10089	8435	8507	8885	8290
1555781_at	PQ loop repeat containing 2	PQLC2	0.268152	0.40456	1.43718	0.390954	0.634142	1.28924	0.370219	0.542286	-1.11475	0.790064	1	1.09315	0.93312	0.963285	1.01331	0.988746	0.994433	1.00198	0.915826	0.948097	-1.0127	0.968467	1	-1.00476	0.195425	0.325904	1.29238	0.207994	0.314259	1.21801	0.763034	0.843179	-1.06105	0.744407	1	1.08024	455	620	550	522	722	600	354	1092	585	435	524
1555783_x_at	PQ loop repeat containing 2	PQLC2	0.101516	0.213044	1.60009	0.231665	0.517451	1.32544	0.151745	0.299444	-1.20722	0.86219	1	1.07689	0.736483	0.837748	1.04396	0.708458	0.839701	-1.03913	0.428125	0.581025	-1.10086	0.521024	0.89847	-1.06681	0.173338	0.300535	1.2789	0.0333505	0.0791702	1.32309	0.859099	0.908986	1.03456	0.492355	0.955167	1.17883	782	672	687	603	829	852	627	1329	483	742	542
1555784_s_at	interleukin-1 receptor-associated kinase 1	IRAK1	0.0761739	0.17856	1.68431	0.735134	0.858461	1.06736	0.0129745	0.0691018	-1.57801	0.699915	1	-1.17573	0.731337	0.834667	-1.07064	0.160569	0.356467	-1.28645	0.0614344	0.141275	-1.26666	0.107354	0.361678	-1.27766	0.216239	0.349721	1.50531	0.157592	0.254568	1.63179	0.673101	0.775497	1.08402	0.469844	0.943648	1.35791	1007	772	959	721	1000	1175	503	1014	600	613	596
1555785_a_at	5'-3' exoribonuclease 1	XRN1	0.00830015	0.0518055	1.57081	0.00443492	0.118332	1.35526	0.283051	0.453379	-1.15904	0.80399	1	1.10902	0.0131607	0.0517846	1.23698	0.0133711	0.0677713	1.18928	0.630018	0.750298	-1.03388	0.297449	0.658793	1.07872	0.884023	0.922703	1.01591	0.682413	0.767149	-1.04369	0.448392	0.592463	-1.0603	0.516939	0.966893	-1.05193	283	277	282	222	368	315	378	381	287	207	168
1555786_s_at	CUE domain containing 1	CUEDC1	0.115502	0.231502	3.03892	0.156213	0.445894	2.37398	0.229111	0.393355	-1.2801	0.992946	1	-1.01345	0.0903246	0.205037	1.82527	0.166627	0.365334	1.59224	0.427106	0.580041	-1.17572	0.503106	0.881523	1.22318	0.963034	0.976134	1.01846	0.800348	0.858791	1.11505	0.793293	0.863936	1.09484	0.756912	1	1.10494	904	651	870	765	1345	2160	681	3387	439	773	425
1555788_a_at	tribbles homolog 3 (Drosophila)	TRIB3	0.0919211	0.199752	1.82113	0.185846	0.475032	1.50194	0.382218	0.553853	-1.21252	1	1	1	0.0197843	0.0696967	1.88686	0.0929164	0.249814	1.56923	0.346216	0.503285	-1.18344	1	1	1	0.0484276	0.131224	-3.00316	0.0191169	0.0530745	-2.95494	0.952049	0.96957	1.01632	0.595997	1	-1.4763	6915	3763	9048	6325	13258	12301	5444	8124	5919	6030	4348
1555789_s_at	PHD finger protein 23	PHF23	0.00161377	0.0227957	1.5027	0.00425002	0.116635	1.3275	0.179249	0.335641	-1.13198	0.790121	1	1.10546	0.00876712	0.0387401	1.27618	7.24177e-05	0.00162047	1.31252	0.530076	0.669831	1.04463	0.0368993	0.18271	1.17265	0.290965	0.426569	-1.15061	0.0128612	0.0402003	-1.30312	0.258479	0.409723	-1.13255	0.114657	0.500928	-1.21186	1471	1495	1790	1531	2219	2157	1832	2138	1530	1375	1522
1555790_a_at	zinc finger protein 320 /// transmembrane protein 192	TMEM192 /// ZNF320	0.992447	0.994983	1.00151	0.995831	0.997358	1.00081	0.987592	0.99301	-1.0007	0.999549	1	1.00006	0.411033	0.58035	-1.10037	0.686808	0.825914	-1.04454	0.21638	0.359467	1.05346	0.969826	1	1.00308	0.0199774	0.0755398	1.43008	0.169949	0.269372	1.16401	0.0814682	0.19541	-1.22857	0.971807	1	-1.01114	6329	6353	6658	6463	5595	7682	4283	8264	6715	6658	5671
1555793_a_at	zinc finger protein 545	ZNF545	0.000125218	0.00697255	-1.97984	0.0676146	0.318911	-1.12194	0.000316951	0.012606	1.76466	0.674752	1	1.32798	0.0149335	0.056895	-1.23093	0.0346355	0.129313	-1.20023	0.176437	0.310609	1.0739	0.60621	0.972654	-1.04056	0.161213	0.2865	-1.23596	0.169542	0.268943	1.26941	0.0122846	0.0618308	1.56894	0.140566	0.558324	1.41918	558	548	606	625	489	546	480	568	933	1069	1111
1555797_a_at	actin related protein 2/3 complex, subunit 5, 16kDa	ARPC5	0.037155	0.11623	1.95769	0.0668467	0.31782	1.59898	0.239019	0.404357	-1.22434	1	1	1	0.00465396	0.0244012	1.42383	0.13767	0.322121	1.20983	0.0255994	0.073055	-1.20488	1	1	1	0.36375	0.497866	-1.1207	0.677225	0.7627	1.06462	0.106156	0.231311	1.19312	0.408418	0.903708	1.1797	3295	4979	6263	5345	9434	10122	5517	6718	4252	4270	3830
1555803_a_at	chromosome 11 open reading frame 57	C11orf57	0.361052	0.494802	-1.06168	0.0380263	0.254665	-1.19701	0.0584973	0.162589	-1.12747	0.0125028	0.28079	-1.1612	0.891211	0.936837	-1.0061	0.197644	0.406094	-1.06835	0.200665	0.340296	-1.06029	0.112265	0.37231	-1.06425	0.389398	0.521947	-1.06663	0.25456	0.366826	-1.09449	0.767023	0.846406	-1.02612	0.388037	0.88641	-1.0592	1269	1377	1386	1169	1139	1056	1219	931	1166	1131	1123
1555808_a_at	exonuclease 3'-5' domain-like 2	EXDL2	0.0704613	0.170437	1.33512	0.180663	0.470548	1.24519	0.644703	0.77468	-1.07222	0.750053	1	1.08891	0.744962	0.843397	1.03504	0.125662	0.30449	1.17143	0.148856	0.274413	1.16025	0.0789624	0.299943	1.16626	0.0773078	0.177347	1.46719	0.545829	0.652329	-1.07827	0.0213954	0.0855146	-1.58203	0.411496	0.906385	-1.28245	579	837	689	493	643	849	750	993	588	657	704
1555814_a_at	ras homolog gene family, member A	RHOA	0.0137606	0.0678894	1.37299	0.10411	0.381514	1.18699	0.1424	0.287011	-1.1567	1	1	1	4.37692e-05	0.000869091	1.71265	2.20037e-05	0.000668661	1.45102	0.0737739	0.162304	-1.16608	1	1	1	0.00958634	0.0495732	-1.98405	0.00061382	0.00587874	-1.69505	0.217572	0.366217	1.1705	1	1	1	11738	13633	15976	13484	15729	17818	17899	13638	12915	12049	12472
1555815_a_at	l(3)mbt-like 2 (Drosophila)	L3MBTL2	0.960732	0.97494	-1.00432	0.824068	0.908079	-1.01621	0.878896	0.931933	-1.01184	0.827519	1	-1.01402	0.0420882	0.119456	-1.2355	0.0889667	0.242711	-1.16564	0.37143	0.527179	1.0586	0.515517	0.894082	-1.05503	0.0621709	0.153976	1.47357	0.136911	0.228691	1.30155	0.258287	0.409478	-1.13216	0.804385	1	1.09241	1035	955	913	858	810	907	920	1064	780	1055	913
1555820_a_at	Meckel syndrome, type 1	MKS1	0.0424596	0.12574	1.3582	0.377247	0.623556	1.10982	0.0692349	0.180914	-1.2238	0.888605	1	-1.03791	0.741101	0.840972	1.02814	0.859037	0.926784	1.01352	0.880978	0.925726	-1.01387	0.990447	1	1.00083	0.0876383	0.192295	1.35051	0.397376	0.514283	1.09794	0.263529	0.415588	-1.23004	0.860762	1	-1.04662	544	467	558	416	427	628	612	536	420	352	398
1555821_a_at	AKT1 substrate 1 (proline-rich)	AKT1S1	0.755711	0.829031	1.12119	0.956076	0.977311	-1.01885	0.569184	0.715083	-1.14232	0.76996	1	-1.07706	0.27689	0.446288	-1.22557	0.533357	0.722498	1.09683	0.0130179	0.0436473	1.3471	0.139189	0.421337	1.20675	0.0657945	0.159506	1.55666	0.29035	0.406014	-1.17173	0.000502331	0.011707	-1.82398	0.28694	0.790262	-1.42685	631	334	487	386	604	722	146	332	394	454	544
1555823_at	phosphofurin acidic cluster sorting protein 2	PACS2	0.827836	0.883159	-1.03027	0.019025	0.196064	1.24161	0.158872	0.309285	1.2792	0.0439479	0.516769	1.2604	0.0766215	0.182836	1.15753	1.67611e-05	0.000549621	1.38319	0.0457806	0.113564	1.17146	0.00121354	0.0183367	1.26789	0.013055	0.0590388	-1.3688	0.00131199	0.00915901	-1.5083	0.244418	0.394823	-1.10192	0.337008	0.842801	-1.27347	1748	2046	1951	1970	2127	2686	2432	2334	3267	2042	2521
1555826_at	effector cell peptidase receptor 1	EPR1	0.503923	0.624054	1.2809	0.219404	0.506639	1.79175	0.413262	0.581752	1.39882	0.216404	0.971058	1.59528	0.61777	0.752196	-1.10236	0.0423996	0.148498	-1.59765	0.0866026	0.182826	-1.48459	0.0357921	0.179192	-1.5438	0.410076	0.540725	1.22074	0.0241127	0.0626676	2.32692	0.0590433	0.158543	1.90615	0.0134825	0.139078	2.11654	16	101	204	188	274	214	350	74	234	208	204
1555827_at	Cyclin L1	CCNL1	0.00871063	0.0533538	-1.78428	0.228084	0.514197	-1.77743	0.990385	0.994375	1.00386	0.58441	1	-1.27676	0.010515	0.0441926	-1.49175	0.842594	0.918319	-1.05704	0.317735	0.473209	1.26281	0.586713	0.957094	1.10853	0.284212	0.419593	-1.40954	0.00169491	0.0107051	-3.51491	0.00340252	0.0306892	-2.49365	0.000109728	0.0059038	-2.91749	1216	1306	447	401	312	399	627	558	772	705	925
1555830_s_at	family with sequence similarity 62 (C2 domain containing) member B	FAM62B	0.00744199	0.048798	1.33768	0.0176211	0.190196	1.37714	0.80419	0.885634	1.0295	0.516445	1	1.20332	0.151222	0.294763	1.13267	0.119075	0.294268	1.13231	0.980626	0.988329	-1.00229	0.407718	0.78957	1.06604	0.716604	0.801099	1.0608	0.491989	0.6041	1.09659	0.829683	0.889582	1.03373	0.610807	1	1.06516	1175	1087	1558	1096	1845	1660	1615	1650	1316	1380	1348
1555831_s_at	leucine rich repeat containing 41	LRRC41	0.535238	0.649917	1.12291	0.435844	0.667684	-1.13986	0.00948346	0.0580369	-1.27995	0.134251	0.823414	-1.20585	0.0334222	0.101202	-1.3435	0.516886	0.709569	-1.08035	0.0475139	0.116728	1.21767	1	1	1	0.0268157	0.0914508	1.85229	0.808589	0.864915	1.04272	0.0199328	0.0821679	-1.77641	0.552924	0.983082	-1.36844	3242	2805	3176	2774	3394	2765	1500	2866	2411	2006	2607
1555832_s_at	Homo sapiens, clone IMAGE:4096273, mRNA /// Kruppel-like factor 6	KLF6	0.0590049	0.153209	-1.30048	0.692981	0.832506	-1.05822	0.192572	0.350712	1.22894	1	1	1	0.000433132	0.00443628	-1.40378	0.00146983	0.0142852	-1.37189	0.572737	0.705908	1.06055	1	1	1	0.0129504	0.0587701	1.55892	2.80143e-07	0.000129126	1.96603	0.149495	0.28745	1.26115	1	1	1	23158	26915	14691	24286	22829	21656	17602	22064	31028	21312	30416
1555833_a_at	CDNA FLJ38849 fis, clone MESAN2008936	---	0.259336	0.395303	-1.32073	0.0289965	0.229611	-2.11254	0.07605	0.191845	-1.59952	0.00778484	0.216965	-1.82058	0.617055	0.751663	1.05843	0.253715	0.47168	-1.18212	0.116907	0.228884	-1.21344	0.0803445	0.303292	-1.19856	0.0512151	0.136007	-1.32734	0.0894968	0.165492	-1.37785	0.792251	0.863018	-1.03806	0.469237	0.943648	-1.18406	3452	2678	2024	1851	673	952	1219	1892	1347	1319	1869
1555837_s_at	polymerase (RNA) II (DNA directed) polypeptide B, 140kDa	POLR2B	0.00268319	0.0292049	-1.10314	0.253659	0.534828	-1.05406	0.29184	0.462469	1.04656	0.876125	1	1.01573	0.0435919	0.122547	-1.13734	0.0490028	0.16334	-1.14034	0.983331	0.990043	1.00095	0.22376	0.558511	-1.06752	0.262163	0.397377	1.18824	0.138018	0.23031	1.27852	0.496643	0.634573	1.07598	0.268074	0.768767	1.37899	15479	16969	14695	14583	15044	14477	14088	14951	16401	16234	15527
1555841_at	transmembrane protein with EGF-like and two follistatin-like domains 1 /// chrom	C9orf30 /// TMEFF1	0.0203285	0.0836718	1.90533	0.136118	0.425036	1.28791	0.00444032	0.0402674	-1.47939	0.973549	1	-1.0184	0.0844154	0.195247	1.21223	0.939326	0.969164	1.00807	0.00314342	0.0148075	-1.22522	0.311558	0.677176	-1.09557	0.88812	0.9256	1.02027	0.389389	0.506422	1.15017	0.146964	0.284266	1.12732	0.236256	0.724164	1.13875	2348	1964	2357	1910	3395	3009	1947	2698	1378	1536	1607
1555842_at	hypothetical LOC284356	LOC284356	0.00635818	0.0449656	-2.21314	0.663904	0.815236	-1.24793	0.140378	0.284575	1.77346	0.361866	1	-1.79519	0.000291462	0.00335752	-1.94463	0.871531	0.933316	-1.06232	0.0456435	0.113301	1.73226	0.263134	0.614746	1.33844	0.872945	0.915594	-1.04851	0.0648919	0.12975	-1.61737	0.096388	0.21757	-1.54254	0.0319172	0.235412	-1.57907	3322	1218	743	888	814	1968	916	1247	2887	2448	2743
1555843_at	Heterogeneous nuclear ribonucleoprotein M	HNRNPM	0.283597	0.420324	-1.35953	0.306357	0.574695	-2.07715	0.479453	0.642042	-1.52784	0.18579	0.929479	-1.76064	0.270749	0.439058	-1.17764	0.160856	0.356922	-1.65439	0.328846	0.485122	-1.38939	0.0909576	0.328323	-1.51123	0.812069	0.871041	1.03531	0.13381	0.224932	1.25379	0.241561	0.391801	1.21103	0.111653	0.492813	1.23241	801	262	212	152	141	251	129	166	175	194	202
1555844_s_at	heterogeneous nuclear ribonucleoprotein M	HNRNPM	0.580671	0.687983	1.07658	0.104703	0.382717	1.34826	0.0239068	0.095189	1.25236	0.0307376	0.438266	1.30031	0.196453	0.352653	-1.11203	0.267355	0.48715	-1.10793	0.712682	0.813406	1.01681	1	1	1	0.0277689	0.0932208	1.36539	0.00826402	0.0296842	1.76145	0.0105306	0.0564594	1.29007	0.224786	0.708229	1.5721	8274	9926	8768	7202	8708	10736	15009	11617	10394	10246	11363
1555845_at	CDNA FLJ39218 fis, clone OCBBF2006660	---	0.0299124	0.103147	-1.39121	0.48169	0.697919	1.11584	0.00345041	0.0361148	1.55238	0.399808	1	1.33411	0.507833	0.664936	-1.0654	0.0147052	0.072106	1.40584	0.0017015	0.00946719	1.38673	0.000818482	0.0138685	1.3951	0.0114869	0.0551407	-2.96534	0.0103521	0.0344376	-3.12825	0.767047	0.846406	-1.05494	0.517813	0.967408	-1.5778	1027	930	800	670	877	931	760	1256	1395	1270	1197
1555846_a_at	CDNA FLJ39218 fis, clone OCBBF2006660	---	0.926844	0.950246	1.01195	0.425021	0.660247	1.15429	0.448688	0.615286	1.14066	0.305486	1	1.14747	0.108556	0.233583	1.17238	0.015338	0.074285	1.39583	0.147484	0.272486	1.17436	0.0165859	0.107836	1.27595	0.00387529	0.0301283	-1.66509	0.00179743	0.0110533	-2.04615	0.0786959	0.190911	-1.22886	0.246705	0.741826	-1.53552	814	484	494	483	563	745	541	777	660	553	588
1555847_a_at	hypothetical protein LOC284454	LOC284454	0.785277	0.851954	1.04463	0.711516	0.843748	-1.14039	0.614394	0.750868	-1.19129	0.516057	1	-1.16528	0.194114	0.349968	1.16246	0.992999	0.996089	1.00209	0.527532	0.6672	-1.14465	0.673393	1	-1.07025	0.034168	0.105717	-1.45237	0.0476625	0.102955	-1.36907	0.534504	0.666207	1.06085	0.723745	1	-1.11653	2381	3350	956	1160	1088	2248	1720	1825	1684	1541	1833
1555848_at	MRNA full length insert cDNA clone EUROIMAGE 1652049	---	0.408702	0.539143	-1.14877	0.080996	0.34409	-1.38807	0.0309969	0.110188	-1.20831	0.0376924	0.480755	-1.29197	0.952667	0.974635	1.0066	0.335919	0.557413	-1.10908	0.0660713	0.149434	-1.10592	0.169882	0.475386	-1.10743	0.0786151	0.179188	-1.35748	0.0226738	0.0600054	-1.46614	0.463717	0.606513	-1.08005	0.377457	0.878437	-1.24382	883	934	1083	1056	700	781	948	421	860	821	771
1555851_s_at	selenoprotein W, 1	SEPW1	0.0234185	0.0905382	-1.36537	0.0630922	0.311106	-1.29741	0.528841	0.68264	1.05239	1	1	1	0.00601881	0.0294344	-1.14832	0.00692844	0.0430951	-1.1773	0.58356	0.714194	-1.0195	1	1	1	0.493814	0.619245	1.0343	0.0792793	0.151016	1.1096	0.065553	0.169829	1.07281	0.0308223	0.230903	1.0912	14089	18618	17446	20038	10629	14537	16330	12605	17620	18290	18699
1555852_at	---	---	0.321871	0.457685	1.47764	0.117804	0.399491	2.45027	0.00141224	0.0244973	1.65823	0.158679	0.876395	2.05425	0.400713	0.571207	1.21691	0.015602	0.0751106	1.93976	0.000155167	0.0016191	1.72133	0.00376427	0.0395814	1.83581	0.216769	0.350291	1.21315	0.0711306	0.138898	-1.47619	0.0268172	0.0974489	-1.79084	0.00509015	0.0734128	-1.61836	126	145	158	124	226	324	604	201	226	260	200
1555854_at	Transcribed locus	---	0.319175	0.455362	1.22165	0.00781477	0.146143	4.52003	0.00568499	0.0448123	3.69992	0.00177417	0.101613	4.10998	0.0794656	0.187091	1.45651	2.48483e-05	0.000727106	3.42913	0.0290874	0.0805083	1.74923	0.000956807	0.0155637	2.37319	0.203683	0.335317	-2.61655	0.0102949	0.0343158	-1.97275	0.568691	0.694028	1.32634	0.909053	1	-1.09096	382	317	194	430	1759	1683	1637	901	1035	960	1610
1555858_at	CDNA clone IMAGE:5294561	---	0.000152702	0.00760735	-3.61175	0.283677	0.558722	-2.17314	0.207311	0.368279	1.662	0.954485	1	1.06108	4.14933e-05	0.000832284	-2.25737	0.827331	0.90971	-1.07701	0.0336097	0.0896934	1.71807	0.238815	0.581695	1.33305	0.583494	0.694549	-1.1875	0.0190784	0.0529812	-2.19141	0.00259892	0.0268473	-1.84539	0.000965529	0.0236828	-2.00357	1100	569	153	249	130	217	353	253	854	789	1018
1555860_x_at	CDNA clone IMAGE:5294561	---	0.000433882	0.0123463	-3.74218	0.257848	0.538209	-2.14028	0.143063	0.287972	1.74845	0.924706	1	1.10784	4.2473e-05	0.000845677	-2.08867	0.829993	0.911458	-1.06594	0.0281687	0.0783657	1.66461	0.213991	0.543785	1.31886	0.299727	0.435297	-1.33538	0.00954145	0.0326836	-2.02872	0.0603605	0.160944	-1.5192	0.0158449	0.152425	-1.73737	1158	609	246	245	237	211	353	254	1037	857	1150
1555864_s_at	pyruvate dehydrogenase (lipoamide) alpha 1	PDHA1	0.316747	0.452857	-1.08132	0.779272	0.883362	-1.02213	0.140759	0.285001	1.05791	0.798357	1	1.01813	0.00981125	0.0419932	-1.15009	0.0804068	0.22722	-1.0974	0.144042	0.267746	1.05053	0.628456	0.992009	-1.02292	0.00810167	0.0451649	1.25656	0.0160849	0.0469415	1.20957	0.585788	0.707573	-1.03885	0.696712	1	1.08609	5795	5528	6324	6097	6846	5892	5506	4986	6277	6391	6341
1555866_a_at	hexosaminidase (glycosyl hydrolase family 20, catalytic domain) containing	HEXDC	0.39395	0.525695	1.17738	0.319837	0.58356	-1.21549	0.0656699	0.175116	-1.43108	0.078701	0.679575	-1.3145	0.641379	0.770822	1.06357	0.268991	0.488773	-1.13727	0.109417	0.217719	-1.21432	0.116446	0.379456	-1.1742	0.844567	0.895182	1.04076	0.689412	0.772193	1.04997	0.962798	0.97658	1.00885	0.836541	1	1.02941	753	551	796	506	486	764	407	487	422	389	535
1555870_at	ring finger protein 207 /// hypothetical protein LOC100128518	LOC100128518 /// RNF207	0.0933486	0.201722	1.41808	0.128982	0.415745	-3.29183	0.100117	0.227957	-4.66808	0.0100265	0.250183	-3.86098	0.186146	0.339691	1.21772	0.191681	0.398542	-1.43506	0.0889376	0.186341	-1.6444	0.0316411	0.165212	-1.53528	0.498798	0.62376	-1.14346	0.0428669	0.0952144	-1.37696	0.247853	0.398413	-1.20421	0.0714052	0.384329	-1.28481	1575	912	454	364	203	273	224	304	161	137	148
1555872_a_at	hypothetical locus MGC21881 /// hypothetical LOC728903	LOC728903 /// MGC21881	0.0281101	0.0999333	1.27556	0.00499519	0.121302	1.60335	0.106666	0.237653	1.25698	0.185371	0.929182	1.43017	0.224358	0.386439	1.10967	0.00924663	0.0528034	1.36379	0.062893	0.14389	1.26778	0.00637915	0.0563418	1.31913	0.0334697	0.104424	2.13673	0.14962	0.244754	1.59604	0.482357	0.622913	-1.33878	0.820808	1	1.17149	926	635	976	685	1386	1117	1239	1424	858	1181	1020
1555875_at	Homo sapiens, clone IMAGE:3604678, mRNA	---	0.0831712	0.187921	1.53738	0.870886	0.93524	-1.02702	0.00731548	0.0509546	-1.57892	0.521748	1	-1.24452	0.363318	0.535615	1.15755	0.0266301	0.108233	1.44938	0.0386751	0.0997137	1.32759	0.00857727	0.0693013	1.38933	0.830213	0.884943	1.05368	0.0303587	0.0739128	-1.86164	0.0206325	0.083637	-1.96156	0.00247115	0.0447635	-1.91029	1657	1296	1256	1303	1789	1472	907	1199	756	843	770
1555876_at	CDNA FLJ41690 fis, clone HCASM2009405 /// Homo sapiens, clone IMAGE:3604678, mRN	---	0.0795677	0.183091	2.27429	0.23719	0.521522	1.55469	0.34664	0.519541	-1.46286	0.877999	1	1.11914	0.440946	0.60678	1.20424	0.0061119	0.039477	1.83932	0.0074405	0.0284989	1.88679	0.00100895	0.0161216	1.85969	0.0591727	0.149278	1.92933	0.0126019	0.0396412	-2.10623	0.00325118	0.0300549	-4.0636	0.0103357	0.117519	-2.77443	156	46	120	190	271	276	107	142	155	92	43
1555878_at	Ribosomal protein S24	RPS24	0.0222602	0.0879637	-1.40489	0.250753	0.531744	-2.23008	0.410984	0.579563	-1.58737	0.118535	0.787532	-1.85462	0.00361934	0.0203839	-1.32454	0.169785	0.369549	-1.76294	0.400056	0.554295	-1.36372	0.106047	0.359284	-1.54183	0.289669	0.425268	1.19275	0.609471	0.707336	1.07333	0.262813	0.414834	-1.11126	0.930889	1	-1.01358	8572	4048	1574	2148	1641	1624	1678	2385	2684	2405	2561
1555881_s_at	leucine zipper, putative tumor suppressor 2	LZTS2	0.0342666	0.111106	-1.2664	0.344521	0.601082	-1.12119	0.22817	0.392371	1.12951	0.959634	1	1.01071	0.221319	0.382825	-1.07312	0.151581	0.343065	1.09427	0.027515	0.0770165	1.15951	0.0255285	0.143403	1.12762	0.293148	0.428815	-1.09111	0.0126197	0.0396684	-1.29488	0.0733605	0.182396	-1.18676	0.011549	0.126346	-1.23847	1677	1671	1187	1395	1147	1609	1221	1312	1486	1811	1777
1555882_at	spindlin family, member 3	SPIN3	0.0153247	0.0719638	-1.50345	0.210466	0.498451	-1.80439	0.598626	0.738495	-1.20017	0.236759	0.993938	-1.44152	0.224364	0.386439	-1.1355	0.718572	0.845679	-1.09651	0.95094	0.969678	1.01338	0.832687	1	-1.03556	0.0282022	0.0940637	-1.68323	0.00124101	0.00883125	-2.51087	0.0221041	0.0869527	-1.4917	0.0795558	0.408518	-1.87153	1324	486	544	524	359	308	430	498	718	529	608
1555883_s_at	spindlin family, member 3	SPIN3	0.044226	0.128701	-1.48637	0.307064	0.575112	-1.49075	0.992185	0.995537	-1.00295	0.571149	1	-1.19914	0.0698648	0.171018	-1.23158	0.800241	0.894747	-1.05111	0.480672	0.627252	1.13561	0.755656	1	1.04465	0.583394	0.694468	-1.07314	0.0203211	0.0553963	-1.47941	0.0395494	0.123513	-1.37858	0.00470351	0.0694256	-1.42722	1369	558	521	614	401	444	517	692	597	805	706
1555886_at	prenyl (decaprenyl) diphosphate synthase, subunit 2	PDSS2	0.0455571	0.130854	1.27658	0.256611	0.537204	1.12232	0.135096	0.277763	-1.13745	0.997284	1	1.00074	0.0116147	0.0475442	1.2034	0.0822138	0.230546	1.1424	0.373463	0.529233	-1.04525	0.456726	0.836065	1.04864	0.56967	0.682515	-1.06327	0.156721	0.253444	-1.18615	0.115491	0.244407	-1.11557	0.0837302	0.420552	-1.14978	1035	1127	1369	1219	1362	1500	1393	1076	1095	994	1071
1555888_at	Ubiquitin protein ligase E3 component n-recognin 5	UBR5	0.0841789	0.189264	1.61866	0.151759	0.441394	1.47895	0.675238	0.796712	-1.09447	0.697754	1	1.19632	0.0956006	0.213306	1.27932	0.128556	0.308742	1.30443	0.76199	0.848852	1.0433	0.238267	0.581076	1.17932	0.125721	0.243127	1.25934	0.843218	0.891573	-1.0313	0.168314	0.310713	-1.29876	0.470764	0.943911	-1.14968	356	151	201	242	450	431	294	230	197	221	208
1555889_a_at	cartilage associated protein	CRTAP	6.47482e-05	0.00544161	-1.34363	0.220923	0.50809	-1.17402	0.229947	0.39432	1.14447	1	1	1	0.0475677	0.13041	1.10546	1.61599e-05	0.000535772	1.49001	0.000699456	0.00485166	1.2905	1	1	1	0.00523322	0.0353368	-1.74039	9.01055e-05	0.00212828	-2.47028	0.00315184	0.0295466	-1.41938	1	1	1	10342	16523	14678	15667	11619	12425	11723	12963	15713	16529	17013
1555892_s_at	hypothetical LOC253039	LOC253039	0.0824626	0.186994	-1.48584	0.268296	0.546805	-1.7214	0.685704	0.803422	-1.15854	0.284822	1	-1.38497	0.387825	0.559383	-1.16053	0.323571	0.544974	-1.3723	0.569046	0.702855	-1.15595	0.287403	0.645432	-1.25008	0.376036	0.509581	-1.40929	0.567305	0.671299	-1.22566	0.633321	0.74454	1.14982	0.954013	1	-1.01745	713	340	279	188	171	153	216	343	283	375	352
1555894_s_at	actin-bundling protein with BAIAP2 homology	ABBA-1	0.0258702	0.0956151	-1.57103	0.690979	0.831299	-1.1085	0.153452	0.301868	1.41726	0.728635	1	1.15969	0.112619	0.239263	-2.24496	0.577788	0.754244	-1.27879	0.0191105	0.0580436	1.76474	0.756559	1	1.12082	0.275558	0.411197	2.96136	0.641316	0.733595	1.36205	0.0949358	0.215324	-2.1742	0.911794	1	-1.0977	693	654	329	306	517	411	327	533	652	884	559
1555897_at	amine oxidase (flavin containing) domain 2	AOF2	0.0690932	0.168445	-1.29003	0.0400223	0.259608	-1.63218	0.179671	0.336078	-1.26522	0.0843721	0.696664	-1.42546	0.231392	0.394564	-1.12032	0.220639	0.433776	-1.16503	0.633947	0.75357	-1.05215	0.262938	0.614579	-1.10431	0.256193	0.391062	-1.24823	1.82318e-05	0.000992127	-1.79965	0.0481203	0.139379	-1.44176	0.0118814	0.128491	-1.60095	663	587	358	553	247	365	302	410	439	417	378
1555900_at	CDNA clone IMAGE:5284820	---	0.00228522	0.0269442	-1.81247	0.0049611	0.121276	-2.13699	0.21983	0.383042	-1.17905	0.326106	1	-1.51965	0.000594204	0.0055848	-1.65293	0.298796	0.520552	-1.14927	0.0453299	0.112691	1.27744	0.643948	1	1.05608	0.0829795	0.185719	1.52258	0.197825	0.302606	-1.33131	0.0292542	0.102309	-2.02702	0.124905	0.522639	-1.6071	1243	1238	817	1226	564	374	542	637	970	847	1132
1555905_a_at	chromosome 3 open reading frame 23	C3orf23	0.0265022	0.0967161	1.49505	0.917433	0.959008	1.01268	0.0281766	0.104065	-1.47633	0.606488	1	-1.18341	0.00116207	0.00910631	1.47295	0.547137	0.732953	1.06567	0.00432984	0.0189053	-1.35381	0.318132	0.684603	-1.11225	0.197032	0.327852	-1.35103	0.0328985	0.0783544	-1.49705	0.517104	0.652451	-1.10808	0.317769	0.824431	-1.27353	1111	1309	1649	1451	1386	1165	1325	1714	905	951	973
1555907_at	similar to hCG2014417	LOC100130776	0.0682761	0.167488	1.31671	0.429704	0.663882	1.08778	0.18921	0.347122	-1.21046	0.853551	1	-1.04498	1.07438e-05	0.000322594	-1.88182	0.000586403	0.00726985	-1.31355	0.00503116	0.021248	1.43105	0.897581	1	-1.01823	0.000187152	0.00668356	2.86825	0.00142666	0.00962849	1.49403	0.00574614	0.0408906	-1.9198	0.902458	1	1.11736	669	703	688	902	644	840	864	874	744	612	427
1555908_at	family with sequence similarity 120A	FAM120A	0.0615926	0.157138	1.70732	0.833204	0.914151	1.04322	0.0452939	0.138792	-1.63659	0.655129	1	-1.20901	0.926217	0.958395	-1.01118	0.440424	0.649112	-1.08853	0.443192	0.594735	-1.0906	0.36981	0.747385	-1.08949	0.169407	0.295801	1.24625	0.304813	0.421133	1.15508	0.590738	0.711966	-1.07893	0.840425	1	1.04097	199	108	179	185	125	136	216	223	64	137	99
1555910_at	pentatricopeptide repeat domain 2	PTCD2	0.674447	0.76454	1.03716	0.446012	0.674023	1.06923	0.599353	0.739068	1.03093	0.448713	1	1.05008	0.726009	0.830821	-1.02396	0.872949	0.933952	1.01034	0.474611	0.622113	1.03587	0.662769	1	1.0228	0.301705	0.437291	1.13606	0.449865	0.565048	1.08763	0.644347	0.75358	-1.04453	0.846345	1	1.0225	2166	2193	2327	2529	2892	2081	2544	2336	2479	2514	2420
1555913_at	gon-4-like (C. elegans)	GON4L	0.160052	0.287048	1.20042	0.794891	0.891991	1.04801	0.471894	0.635693	-1.14543	0.800345	1	-1.0411	0.141399	0.280848	1.16052	0.63169	0.789413	-1.05477	0.06757	0.152105	-1.2347	0.163874	0.46514	-1.1405	0.448371	0.577003	-1.12746	0.287779	0.403147	1.17197	0.0900406	0.207966	1.32136	0.107001	0.48297	1.24666	784	455	475	452	602	689	511	468	458	454	557
1555916_at	RNA pseudouridylate synthase domain containing 3	RPUSD3	0.0550002	0.146507	-1.34626	0.277477	0.553244	-1.18781	0.237683	0.402883	1.1334	0.962029	1	-1.01251	0.0385522	0.11219	1.20624	0.000593186	0.00734555	1.42879	0.0407668	0.103945	1.14699	0.00225626	0.0277811	1.26439	0.00221088	0.0224067	-2.02164	2.98662e-05	0.00124911	-2.33989	0.124274	0.256268	-1.15742	0.373196	0.875853	-1.54875	670	983	746	757	451	757	809	640	781	920	963
1555920_at	Chromobox homolog 3 (HP1 gamma homolog, Drosophila)	CBX3	0.178156	0.306732	1.20917	0.611802	0.781991	-1.42385	0.48535	0.647064	-1.72167	0.343415	1	-1.55866	0.406085	0.5758	1.1106	0.645438	0.798027	-1.22549	0.514917	0.656434	-1.35853	0.412926	0.793818	-1.28819	0.872268	0.915019	1.04472	0.636783	0.730095	-1.12062	0.364971	0.515536	-1.17073	0.456985	0.936383	-1.14513	1330	294	206	236	316	424	353	358	231	379	260
1555933_at	KIAA2013	KIAA2013	0.595509	0.700278	1.17507	0.336706	0.595693	1.36082	0.485288	0.647021	1.15808	0.338345	1	1.25945	0.40928	0.578894	1.17312	0.641447	0.795589	1.08526	0.576987	0.70927	-1.09373	0.973129	1	-1.00511	0.534625	0.65445	-1.17216	0.885413	0.921494	1.03331	0.399256	0.548749	1.2112	0.565354	0.988127	1.12226	184	149	143	106	173	327	118	174	134	226	116
1555938_x_at	vimentin	VIM	0.00775878	0.0499562	8.89286	0.741939	0.862691	1.14483	0.097336	0.223787	-7.76786	0.689438	1	-1.5704	0.216815	0.377182	1.18528	0.535838	0.724545	-1.05834	0.13706	0.257558	-1.26556	0.19938	0.522499	-1.15624	0.612262	0.717992	-1.0786	0.405237	0.522275	1.08298	0.355667	0.507188	1.16809	0.313259	0.81915	1.12554	227	71	87	50	90	175	94	139	36	3	10
1555944_at	family with sequence similarity 120A	FAM120A	0.792099	0.856741	1.07159	0.935878	0.967284	1.03011	0.900909	0.944242	-1.04027	0.986541	1	-1.00432	0.936475	0.965324	1.02706	0.789796	0.888955	1.08186	0.852545	0.907944	1.05619	0.788008	1	1.06912	0.963717	0.976553	1.03459	0.77879	0.84267	-1.15502	0.758474	0.839895	-1.19497	0.73716	1	-1.17465	202	107	110	46	98	185	61	135	101	89	126
1555945_s_at	family with sequence similarity 120A	FAM120A	0.99841	0.999009	1.00019	0.162084	0.453046	-1.17399	0.138996	0.282964	-1.17422	0.0660105	0.621496	-1.1741	0.379849	0.552029	1.12897	0.69586	0.831313	-1.04416	0.132296	0.251167	-1.16847	0.311842	0.677402	-1.10631	0.373903	0.507597	-1.24731	0.733445	0.806816	-1.07199	0.404383	0.553166	1.16355	0.814787	1	1.0482	3268	2444	3376	2963	2974	2648	2074	2569	2740	2435	2205
1555947_at	family with sequence similarity 120A	FAM120A	0.876488	0.917003	1.03019	0.439181	0.66989	-1.14103	0.450225	0.616597	-1.17547	0.337326	1	-1.15799	0.585771	0.726288	1.09311	0.71605	0.844086	-1.05639	0.485065	0.631218	-1.14885	0.489671	0.869427	-1.10227	0.603597	0.711332	-1.15968	0.90453	0.935061	-1.03393	0.74299	0.828546	1.12162	0.861718	1	1.0444	194	113	183	133	164	112	121	149	123	120	94
1555948_s_at	family with sequence similarity 120A	FAM120A	0.487324	0.609415	1.07667	0.963643	0.981431	1.00583	0.603363	0.742258	-1.07042	0.759756	1	-1.0309	0.0419469	0.119252	1.14173	0.703372	0.836325	1.03457	0.280927	0.433331	-1.10264	0.647227	1	-1.03342	0.0377924	0.112469	-1.20191	0.651954	0.742259	-1.06301	0.363026	0.513839	1.13067	0.833044	1	1.0357	4792	3101	3396	3622	4383	3508	3160	3947	2800	3752	3475
1555950_a_at	CD55 molecule, decay accelerating factor for complement (Cromer blood group)	CD55	0.39316	0.524867	1.29216	0.13855	0.42792	1.8158	0.0265237	0.100615	1.40524	1	1	1	0.0422128	0.11971	1.53847	0.124171	0.302517	1.3913	0.182901	0.319003	-1.23102	1	1	1	0.0888962	0.193958	-1.97298	0.0207594	0.0563362	1.16494	0.0648593	0.168736	2.29841	1	1	1	9722	5843	9357	9692	18824	20479	5164	18385	12342	12823	10172
1555960_at	histidine triad nucleotide binding protein 1	HINT1	0.00721144	0.0479649	-1.85116	0.299065	0.570177	-2.33362	0.682516	0.801028	-1.26062	0.266297	1	-1.63696	0.00106084	0.00850988	-1.51955	0.171575	0.371692	-1.90367	0.585722	0.715961	-1.23333	0.178344	0.489253	-1.50231	0.182648	0.311475	1.12898	0.0243907	0.0631382	1.3142	0.0629938	0.16564	1.16406	0.0990611	0.463318	1.23913	3209	1196	533	581	505	487	525	848	1005	1167	893
1555961_a_at	histidine triad nucleotide binding protein 1	HINT1	0.0104527	0.0587847	-1.25986	0.144611	0.433998	-1.14424	0.180944	0.337491	1.10104	1	1	1	0.000265574	0.00313252	-1.22209	0.00146536	0.0142546	-1.19762	0.52091	0.661526	1.02795	1	1	1	0.0292199	0.0958816	1.18425	0.00165118	0.0105128	1.25426	0.371173	0.521073	1.05911	1	1	1	32956	38665	42329	42611	36624	37826	29596	32779	45086	44550	41324
1555964_at	ADP-ribosylation factor-like 17 pseudogene 1 /// ADP-ribosylation factor-like 17	ARL17 /// ARL17P1	0.332764	0.468497	-1.24722	0.427975	0.662549	-1.27394	0.925908	0.957436	-1.02143	0.544688	1	-1.1338	0.463927	0.626789	-1.08516	0.18707	0.3924	-1.29059	0.297226	0.450776	-1.17069	0.119905	0.385799	-1.22738	0.867412	0.911289	-1.02071	0.307761	0.424206	1.30502	0.237753	0.387609	1.33205	0.113495	0.497657	1.31853	196	68	135	173	98	73	178	100	140	139	169
1555967_at	CDNA FLJ30424 fis, clone BRACE2008881, weakly similar to ZINC FINGER PROTEIN 195	---	4.79393e-05	0.00465815	-3.13859	0.0526853	0.290311	-2.17736	0.0829271	0.202535	1.44147	0.954746	1	-1.05222	3.62596e-07	3.10831e-05	-1.81879	0.0573014	0.182046	-1.40334	0.0482412	0.117994	1.27422	0.940527	1	1.01101	0.0058173	0.037563	-1.52546	0.00862565	0.0305741	-1.45416	0.509021	0.64574	1.04903	0.683863	1	-1.1516	1861	912	1041	1072	525	609	643	467	1850	1899	1720
1555968_a_at	CDNA FLJ30424 fis, clone BRACE2008881, weakly similar to ZINC FINGER PROTEIN 195	---	0.00150267	0.0219011	-2.36817	0.165478	0.455456	-2.09007	0.675779	0.797004	1.13305	0.739731	1	-1.24107	0.0163376	0.0607109	-1.29208	0.356685	0.576992	-1.30022	0.936527	0.960754	1.01516	0.558444	0.931999	-1.10245	0.00664531	0.0406346	-2.41308	0.000198774	0.00313692	-1.96472	0.164434	0.306229	1.22821	0.837611	1	-1.15129	2220	835	809	916	548	458	857	424	1425	1270	1447
1555970_at	Clone JkA8 mRNA induced upon T-cell activation, 3' end	---	0.207212	0.338975	-1.35033	0.898971	0.94973	1.03357	0.0790025	0.196694	1.39567	0.510949	1	1.21462	0.321974	0.493836	1.17326	0.0770483	0.220867	1.314	0.563669	0.6984	1.07397	0.202314	0.527065	1.17379	0.048621	0.131518	-1.87463	0.0196828	0.0541808	-1.63968	0.491413	0.630604	1.14329	0.795359	1	-1.1408	632	759	380	582	928	649	330	525	889	879	924
1555971_s_at	F-box protein 28	FBXO28	0.0834123	0.188281	1.26466	0.279074	0.554796	1.13544	0.210414	0.372168	-1.11381	0.93735	1	1.01663	0.154762	0.299445	1.10009	0.134191	0.317299	-1.11109	0.000934442	0.00601232	-1.25143	0.0101565	0.0776802	-1.17599	0.307257	0.443087	1.07081	0.000675387	0.00622637	1.57436	0.00360029	0.031516	1.47024	0.000261853	0.0102302	1.5223	2675	2773	3426	2880	4174	3009	3020	3143	2645	2866	2271
1555972_s_at	F-box protein 28	FBXO28	0.0478426	0.134671	1.9277	0.406664	0.646197	1.21033	0.0794525	0.197358	-1.59272	0.876113	1	-1.08803	0.00342407	0.0196487	1.77216	0.132023	0.313853	1.27988	0.0612252	0.140928	-1.33228	0.983723	1	-1.00335	0.146821	0.269083	-1.52814	0.0451668	0.0989244	-1.45368	0.819468	0.882422	1.05122	0.688173	1	-1.15	826	575	965	520	1237	855	800	601	446	379	512
1555973_at	Partial mRNA; ID YG81-5A	---	0.74213	0.817372	-1.08375	0.872265	0.936013	1.04268	0.253913	0.421626	1.13001	0.631586	1	1.08634	0.445957	0.610923	-1.12882	0.748959	0.862998	-1.05483	0.370485	0.52632	1.07653	0.933958	1	1.00994	0.182591	0.311437	1.21793	0.169228	0.268622	1.24904	0.861493	0.910808	1.02554	0.496092	0.957701	1.13729	427	320	434	342	453	264	626	245	399	416	508
1555974_a_at	Partial mRNA; ID YG81-5A	---	0.476617	0.599691	1.1388	0.402169	0.642422	1.1815	0.71031	0.82094	1.0375	0.457132	1	1.1095	0.551739	0.700472	1.06792	0.857851	0.926238	1.02275	0.489334	0.635062	-1.04986	0.894335	1	-1.01222	0.663985	0.76083	1.04358	0.08395	0.157642	1.2723	0.0894971	0.207389	1.21917	0.0333204	0.241634	1.24573	611	451	523	415	471	546	850	496	478	559	499
1555977_at	CDNA FLJ33153 fis, clone UTERU2000332	---	0.990346	0.993421	-1.00228	0.776402	0.881953	1.1528	0.761017	0.855622	1.15543	0.660869	1	1.15412	0.699055	0.813526	1.05214	0.28515	0.507586	1.38895	0.324786	0.480837	1.31281	0.143316	0.428446	1.34979	0.305988	0.441727	-1.18036	0.0178678	0.0505186	-1.87054	0.0413732	0.126941	-1.58472	0.0024541	0.0445291	-1.71581	1362	345	230	347	389	571	797	876	748	645	584
1555978_s_at	CDNA FLJ33153 fis, clone UTERU2000332	---	0.753492	0.827155	-1.07572	0.716767	0.846588	1.20916	0.583122	0.726501	1.30071	0.511028	1	1.25493	0.57942	0.721919	-1.08777	0.362412	0.582466	1.29268	0.197617	0.336601	1.40437	0.129951	0.404637	1.34728	0.540132	0.659219	1.10764	0.0700274	0.137215	-1.39553	0.027379	0.0986038	-1.54575	0.0103177	0.117376	-1.4668	770	215	110	172	174	366	455	537	506	340	440
1555981_at	chromosome 17 open reading frame 65	C17orf65	0.878101	0.918159	1.05061	0.269405	0.547727	-1.42628	0.08955	0.212418	-1.49847	0.0876326	0.705104	-1.46148	0.427662	0.595112	-1.16029	0.946761	0.973342	1.01076	0.246992	0.395592	1.15036	0.560832	0.934443	1.07558	0.319759	0.455558	1.28801	0.334748	0.451053	-1.22083	0.0266567	0.0971207	-1.57245	0.119976	0.512195	-1.37451	327	269	181	200	74	149	307	155	149	155	190
1555982_at	zinc finger, FYVE domain containing 16	ZFYVE16	0.0925784	0.200557	-1.48972	0.28773	0.561609	-1.29177	0.260482	0.42941	1.15323	0.914344	1	-1.03769	0.92362	0.956803	1.01168	0.761691	0.871176	-1.04091	0.684952	0.792477	-1.04405	0.675181	1	-1.04265	0.0777829	0.177915	-1.55586	0.21072	0.317449	-1.21931	0.241761	0.391923	1.27602	0.905754	1	1.04808	200	235	330	240	207	84	270	217	290	286	306
1555989_at	Transcribed locus	---	0.000141487	0.00737032	-1.63183	0.0010638	0.0766322	-5.60208	0.00178956	0.0267238	-3.43299	2.61847e-05	0.00932434	-4.25717	0.0149355	0.056895	-1.28981	0.0023155	0.0196659	-1.39313	0.0208703	0.0622549	-1.24831	0.000326783	0.0071717	-1.31584	0.377363	0.510855	-1.3196	0.000705494	0.00639636	-6.91903	0.000103566	0.00542421	-5.24327	1.12244e-07	7.51348e-05	-5.96571	1722	2110	2365	1898	336	327	414	368	622	553	592
1555996_s_at	eukaryotic translation initiation factor 4A, isoform 2	EIF4A2	0.0978923	0.208302	1.57154	0.668028	0.817162	-1.26428	0.332376	0.504438	-1.98686	0.299625	1	-1.54527	0.258495	0.425649	1.18828	0.588342	0.761977	-1.21913	0.355063	0.511686	-1.49036	0.300438	0.662706	-1.33517	0.0649424	0.158165	1.44134	0.361747	0.478657	1.11688	0.138781	0.274186	-1.2905	0.859078	1	-1.05721	2957	1240	580	514	902	1053	734	1496	638	516	799
1556000_s_at	BTB (POZ) domain containing 7	BTBD7	0.0613914	0.156846	1.30289	0.948946	0.973666	-1.00648	0.00859269	0.0554015	-1.31133	0.557238	1	-1.13886	0.00105083	0.00845774	1.39201	0.921167	0.959673	1.00661	0.000151596	0.00159334	-1.37973	0.0787837	0.299943	-1.17254	0.0187588	0.0727633	-1.4901	0.770308	0.835673	-1.02543	0.0293725	0.102563	1.45314	0.617335	1	1.21417	1671	1331	1463	1436	1642	1566	1106	1549	1048	1151	1240
1556006_s_at	Casein kinase 1, alpha 1	CSNK1A1	0.000813567	0.0163794	-2.15269	0.172749	0.462491	-2.13685	0.982083	0.989522	1.00741	0.12986	0.813037	-2.43189	1.98704e-05	0.000502343	-1.90719	0.132843	0.314968	-1.67959	0.775037	0.857667	1.07676	0.42032	0.801053	-1.20256	0.121118	0.237322	1.25517	0.427232	0.543384	-1.17143	0.11642	0.24561	-1.47034	0.155305	0.587898	-1.30398	3508	2648	983	1090	772	985	849	1245	2113	1679	2227
1556007_s_at	---	---	0.00264553	0.0289021	-2.73801	0.225567	0.512084	-2.47228	0.806157	0.886524	1.10748	0.138743	0.836354	-2.93498	0.00896212	0.039401	-1.61293	0.229598	0.444679	-1.68561	0.985545	0.990888	1.00543	1	1	1	0.161646	0.28694	-1.80799	0.0217203	0.0580932	-1.38811	0.412863	0.560488	1.30249	0.982381	1	1.01145	4514	3101	742	919	483	1062	1073	1134	2593	1853	2922
1556009_at	peroxisome biogenesis factor 13	PEX13	0.0727572	0.1734	1.26471	0.0399051	0.259608	1.36846	0.302074	0.473907	1.08204	0.387505	1	1.22525	0.100027	0.220303	1.17481	0.0449585	0.154075	1.17898	0.962364	0.977328	-1.004	0.309518	0.674365	1.08665	0.809385	0.869065	-1.04381	0.537543	0.644843	1.08247	0.525683	0.65941	1.1299	0.467332	0.943271	1.10619	338	363	365	348	491	577	391	476	417	410	387
1556021_at	MRNA; cDNA DKFZp586C1322 (from clone DKFZp586C1322)	---	0.0171044	0.0764599	1.56512	0.241179	0.525246	1.27256	0.368906	0.540984	-1.2299	0.916672	1	1.04282	0.000321466	0.00359667	1.54659	0.00554331	0.0368698	1.63446	0.348431	0.505455	1.14354	0.0227784	0.132986	1.37354	0.0729406	0.17063	-1.50508	0.0156718	0.0460762	-2.63198	0.0580974	0.156938	-1.74874	0.0116685	0.127076	-2.10132	411	229	195	251	268	345	374	395	205	212	228
1556035_s_at	zinc finger protein 207	ZNF207	0.00467012	0.0382555	-2.32078	0.332411	0.592589	-1.78652	0.495316	0.655648	1.29905	0.914616	1	-1.07596	0.214148	0.373893	-1.1635	0.970974	0.985749	-1.00945	0.556785	0.692683	1.12151	0.700848	1	1.06451	0.014605	0.0628958	-1.79035	0.00577679	0.023355	-1.71106	0.730445	0.819445	1.04633	0.655377	1	-1.22642	2339	1418	349	639	429	450	781	996	1812	1139	1680
1556043_a_at	Hypothetical protein LOC100131039	LOC100131039	0.015753	0.0730011	-1.96952	0.655042	0.809385	-1.16981	0.0919369	0.216094	1.68362	0.71627	1	1.26923	0.187824	0.342004	-1.23159	0.528927	0.719344	-1.17044	0.606549	0.732283	1.10072	0.967861	1	-1.00704	0.0449003	0.125308	-1.89267	0.624674	0.719971	1.17178	0.0178259	0.0767664	2.21779	0.462738	0.939647	1.69479	356	199	109	142	93	192	188	216	445	255	321
1556047_s_at	melanoma antigen family E, 1	MAGEE1	0.015469	0.0722876	-1.72512	0.525619	0.726664	-1.21947	0.168607	0.322106	1.41464	0.82485	1	1.11734	0.0911522	0.20629	1.29674	0.0207344	0.0913232	1.65101	0.384435	0.540472	1.13666	0.0575801	0.245431	1.31578	0.0103874	0.0519128	-5.37411	0.00482232	0.0207712	-4.99113	0.716163	0.80798	1.07673	0.645246	1	-1.56606	264	858	673	472	312	678	419	450	663	870	938
1556049_at	reticulon 4	RTN4	0.0129865	0.0657758	-2.25485	0.25737	0.537885	-1.64958	0.312688	0.484287	1.36692	0.984176	1	-1.01362	0.132435	0.268197	-1.26188	0.313406	0.536098	-1.18764	0.667293	0.778359	1.07606	0.801924	1	-1.03682	0.4641	0.592158	-1.17635	0.817722	0.871243	-1.03176	0.542586	0.673049	1.14014	0.745287	1	1.05468	441	439	184	127	107	187	244	184	483	261	469
1556051_a_at	bicaudal D homolog 1 (Drosophila)	BICD1	0.00434098	0.0369554	-1.63445	0.0265339	0.221197	-1.329	0.0711393	0.184247	1.22984	0.983374	1	-1.00894	0.0825768	0.192198	1.23376	0.638578	0.793893	1.03365	0.143723	0.267429	-1.1755	0.408239	0.790061	-1.08454	0.0192488	0.0739623	-2.49386	0.0139131	0.042442	-1.49693	0.0536521	0.149299	1.66598	0.85106	1	1.16701	608	562	436	539	350	389	430	445	611	569	701
1556056_at	SNF1-like kinase 2	SNF1LK2	0.215937	0.348531	1.21904	0.420034	0.65654	1.1419	0.614207	0.750851	-1.06755	0.829853	1	1.03931	0.249474	0.415082	-1.12835	0.389198	0.607514	-1.06312	0.580756	0.712036	1.06339	0.960698	1	-1.0041	0.0954449	0.203201	1.37341	0.0347112	0.0814725	1.19258	0.424883	0.571333	-1.15164	0.916021	1	1.03045	222	218	331	272	303	383	284	221	201	243	263
1556058_s_at	spen homolog, transcriptional regulator (Drosophila)	SPEN	0.346799	0.481473	-1.17444	0.730567	0.855506	-1.08418	0.687695	0.804537	1.08326	0.986766	1	1.00281	0.704291	0.817207	-1.06928	0.213237	0.425512	1.17655	0.189709	0.32715	1.24155	0.135663	0.414605	1.20921	0.952343	0.969877	-1.01901	0.0518459	0.10989	-1.41141	0.245978	0.396448	-1.38507	0.0905967	0.44058	-1.39812	369	307	155	238	230	169	253	334	226	334	280
1556059_s_at	spen homolog, transcriptional regulator (Drosophila)	SPEN	0.480744	0.603484	-1.0863	0.722521	0.85065	-1.05971	0.86428	0.922889	1.0251	0.892125	1	-1.01587	0.704021	0.817112	-1.03437	0.985348	0.993596	1.00213	0.734617	0.828569	1.03534	0.825224	1	1.01886	0.809859	0.869359	-1.03637	0.629472	0.723501	-1.08804	0.749649	0.833521	-1.04985	0.603208	1	-1.0686	1886	1587	1036	1348	1165	1204	1443	1715	1585	1235	1518
1556060_a_at	KIAA1702 protein	KIAA1702	0.0589282	0.153097	-1.51599	0.0843214	0.349359	-1.49131	0.888436	0.937097	1.01655	0.614191	1	-1.18547	0.0881051	0.201517	-1.25324	0.00451754	0.0318653	-1.34331	0.629684	0.750024	-1.05765	0.109231	0.365649	-1.18684	0.649828	0.749869	1.0929	0.00051026	0.00525854	1.24077	0.563977	0.690615	1.1353	0.22592	0.709569	1.18804	3739	3039	2767	2299	1567	1873	1468	3034	3118	2734	2865
1556061_at	ribonuclease P/MRP 30kDa subunit	RPP30	0.202697	0.334176	-1.51511	0.330663	0.591413	-1.36355	0.361516	0.533372	1.11115	0.817502	1	-1.08429	0.0797724	0.187543	-1.34282	0.046436	0.157324	-1.40044	0.839419	0.899842	-1.01707	0.199811	0.52297	-1.18519	0.220661	0.354204	1.17536	0.00698438	0.0265391	1.4445	0.188707	0.33462	1.22899	0.104689	0.47809	1.33675	651	803	784	785	488	256	1052	421	1055	816	720
1556062_at	ribonuclease P/MRP 30kDa subunit	RPP30	0.63531	0.733164	-1.17353	0.412039	0.650804	-1.78529	0.502526	0.661256	-1.5213	0.262222	1	-1.64276	0.52847	0.681869	-1.15982	0.614495	0.779096	-1.19355	0.859967	0.913246	-1.05915	0.630449	0.99352	-1.12406	0.69595	0.785543	1.1462	0.406575	0.523502	-1.26786	0.178529	0.322822	-1.45322	0.201563	0.671098	-1.35422	338	164	34	71	66	46	162	66	132	71	96
1556063_s_at	ribonuclease P/MRP 30kDa subunit	RPP30	0.347134	0.481746	-1.37262	0.283083	0.558059	-1.47529	0.761242	0.855633	-1.07479	0.393849	1	-1.24359	0.12045	0.250837	-1.27105	0.17025	0.370041	-1.24824	0.937783	0.961507	1.00873	0.383061	0.762386	-1.11151	0.217076	0.350526	1.20652	0.431537	0.54745	1.11496	0.21866	0.367319	-1.08213	0.908527	1	1.01953	280	218	132	146	47	118	241	120	230	114	201
1556064_at	hypothetical protein LOC284926	LOC284926	0.0486481	0.136189	-1.76067	0.0955592	0.367965	-1.66311	0.706671	0.81778	1.05866	0.677832	1	-1.20486	0.156339	0.301298	1.17593	0.132425	0.314395	-1.28944	0.00981072	0.0352253	-1.39039	0.0136746	0.0951866	-1.34729	0.0059735	0.0381512	-2.06591	0.931631	0.953975	-1.01648	0.00514126	0.038748	2.03242	0.58947	0.997929	1.5081	269	170	329	323	124	74	199	259	323	283	254
1556081_at	CDNA FLJ33441 fis, clone BRACE2021932	---	0.00559522	0.0421673	-8.14173	0.0166739	0.187855	-3.71654	0.0245917	0.0967477	2.19068	0.893178	1	1.22987	0.0013297	0.0100161	-2.62812	0.176927	0.378633	-1.37875	0.0120592	0.0410938	1.70483	0.334884	0.70455	1.282	0.0375121	0.111927	-2.512	0.0247784	0.0638012	-2.448	0.918844	0.948765	1.02614	0.609953	1	-1.39408	169	125	109	69	29	3	70	25	289	186	209
1556088_at	RPA interacting protein	RPAIN	0.00603499	0.0438822	-3.10025	0.407425	0.646673	-2.00752	0.382701	0.554279	1.54432	0.981823	1	1.02122	0.00173499	0.0120576	-2.0853	0.51726	0.709902	-1.43649	0.352798	0.509317	1.40529	0.833788	1	1.07306	0.000925199	0.0144637	-1.95076	0.0253557	0.0648105	-1.89773	0.849577	0.901992	1.02794	0.620342	1	-1.28626	996	371	109	126	142	229	120	307	759	458	742
1556090_at	CDNA FLJ35281 fis, clone PROST2007248	---	0.000164774	0.00776153	-3.97872	0.0494056	0.282851	-2.12057	0.00766604	0.0520422	1.87625	0.889469	1	1.17391	0.0019041	0.0129101	-1.56033	0.323416	0.54486	-1.20679	0.0466526	0.115226	1.29055	0.500636	0.879224	1.10388	0.00863059	0.046925	-3.0163	0.0428404	0.095175	-1.98913	0.0854703	0.201113	1.51639	0.991546	1	1.00956	221	141	139	97	46	87	74	75	310	234	294
1556105_at	CDNA FLJ41020 fis, clone UTERU2019163	---	0.0493118	0.137398	-2.3602	0.766619	0.876244	-1.14474	0.0917409	0.215797	2.06178	0.660246	1	1.46767	0.0917428	0.207279	-1.49558	0.862472	0.928641	-1.05051	0.180156	0.315408	1.42236	0.433098	0.813389	1.20725	0.182469	0.311362	-1.4918	0.789106	0.850521	-1.07963	0.275965	0.428088	1.38178	0.705321	1	1.15401	348	169	90	89	60	209	139	200	327	182	426
1556121_at	CDNA FLJ11689 fis, clone HEMBA1004977	---	0.129612	0.24938	-1.36436	0.305735	0.57416	-1.20883	0.339506	0.512638	1.12867	0.934552	1	-1.02254	0.0413835	0.118114	-1.28447	0.507172	0.703224	-1.06607	0.0588475	0.137041	1.18864	0.544286	0.919569	1.05869	0.177538	0.30569	1.18853	0.43647	0.552383	-1.07334	0.0863369	0.202601	-1.2757	0.295267	0.800322	-1.16581	1134	1481	1157	1241	578	1379	1040	1150	1739	1109	1456
1556122_at	Homo sapiens, clone IMAGE:4863312, mRNA	---	0.22724	0.360808	1.35032	0.926823	0.962974	-1.0173	0.0148014	0.0739831	-1.37367	0.529263	1	-1.16893	0.837182	0.904555	1.03248	0.791353	0.8898	1.04195	0.901054	0.938223	1.01604	0.806688	1	1.02975	0.277246	0.412794	1.31961	0.693978	0.775486	-1.11193	0.19235	0.33856	-1.46731	0.295382	0.800396	-1.26514	177	146	153	171	138	231	163	104	148	109	110
1556123_a_at	Homo sapiens, clone IMAGE:4863312, mRNA	---	0.358046	0.492028	1.13529	0.186809	0.475755	-1.25907	0.0739991	0.188698	-1.42941	0.0410427	0.497445	-1.33884	0.478853	0.639976	-1.07331	0.029068	0.115015	1.27503	0.00851143	0.0315962	1.37291	0.00190796	0.0249415	1.3211	0.0926771	0.199319	1.35383	0.00383596	0.0178554	-1.92669	0.00174662	0.0218564	-2.60841	0.00116594	0.0268092	-2.21632	343	418	564	376	267	413	342	329	288	253	273
1556126_s_at	G patch domain containing 2	GPATCH2	0.00768635	0.0497205	-2.24521	0.219765	0.507002	-2.87923	0.638007	0.76932	-1.28239	0.273858	1	-1.77445	0.0440195	0.123397	-1.34934	0.289817	0.511598	-1.66691	0.610713	0.734967	-1.1963	0.264875	0.616894	-1.37691	0.0984543	0.20756	-1.95296	0.00501652	0.0213	-1.92742	0.956494	0.972906	1.01325	0.598069	1	-1.30542	2192	793	484	441	192	247	407	512	747	770	716
1556151_at	Integrin alpha FG-GAP repeat containing 1	ITFG1	0.000912955	0.0172285	-1.84288	0.152732	0.442331	-1.39409	0.114001	0.248256	1.32192	1	1	1	0.0102616	0.0435	-1.34965	0.659168	0.806978	1.05315	0.0181871	0.0559998	1.3403	1	1	1	0.406805	0.537752	-1.20554	0.00546463	0.0225308	-1.64837	0.11906	0.249211	-1.36733	0.0135164	0.139295	-1.49475	7045	15110	11257	11521	7219	6356	9988	8668	13710	14458	14078
1556176_at	TAF8 RNA polymerase II, TATA box binding protein (TBP)-associated factor, 43kDa	TAF8	0.903916	0.935587	-1.0107	0.96477	0.981979	-1.00401	0.888268	0.937014	1.00666	0.982874	1	1.00133	0.638505	0.768723	-1.02964	0.441836	0.64999	-1.05903	0.652918	0.767495	-1.02822	0.438044	0.818591	-1.04357	0.507922	0.631749	1.06236	0.314855	0.431406	1.16308	0.569764	0.694938	1.09482	0.275648	0.777598	1.12895	342	389	403	368	344	384	451	317	392	400	364
1556178_x_at	TAF8 RNA polymerase II, TATA box binding protein (TBP)-associated factor, 43kDa	TAF8	0.968814	0.980277	1.00407	0.261043	0.540166	1.16089	0.0828846	0.2025	1.15618	0.0973913	0.736409	1.15854	0.632608	0.764425	1.03889	0.465658	0.669167	1.0678	0.689689	0.795962	1.02373	0.498916	0.877763	1.04534	0.390501	0.522927	-1.1306	0.0781319	0.149316	1.16856	0.11139	0.238569	1.32118	0.0969349	0.457362	1.24487	494	660	560	623	730	704	786	493	708	676	657
1556180_at	hypothetical protein LOC729678	LOC729678	0.00225221	0.0267881	-2.03791	0.079731	0.341846	-1.40217	0.00694202	0.0496821	1.4534	0.899478	1	1.08329	1.31804e-05	0.000375419	-1.85448	0.22413	0.438097	-1.11462	1.28373e-05	0.000274577	1.57435	0.179684	0.491434	1.19928	0.00556992	0.0366311	1.63911	0.506729	0.617235	-1.08196	0.00722108	0.0457687	-1.77345	0.433359	0.921565	-1.34398	529	529	502	511	265	504	284	424	741	760	845
1556183_at	hypothetical LOC645784	FLJ40330	0.416088	0.545666	1.23013	0.293614	0.566085	1.40897	0.606068	0.744259	1.14538	0.322518	1	1.27717	0.297356	0.468029	1.18704	0.501845	0.699022	1.13748	0.681159	0.789191	-1.06221	0.808541	1	1.03604	0.561234	0.675468	-1.14028	0.567817	0.671608	1.13596	0.156291	0.295893	1.29532	0.276683	0.778922	1.21564	256	257	136	87	154	372	306	205	258	197	157
1556186_s_at	KIAA0090	KIAA0090	0.00556923	0.0421001	-1.46621	0.00344719	0.110898	-1.90844	0.0523305	0.152121	-1.30161	0.12873	0.810391	-1.54767	0.000409337	0.0042695	-1.45125	7.10496e-05	0.00159976	-1.50499	0.309732	0.464995	-1.07992	0.0110016	0.0817263	-1.27318	0.0366539	0.110476	1.43788	0.0738481	0.143084	1.20325	0.229549	0.378676	-1.195	0.951037	1	1.02004	2813	3827	4072	3607	2288	1888	1721	1606	2858	2858	2657
1556194_a_at	CDNA FLJ33585 fis, clone BRAMY2012163	---	0.00042363	0.0122149	-3.47437	0.142495	0.431634	-1.52253	0.000142377	0.00952827	2.28196	1	1	1	3.67933e-06	0.000152833	-3.41177	0.112885	0.284401	-1.48078	1.32021e-06	5.48393e-05	2.27334	1	1	1	0.178098	0.306435	1.39286	0.241424	0.352963	-1.32821	0.047305	0.137883	-1.85	0.0869169	0.430082	-1.54627	2965	4344	2952	3489	1495	2194	3933	1409	7190	7174	8424
1556211_a_at	CDNA FLJ38810 fis, clone LIVER2006251	---	0.0374416	0.116728	-1.49095	0.174319	0.46409	-2.07527	0.40805	0.576539	-1.39192	0.0947382	0.728524	-1.66625	0.00933256	0.0404959	-1.45362	0.129705	0.310556	-1.82725	0.430018	0.582888	-1.28959	0.105213	0.35724	-1.51381	0.584389	0.69521	1.20313	0.327082	0.444034	-1.30447	0.0324827	0.109045	-1.56944	0.0951243	0.452403	-1.42474	3721	1701	1066	1535	887	827	1389	763	1605	1386	1447
1556216_s_at	CDNA clone IMAGE:5261375	---	0.00772251	0.0498448	-2.02952	0.159381	0.450198	1.5	0.00124901	0.023442	3.04429	0.366341	1	2.27214	4.50208e-06	0.000174008	-1.87754	0.0383736	0.138791	1.27606	1.11414e-07	1.05453e-05	2.45365	0.00133161	0.0195354	1.76687	0.00300052	0.0262446	1.7037	0.145231	0.239307	-1.17583	0.00191044	0.0230188	-2.00327	0.312943	0.81915	-1.48187	117	231	230	122	213	166	339	332	525	522	542
1556221_a_at	CDNA FLJ35137 fis, clone PLACE6009419	---	0.31185	0.448492	-1.5995	0.174205	0.46409	-3.38917	0.275056	0.444646	-2.1189	0.0607519	0.603674	-2.60756	0.18085	0.333082	-1.46903	0.144531	0.332153	-2.22702	0.284667	0.437434	-1.62358	0.070832	0.280931	-1.88296	0.368976	0.502765	1.23831	0.502946	0.614076	-1.19424	0.180725	0.325571	-1.47884	0.196074	0.662924	-1.32139	1400	743	302	246	83	133	88	490	293	308	309
1556224_a_at	zinc finger protein 783 /// hypothetical LOC791120	LOC791120 /// ZNF783	0.000994031	0.0178831	-2.17447	0.727863	0.853928	-1.12766	0.0387606	0.126023	1.9283	0.662077	1	1.40755	0.000450047	0.00455976	-1.64129	0.734924	0.854947	1.06646	0.00536696	0.0222253	1.66825	0.0681797	0.274173	1.36476	0.844073	0.89479	1.03962	0.228273	0.337698	-1.28637	0.151765	0.290213	-1.33733	0.0940668	0.448867	-1.31136	488	199	217	156	252	276	157	255	533	441	599
1556227_at	valosin containing protein (p97)/p47 complex interacting protein 1	VCPIP1	0.0833262	0.188146	-1.41756	0.185764	0.474935	-1.3452	0.703097	0.815167	1.05379	0.714733	1	-1.11286	0.490602	0.650032	-1.08342	0.264188	0.483343	1.15161	0.0344861	0.0914627	1.20941	0.0631248	0.260265	1.18193	0.239281	0.374176	-1.25126	0.0123587	0.0390803	-1.73611	0.0144165	0.0677782	-1.38749	0.0205268	0.179759	-1.54234	364	201	276	293	130	298	228	187	266	276	314
1556228_a_at	valosin containing protein (p97)/p47 complex interacting protein 1	VCPIP1	0.0145814	0.0700883	-1.21724	0.275733	0.552307	-1.12522	0.383515	0.555046	1.08178	0.931628	1	-1.01497	0.496573	0.655499	1.03859	0.0473205	0.159325	1.15361	0.0630272	0.144112	1.099	0.019101	0.118333	1.12446	0.0425477	0.121262	-1.31486	0.0118424	0.0378953	-1.46529	0.0929035	0.21247	-1.1144	0.288085	0.791835	-1.26598	588	404	484	456	426	474	436	381	532	525	518
1556242_a_at	CDNA clone IMAGE:6046220	---	0.2232	0.35633	1.28592	0.824397	0.908164	1.0403	0.0977802	0.224404	-1.2361	0.715517	1	-1.08149	0.0542936	0.142818	1.24206	0.034816	0.129688	1.26099	0.504115	0.647555	1.04177	0.0994047	0.346095	1.14696	0.147644	0.270144	-1.19505	0.00373046	0.0175537	-1.55341	0.0107445	0.0571432	-1.29987	0.0244383	0.20089	-1.41537	395	406	532	379	266	469	574	472	354	313	380
1556277_a_at	PAP associated domain containing 4	PAPD4	0.00839033	0.0520835	-6.83212	0.0680983	0.319467	-5.88321	0.663294	0.78879	1.16129	0.705979	1	-1.50233	0.708466	0.820295	-1.07902	0.0411219	0.145527	-2.1549	0.162598	0.292825	-1.38121	0.0326818	0.168718	-1.59813	0.0221409	0.0808485	-3.4198	0.345565	0.46281	-1.27304	0.0312493	0.106672	2.68633	0.665397	1	1.73592	361	223	82	140	24	13	42	58	243	131	279
1556283_s_at	FGFR1 oncogene partner 2	FGFR1OP2	0.0126245	0.064882	1.9619	0.0352958	0.248016	1.47847	0.0460886	0.140332	-1.32698	0.857462	1	1.11603	0.0521849	0.139145	1.23183	0.059971	0.187885	-1.22929	1.96814e-05	0.000369162	-1.66527	0.0022288	0.0275949	-1.41507	0.950632	0.968772	-1.00826	0.0197661	0.0543549	1.84074	0.00496908	0.0379516	1.85595	0.000489993	0.0153426	1.84834	696	509	722	581	981	1112	684	931	504	416	476
1556284_at	Pyrophosphatase (inorganic) 2	PPA2	0.165039	0.292008	1.59016	0.874963	0.937198	-1.03866	0.0925746	0.217148	-1.65164	0.50303	1	-1.27532	0.948738	0.972647	-1.01178	0.805176	0.896694	-1.03804	0.866458	0.917425	-1.03428	0.802602	1	-1.03634	0.137231	0.257092	1.52234	0.855758	0.900923	1.03747	0.253485	0.404353	-1.46735	0.65933	1	-1.16349	62	102	130	109	102	85	143	58	59	96	28
1556285_s_at	pyrophosphatase (inorganic) 2	PPA2	0.938177	0.958557	1.00778	0.547464	0.740416	-1.08803	0.464259	0.629433	-1.0965	0.368352	1	-1.09225	0.213281	0.3731	-1.09832	0.675137	0.817912	-1.03807	0.547412	0.684452	1.05223	0.93521	1	1.0057	0.0281195	0.0939243	1.36546	0.258389	0.370889	-1.05212	0.0212125	0.0851312	-1.43663	0.443103	0.927811	-1.21467	5497	7997	9162	7773	6381	7313	8465	5808	6955	7511	7220
1556301_at	CDNA clone IMAGE:5288145	---	0.51999	0.637327	1.15541	0.293489	0.565966	1.30984	0.23917	0.404505	1.13366	0.258606	1	1.22175	0.921904	0.95577	-1.01392	0.269128	0.488981	1.15974	0.0612353	0.140937	1.19542	0.132549	0.409387	1.17657	0.196481	0.327237	1.29268	0.93002	0.952965	1.00678	0.200388	0.347099	-1.28397	0.600328	1	-1.12006	196	219	245	163	325	189	184	380	233	236	205
1556306_at	Chromosome 7 unknown mRNA	---	0.00692186	0.0469881	-2.94919	0.266022	0.544731	-1.75982	0.129051	0.269525	1.67585	0.901551	1	1.12205	0.0091806	0.0400991	-1.71507	0.580637	0.756213	-1.19691	0.16364	0.294115	1.38267	0.552082	0.926058	1.1437	0.0129495	0.0587701	-3.00778	0.0295887	0.0725712	-2.42023	0.366643	0.517169	1.24277	0.816126	1	-1.20777	672	478	171	203	116	247	305	198	600	447	680
1556318_s_at	Full length insert cDNA YQ07B06	---	0.0230944	0.0899508	-2.42216	0.706053	0.840711	-1.18206	0.0666155	0.176731	2.04911	0.677636	1	1.44754	0.0757972	0.181363	-1.37004	0.825044	0.908093	1.0646	0.157433	0.286042	1.39509	0.281341	0.637054	1.249	0.0291653	0.0957878	-1.6227	0.451447	0.566346	-1.36503	0.59754	0.717015	1.18876	0.922889	1	-1.04094	210	122	23	93	45	129	93	112	295	129	247
1556321_a_at	MRNA full length insert cDNA clone EUROIMAGE 283668	---	0.623743	0.723612	-1.09701	0.106184	0.385014	-1.3209	0.308024	0.479805	-1.20408	0.11203	0.769695	-1.25979	0.757983	0.852058	1.06327	0.0179105	0.0824184	-1.29953	0.137655	0.258444	-1.36103	0.0648367	0.265155	-1.33089	0.637893	0.740139	-1.15767	0.109454	0.192919	1.28397	0.286551	0.438915	1.48641	0.194815	0.660957	1.38519	182	129	185	212	102	118	155	161	156	97	139
1556338_at	CDNA FLJ39845 fis, clone SPLEN2014452	---	0.0355903	0.113471	-1.71483	0.428566	0.662952	-1.72466	0.990769	0.994622	-1.00573	0.567631	1	-1.27055	0.707184	0.819423	-1.04693	0.843288	0.918716	-1.0847	0.930462	0.956987	-1.02652	0.837605	1	-1.05108	0.00159336	0.0187643	-2.64529	0.00154235	0.0100822	-2.48497	0.552133	0.680801	1.06452	0.653091	1	-1.36339	1335	422	298	225	192	338	277	515	575	508	606
1556339_a_at	CDNA FLJ39845 fis, clone SPLEN2014452	---	0.0496186	0.137983	-1.64057	0.430029	0.664078	-1.87872	0.819888	0.895779	-1.14516	0.445503	1	-1.42296	0.722922	0.828757	1.04734	0.742731	0.859235	-1.16834	0.668137	0.778971	-1.16463	0.587116	0.957436	-1.16623	0.00790527	0.0445996	-2.70918	0.0339985	0.0802601	-2.26276	0.369538	0.519798	1.19729	0.788967	1	-1.22008	1063	332	178	131	175	144	225	363	415	330	408
1556345_s_at	Full length insert cDNA clone ZE07C03	---	0.298121	0.434858	-1.34307	0.565712	0.753112	-1.36595	0.970016	0.982706	-1.01703	0.657091	1	-1.16594	0.805581	0.884787	1.04986	0.458586	0.662769	-1.26185	0.377889	0.533892	-1.27213	0.28862	0.646777	-1.26744	0.223703	0.357473	-1.50565	0.600315	0.69933	1.13099	0.136554	0.271495	1.70288	0.421686	0.914616	1.41693	580	223	130	142	109	325	160	193	356	272	177
1556348_at	HEAT repeat containing 1	HEATR1	0.419521	0.548906	1.3413	0.313306	0.578523	-1.34097	0.109321	0.241263	-1.79863	0.112449	0.770284	-1.53644	0.488707	0.648628	1.1594	0.531722	0.721711	-1.11955	0.197131	0.336054	-1.28734	0.248034	0.594872	-1.19788	0.950851	0.968888	-1.01613	0.676666	0.762203	-1.10215	0.703925	0.798995	-1.08466	0.63525	1	-1.09333	196	98	134	99	157	86	70	80	33	131	56
1556361_s_at	ankyrin repeat domain 13C	ANKRD13C	0.420557	0.549897	-1.1674	0.660746	0.813108	-1.13656	0.911079	0.949391	1.02713	0.808127	1	-1.04878	0.387814	0.559383	-1.15528	0.0707521	0.209036	-1.48154	0.0510581	0.123257	-1.26475	0.0405195	0.194679	-1.36994	0.553649	0.669386	1.15052	0.124342	0.212593	1.67929	0.0185888	0.0787228	1.4596	0.050988	0.313709	1.56944	86	31	88	53	45	55	43	84	79	57	59
1556385_at	CDNA FLJ39926 fis, clone SPLEN2021157	---	0.00285309	0.0300503	-2.68043	0.588176	0.766913	-1.2682	0.0395691	0.127611	2.11357	0.801282	1	-1.25808	0.0547155	0.143524	-1.29043	0.18646	0.391575	1.35549	0.026322	0.0745546	1.49595	0.0236418	0.136011	1.44026	0.0125319	0.0576478	-2.7132	0.000217359	0.00327747	-2.64936	0.878823	0.922383	1.0241	0.606064	1	-1.427	1889	1897	271	733	676	1036	946	1119	2327	2141	2478
1556389_at	canopy 3 homolog (zebrafish)	CNPY3	0.0724339	0.173112	-1.34692	0.525102	0.726475	1.11206	0.00198397	0.0280838	1.49786	0.385165	1	1.30496	0.0317967	0.0977247	-1.24094	0.654508	0.803874	1.04943	0.000233595	0.00217477	1.30743	0.0743861	0.289312	1.17582	0.548839	0.665729	1.09301	0.876662	0.915242	1.02302	0.445343	0.589954	-1.06841	0.845949	1	-1.02093	331	456	395	451	359	589	349	519	617	565	652
1556393_at	Full length insert cDNA clone YY79F02	---	0.000989806	0.0178413	-1.83333	0.09584	0.367989	-1.42667	0.10296	0.232091	1.28505	0.989247	1	-1.00706	0.621749	0.75535	1.0533	0.844533	0.919347	1.02294	0.780931	0.862174	-1.02877	0.940078	1	-1.0068	0.017352	0.0691843	-1.94569	0.046169	0.10052	-1.46326	0.131749	0.265346	1.32969	0.990918	1	1.00655	132	72	123	101	91	86	59	64	131	129	155
1556416_s_at	Full length insert cDNA clone ZD37D10	---	0.0369639	0.115923	-2.01301	0.293191	0.565842	-1.94895	0.936885	0.963137	1.03287	0.626147	1	-1.29369	0.710218	0.821271	-1.06229	0.775506	0.879691	1.07483	0.629457	0.750001	1.10857	0.602425	0.969667	1.0935	0.122027	0.238478	-1.56485	0.0441769	0.0973826	-1.83752	0.486605	0.626456	-1.17424	0.2858	0.789229	-1.43284	973	548	174	252	128	314	124	433	557	369	481
1556425_a_at	hypothetical protein LOC284219	LOC284219	0.0424814	0.12574	-2.15917	0.042611	0.267033	-2.35986	0.734937	0.838144	-1.09295	0.456944	1	-1.49398	0.644438	0.773033	-1.10484	0.0280815	0.112217	-1.40939	0.348596	0.505515	-1.20624	0.11596	0.378954	-1.29211	0.376197	0.509722	-1.35796	0.767736	0.833633	-1.02956	0.406708	0.555226	1.31898	0.641305	1	1.14514	504	371	230	259	119	205	69	185	280	182	358
1556434_at	CDNA FLJ25798 fis, clone TST07050	---	0.902818	0.934674	1.0289	0.860292	0.929942	-1.09925	0.819692	0.8957	-1.13102	0.763707	1	-1.11491	0.508204	0.665241	1.14157	0.801599	0.89501	-1.07685	0.438771	0.590814	-1.22356	0.507544	0.88572	-1.1497	0.503309	0.627451	-1.24068	0.863808	0.906258	1.05546	0.223212	0.371972	1.30948	0.492392	0.955167	1.18247	339	133	53	62	68	150	170	146	150	108	89
1556442_x_at	CDNA FLJ13882 fis, clone THYRO1001480	---	0.114201	0.229998	2.63689	0.131904	0.419469	2.34997	0.485605	0.647205	-1.12209	1	1	1	0.0303026	0.0944546	2.13646	0.0439008	0.151963	1.98151	0.531928	0.671465	-1.07231	1	1	1	0.168224	0.294413	-1.33538	0.0617795	0.125158	-1.31965	0.944549	0.965067	1.01192	0.613475	1	-1.13014	3060	1892	3081	1902	7307	5384	1493	9163	2172	2364	2190
1556499_s_at	collagen, type I, alpha 1	COL1A1	0.161702	0.288741	2.64529	0.248242	0.530749	1.9396	0.231117	0.395557	-1.36383	0.846605	1	-1.28596	0.0286422	0.0907038	1.22424	0.985848	0.993746	1.00113	0.0219807	0.0647037	-1.22632	1	1	1	0.0703188	0.166873	-1.20708	0.825693	0.87801	1.01454	0.0552819	0.152174	1.22463	1	1	1	1520	1723	713	1127	1475	1666	4949	1769	889	717	1086
1556543_at	Full length insert cDNA clone YW18F01	---	0.0604161	0.155207	-2.30361	0.341247	0.598894	-1.61101	0.359979	0.532031	1.42992	0.971962	1	1.02532	0.737023	0.838143	-1.10759	0.465311	0.668978	-1.24358	0.869993	0.919615	-1.0506	0.662482	1	-1.12191	0.215634	0.348951	-2.47922	0.427277	0.543384	-1.23546	0.279068	0.431139	2.00673	0.703074	1	1.40807	364	288	68	129	86	81	154	206	310	180	255
1556551_s_at	solute carrier family 39 (zinc transporter), member 6	SLC39A6	0.122582	0.240786	-1.34267	0.0012742	0.0782676	-2.2848	0.00028742	0.0119883	-1.70168	0.00454034	0.171494	-1.9506	0.166624	0.314588	-1.19134	0.000191843	0.00327796	-1.68058	0.00038128	0.00308366	-1.41568	2.61058e-05	0.00116232	-1.53643	0.908448	0.939874	-1.0245	0.559067	0.664124	-1.11896	0.673587	0.775853	-1.09221	0.539211	0.977179	-1.10542	5891	5855	6514	5390	1786	2381	2411	3773	3664	3403	3726
1556555_at	Hypothetical protein LOC100129461	LOC100129461	0.576397	0.68441	1.12117	0.844754	0.920905	-1.03486	0.384335	0.555458	-1.16026	0.545684	1	-1.09398	0.955759	0.976659	1.00731	0.807706	0.898175	1.02972	0.805846	0.878092	1.02396	0.782175	1	1.02691	0.629437	0.73298	1.09333	0.62774	0.722352	-1.08961	0.167464	0.309796	-1.1913	0.324476	0.831633	-1.13819	421	379	415	566	404	596	413	308	307	515	412
1556568_a_at	Clone C4E 5.3 (CAC)n/(GTG)n repeat-containing mRNA	---	0.155611	0.281669	-3.00671	0.110928	0.391352	-3.44966	0.783135	0.871611	-1.14732	0.426807	1	-1.72194	0.974231	0.98693	-1.01293	0.220484	0.433668	-1.46009	0.426251	0.57917	-1.3087	0.279614	0.635273	-1.3709	0.416341	0.546526	-1.58333	0.792259	0.852788	-1.09756	0.465185	0.607847	1.44259	0.709729	1	1.17685	216	175	32	91	15	9	57	68	178	19	73
1556581_at	zinc finger protein 778	ZNF778	0.0657775	0.163818	-1.43456	0.0264967	0.220972	-1.58054	0.157699	0.307693	-1.10175	0.359651	1	-1.29841	0.722298	0.828696	1.04008	0.331019	0.552667	-1.14137	0.0870706	0.183559	-1.15471	0.125551	0.396378	-1.14863	0.0590757	0.149172	-1.53547	0.355983	0.472993	-1.26351	0.2509	0.401525	1.21524	0.992933	1	1.00334	236	249	253	204	120	144	115	217	198	225	226
1556588_at	chromosome 15 open reading frame 37	C15orf37	0.435412	0.563544	1.08745	0.0350171	0.247231	-1.26508	0.00342542	0.0360201	-1.37571	0.00305058	0.136383	-1.31808	0.240696	0.404958	-1.13572	0.00394076	0.0288772	-1.30771	0.182385	0.318333	-1.1765	0.0202061	0.122619	-1.24332	0.166811	0.292711	1.30949	0.056873	0.117771	1.34285	0.908202	0.94182	1.02548	0.519653	0.968533	1.18416	942	785	824	847	820	665	577	624	608	585	722
1556602_at	CDNA FLJ36293 fis, clone THYMU2004111	---	0.893899	0.928855	1.04444	0.434877	0.667264	-1.58055	0.391193	0.561293	-1.65079	0.223854	0.981363	-1.61491	0.0449882	0.12527	1.90574	0.549336	0.734582	1.1629	0.187267	0.324296	-1.4645	0.551225	0.925309	-1.16014	0.0986295	0.207771	-2.6511	0.0127431	0.0399579	-1.92033	0.379507	0.529435	1.38054	0.9486	1	-1.05192	251	161	11	97	62	72	49	146	110	55	84
1556606_at	neuron navigator 2	NAV2	0.877525	0.917729	-1.0553	0.692962	0.832506	-1.05069	0.989822	0.99423	1.00439	0.923184	1	-1.02242	0.0215225	0.0737939	3.4258	0.250495	0.469018	1.22478	0.032811	0.0882024	-2.76989	0.230798	0.570106	-1.80158	0.0703307	0.166883	-5.10979	0.228976	0.338553	-1.4095	0.0904142	0.208603	3.62526	0.654841	1	2.16737	70	53	46	59	46	66	51	54	76	5	69
1556613_s_at	hypothetical protein LOC203107	LOC203107	0.985099	0.990352	1.00479	0.097501	0.370767	-1.49353	0.0439205	0.136194	-1.50068	0.0274394	0.413747	-1.4971	0.301484	0.472468	1.12634	0.0468142	0.158136	-1.27511	0.000814545	0.00542438	-1.40825	0.00280372	0.0323367	-1.34161	0.07479	0.173701	-1.22017	0.403792	0.520908	1.09039	0.000159023	0.00677351	1.33045	0.337928	0.843518	1.21042	654	520	603	417	199	309	415	546	370	288	505
1556636_at	CDNA FLJ35030 fis, clone OCBBF2015931	---	0.852564	0.900972	1.0744	0.53308	0.731383	-1.21607	0.208154	0.369376	-1.30655	0.324146	1	-1.25968	0.366336	0.538801	1.14398	0.94879	0.97459	-1.00903	0.127909	0.245286	-1.14418	0.489606	0.869427	-1.07583	0.249932	0.384898	-1.17847	0.538347	0.645487	-1.10029	0.475446	0.616626	1.07105	0.944507	1	-1.01016	113	96	118	112	47	162	47	105	65	122	51
1556646_at	---	---	0.000347229	0.0109912	-1.73383	9.79065e-06	0.0170194	-1.87301	0.164682	0.317348	-1.08027	0.446323	1	-1.37025	0.00607251	0.0296288	-1.4224	0.00283364	0.0227226	-1.26226	0.371776	0.527567	1.09008	0.460473	0.840425	-1.07304	0.23062	0.364816	1.26052	0.93365	0.955106	1.00831	0.244755	0.395162	-1.25013	0.60806	1	-1.10606	1383	1470	1305	1373	657	712	786	798	1303	1220	1420
1556658_a_at	CDNA FLJ36459 fis, clone THYMU2014762	---	0.00748916	0.0489958	-3.51724	0.333444	0.593553	-1.76847	0.0709989	0.183993	1.98886	0.827126	1	1.27716	0.833012	0.902433	-1.08434	0.92601	0.962556	1.01659	0.806741	0.878799	1.0876	0.843664	1	1.05761	0.481954	0.608384	-1.54959	0.226392	0.335396	-1.23967	0.679438	0.780021	1.25	0.944852	1	1.02833	146	142	34	37	21	26	55	101	228	117	160
1556678_a_at	Full length insert cDNA clone ZD41C11	---	0.000143592	0.00737032	-3.34868	0.26935	0.547701	-1.4375	0.00255015	0.0313152	2.32952	0.725519	1	1.51259	8.14343e-05	0.00137198	-1.70945	0.387568	0.605886	1.15437	0.000149867	0.0015813	1.71778	0.0158929	0.104935	1.47327	0.00092283	0.0144505	-1.90703	0.00195735	0.0116485	-2.06349	0.418175	0.565281	-1.08205	0.457354	0.936697	-1.41966	328	253	135	158	100	179	104	225	483	521	449
1556695_a_at	hypothetical gene supported by AK124699	FLJ42709	0.00285105	0.0300503	-3.81818	0.00279273	0.102635	-2.75	0.0780459	0.195137	1.38843	0.891988	1	-1.14151	0.000895165	0.00751446	-1.72162	0.00697993	0.0432911	1.43462	0.000146802	0.00155958	2.09457	0.000204624	0.00522555	1.73226	0.147907	0.270456	1.32908	0.0150447	0.044717	-1.84952	0.00308247	0.0292889	-2.45816	0.00140759	0.0303689	-2.11084	67	101	108	87	21	44	25	42	149	107	99
1556696_s_at	hypothetical gene supported by AK124699	FLJ42709	0.00153455	0.022212	-7.75	0.00172907	0.0855529	-5.1375	0.0487626	0.145256	1.50852	0.899089	1	-1.17429	0.000523948	0.00509223	-1.48654	0.00022766	0.00371993	1.53448	2.93061e-06	9.63987e-05	1.90057	3.51446e-06	0.000277106	1.71857	0.853933	0.90176	-1.01631	0.000768848	0.00671875	-2.09582	0.000867643	0.0150867	-2.06219	1.57467e-06	0.000359406	-2.07887	91	79	133	108	7	6	31	36	192	174	135
1556725_a_at	Hypothetical protein LOC100128398	LOC100128398	0.0284294	0.100429	-2.28371	0.839828	0.917791	-1.08989	0.0101019	0.059812	2.09536	0.631445	1	1.50644	0.0622918	0.157807	-1.56258	0.592138	0.764525	1.11705	0.0132955	0.0443177	1.65428	0.102367	0.352042	1.3892	0.894286	0.929836	-1.05276	0.148212	0.242872	-1.31156	0.511327	0.647719	-1.24582	0.3008	0.805229	-1.27785	152	69	102	65	63	182	39	72	227	161	248
1556744_a_at	---	---	0.0271596	0.0982011	-1.66445	0.350002	0.604901	-1.6498	0.98194	0.98943	1.00888	0.594456	1	-1.23838	0.624872	0.75812	-1.07836	0.701934	0.835688	1.10505	0.547872	0.684856	1.14647	0.497474	0.876542	1.12778	0.133063	0.252556	-1.77066	0.0045269	0.0199182	-2.38223	0.214067	0.36257	-1.34539	0.169464	0.616628	-1.71961	607	337	129	166	119	262	204	166	290	242	333
1556750_at	hypothetical protein LOC153577	LOC153577	0.885213	0.922482	1.07045	0.164073	0.454158	-1.46709	0.268169	0.437723	-1.57045	0.152137	0.86448	-1.51701	0.643094	0.772062	1.09259	0.0370238	0.135314	1.36414	0.127648	0.244959	1.27273	0.0268605	0.148163	1.31721	0.505957	0.629883	-1.10562	0.00753334	0.0278937	-1.99465	0.0146942	0.0684484	-1.80411	0.000314567	0.0113326	-1.8946	241	141	164	145	100	140	56	175	88	237	34
1556777_a_at	Full length insert cDNA YN57B01	---	0.832951	0.88698	-1.06944	0.532682	0.731202	1.27434	0.159006	0.309407	1.36283	0.298666	1	1.31858	0.992781	0.996642	-1.00213	0.806622	0.897429	1.05501	0.7674	0.852828	1.05556	0.766785	1	1.05529	0.875286	0.91694	-1.05846	0.702735	0.782435	1.11137	0.60886	0.726051	1.17633	0.61025	1	1.14385	47	106	110	76	83	181	37	131	106	139	131
1556820_a_at	deleted in lymphocytic leukemia, 2	DLEU2	0.302609	0.4391	-1.64553	0.492183	0.704469	1.5354	0.0667704	0.176947	2.52655	0.260369	1	2.03097	0.40801	0.577623	1.25176	0.328002	0.549939	1.2963	0.812241	0.882444	-1.05451	0.754275	1	1.07571	0.0864929	0.190844	-2.12322	0.525595	0.633948	-1.16825	0.126096	0.258621	1.81744	0.695368	1	1.33671	81	59	53	33	27	52	198	70	195	59	188
1556821_x_at	deleted in lymphocytic leukemia, 2	DLEU2	0.320374	0.456357	-1.70115	0.454845	0.680375	1.98731	0.00918964	0.0572077	3.38071	0.196329	0.942596	2.68401	0.315922	0.486965	1.45445	0.288225	0.510462	1.54218	0.642368	0.760155	-1.1665	0.879657	1	1.05534	0.124917	0.242226	-3.45156	0.243981	0.355814	-1.23875	0.151988	0.290412	2.78631	0.653049	1	1.79679	158	147	57	32	69	77	529	108	429	198	351
1556831_at	Dynein, cytoplasmic 1, heavy chain 1	DYNC1H1	0.871654	0.91393	-1.04803	0.713182	0.844608	1.12808	0.572551	0.717525	1.18227	0.569819	1	1.15517	0.248897	0.414535	1.25828	0.942299	0.970958	1.01323	0.281163	0.433603	-1.25227	0.518377	0.896197	-1.12072	0.214201	0.347436	-1.42435	0.857334	0.902241	1.04147	0.189364	0.335401	1.48341	0.510177	0.963453	1.26244	129	144	91	42	78	149	66	165	169	67	115
1556835_s_at	CDNA clone IMAGE:5296106	---	0.575073	0.683437	1.1241	0.703866	0.839401	1.06421	0.771068	0.862508	-1.05628	0.970305	1	1.00546	0.30386	0.474922	1.13052	0.87584	0.935556	1.01722	0.296035	0.449788	-1.11448	0.624131	0.988462	-1.04689	0.36005	0.494331	-1.13625	0.859493	0.903539	1.02774	0.182797	0.328055	1.16777	0.440957	0.926893	1.09775	184	136	210	202	142	253	212	172	181	201	95
1556841_a_at	aldehyde dehydrogenase 1 family, member L2	ALDH1L2	0.0565511	0.149227	-1.26549	0.294726	0.567147	-1.98862	0.422693	0.590575	-1.57143	0.142948	0.845584	-1.75558	0.0479355	0.131054	1.22035	0.713243	0.84229	-1.10877	0.324563	0.480572	-1.27269	0.338393	0.707745	-1.19434	0.0108884	0.053478	-1.6712	0.0619686	0.125447	-1.55916	0.662347	0.767388	1.07186	0.709464	1	-1.16739	845	192	200	336	193	174	248	176	233	284	260
1556886_a_at	Layilin	LAYN	0.00623352	0.0445603	-2.94091	0.0324299	0.23991	-2.24545	0.218753	0.381779	1.30972	0.873657	1	-1.13956	0.0115566	0.0473638	-1.61307	0.951756	0.976203	-1.00746	0.00966048	0.0348359	1.4437	0.158941	0.456647	1.21368	0.759704	0.833089	1.07706	0.0529744	0.111584	-1.45315	0.0433688	0.13077	-1.56514	0.0116503	0.127023	-1.50707	98	175	87	134	43	75	68	34	161	193	186
1556911_at	Homo sapiens, clone IMAGE:5493056, mRNA	---	0.0455836	0.130878	1.95614	0.0231965	0.210539	2.84984	0.0376871	0.123533	1.45687	0.364011	1	2.15335	0.652671	0.779288	-1.08911	0.993005	0.996089	-1.0017	0.297074	0.450588	1.16746	0.757227	1	1.05746	0.0405921	0.117713	2.7	0.0372831	0.0857274	3.053	0.678025	0.778811	1.13074	0.528306	0.972843	2.09187	82	89	62	80	208	302	137	245	112	84	128
1556931_at	Full length insert cDNA clone ZD58F06	---	0.277473	0.414296	-1.33404	0.322584	0.585459	-2.00634	0.487757	0.64909	-1.50396	0.197173	0.944424	-1.7192	0.510525	0.667366	1.1064	0.574589	0.752253	-1.22406	0.415663	0.568668	-1.28228	0.333295	0.702589	-1.25514	0.0251883	0.0879481	-1.69271	0.0517863	0.109785	-1.60417	0.724156	0.814364	1.05519	0.677478	1	-1.19149	477	326	72	74	75	186	82	130	172	99	195
1556936_at	Homo sapiens, clone IMAGE:5309572, mRNA	---	0.00612871	0.0442963	-10.5877	0.190544	0.480692	-1.89474	0.00663	0.0484758	5.58796	0.649815	1	3.05787	1.43996e-05	0.000398757	-6.99524	0.0546253	0.176624	1.45188	6.1978e-06	0.000163488	5.72756	0.00803147	0.066291	3.14051	0.0144541	0.062594	2.72917	0.0103952	0.0345281	-2.21374	0.00206086	0.0238833	-6.04167	0.0210756	0.18272	-3.24022	43	96	33	44	35	2	33	44	296	212	283
1556988_s_at	chromodomain helicase DNA binding protein 1-like	CHD1L	0.178754	0.307272	-1.15786	0.0144036	0.178433	-1.56973	0.0461269	0.140375	-1.35572	0.00583887	0.191627	-1.4549	0.674867	0.795452	-1.02623	0.000607807	0.00749904	-1.3932	0.000365133	0.00298761	-1.33758	1.42379e-05	0.000762273	-1.3644	0.458725	0.586955	-1.06555	0.0544173	0.113915	1.23796	0.0147883	0.0686921	1.31911	0.00407582	0.0629011	1.27854	2128	2968	3058	2426	1351	1660	2077	1652	2101	1971	1749
1556989_at	Full length insert cDNA clone YZ35C05	---	0.859158	0.905477	1.10837	0.648495	0.805752	-1.2	0.532698	0.685896	-1.33005	0.530305	1	-1.26168	0.621344	0.755064	-1.15217	0.891808	0.943686	-1.02931	0.659628	0.772535	1.10495	0.868626	1	1.03267	0.25073	0.38564	1.39149	0.738294	0.810307	-1.08563	0.109466	0.235829	-1.51064	0.37724	0.87835	-1.26335	35	84	66	85	40	116	31	38	10	111	29
1557036_at	Zinc finger and BTB domain containing 1	ZBTB1	0.0342953	0.111106	-1.78652	0.489742	0.702914	-1.35581	0.430169	0.598027	1.31768	0.957351	1	1.02762	0.014007	0.0542831	1.73925	0.192486	0.399892	1.36469	0.138365	0.259508	-1.30087	0.809322	1	-1.04882	0.00643605	0.0399065	-4.04508	0.0397279	0.0898248	-2.29508	0.052913	0.148002	1.7625	0.933154	1	1.09911	172	74	84	32	80	65	40	82	79	129	153
1557047_at	YEATS domain containing 2	YEATS2	0.989468	0.992856	-1.00184	0.596676	0.772402	-1.07558	0.624257	0.758694	-1.0736	0.524874	1	-1.07459	0.318727	0.490104	-1.1304	0.029134	0.11523	-1.27112	0.327031	0.483204	-1.12867	0.0817355	0.306244	-1.19986	0.281496	0.416843	1.24163	0.042447	0.0945238	1.47164	0.42283	0.569773	1.18526	0.218051	0.698685	1.32845	309	217	349	292	224	337	273	251	307	329	231
1557049_at	Hypothetical protein LOC149478	LOC149478	0.0581484	0.152036	-1.68035	0.205326	0.493562	-3.7743	0.311671	0.483471	-2.24614	0.069819	0.642321	-2.81628	0.0189659	0.0676489	-1.35012	0.0682203	0.203918	-1.58389	0.395231	0.550157	-1.23428	0.0645918	0.264653	-1.4001	0.101749	0.211811	1.28148	0.195485	0.299767	1.16868	0.491105	0.630413	-1.09652	0.860073	1	1.04033	2049	683	344	419	196	315	194	221	511	242	401
1557050_at	CDNA FLJ12777 fis, clone NT2RP2001720	---	0.000311691	0.0102974	-2.31683	0.296796	0.568937	-2.53465	0.869871	0.926396	-1.09402	0.461961	1	-1.52836	0.00761702	0.0349148	-1.44462	0.368791	0.588237	-1.68186	0.786907	0.865806	-1.11437	0.404309	0.785476	-1.31809	0.0598315	0.15021	-2.81592	0.00195811	0.0116485	-2.37811	0.543001	0.673332	1.1841	0.771761	1	-1.24641	2161	715	338	370	255	359	350	450	894	741	906
1557051_s_at	CDNA FLJ12777 fis, clone NT2RP2001720	---	0.000409002	0.0120331	-2.44225	0.0665586	0.317603	-1.69392	0.0545767	0.155951	1.44177	1	1	1	1.84999e-05	0.00047921	-1.90273	0.0773493	0.221369	-1.45299	0.0359017	0.094427	1.31859	1	1	1	0.0314239	0.100429	-2.80415	0.00160159	0.0103079	-2.02076	0.203767	0.350943	1.38767	0.941111	1	-1.0624	8773	5336	5332	4816	3478	3720	2298	4824	9105	9260	7899
1557053_s_at	ubiquitin-conjugating enzyme E2G 2 (UBC7 homolog, yeast)	UBE2G2	0.406837	0.537336	1.08109	0.66528	0.816001	-1.06606	0.331273	0.503658	-1.15251	0.325028	1	-1.1076	0.262573	0.430143	-1.12182	0.611625	0.777378	-1.05338	0.543623	0.681741	1.05913	0.997592	1	1.00025	0.142906	0.264208	1.34242	0.781959	0.845099	1.04234	0.115796	0.244837	-1.28789	0.703136	1	-1.09962	2999	1953	2012	1976	2272	2283	1614	2217	1965	1987	1980
1557055_s_at	hypothetical LOC643837	LOC643837	0.0038579	0.0349148	1.82086	0.014468	0.17865	1.42967	0.0151742	0.0749596	-1.27362	0.851662	1	1.10742	0.000466218	0.00468226	1.33996	0.816319	0.902832	1.01484	4.47847e-05	0.000655683	-1.41813	0.0941913	0.334844	-1.16043	0.542637	0.66116	1.04734	0.000424149	0.00473819	1.69015	0.00242251	0.025901	1.61375	6.50614e-05	0.00421738	1.65195	1732	1387	1516	1458	2603	2136	2067	1905	1086	1368	1171
1557064_s_at	heparan-alpha-glucosaminide N-acetyltransferase	HGSNAT	0.114249	0.230036	-1.29794	0.0024919	0.0985637	-1.60825	0.112986	0.246789	-1.23908	0.108777	0.762072	-1.39973	0.472972	0.634447	1.08562	0.467427	0.670762	-1.05055	0.212103	0.354044	-1.11961	0.273671	0.628883	-1.08673	0.121221	0.237399	-1.35482	0.0626885	0.126456	-1.30122	0.762868	0.843039	1.04119	0.696403	1	-1.10516	438	372	341	409	229	272	227	242	331	217	361
1557067_s_at	LUC7-like (S. cerevisiae)	LUC7L	0.92749	0.950639	-1.00709	0.330606	0.591365	-1.37454	0.340293	0.513399	-1.36486	0.129286	0.811377	-1.36968	0.410363	0.579846	-1.05627	0.260146	0.478996	-1.18129	0.452252	0.602864	-1.12606	0.182867	0.496134	-1.15364	0.413886	0.54433	1.09235	0.74081	0.812475	1.04559	0.789261	0.861102	-1.04472	0.989946	1	1.00139	2000	1098	1111	639	864	973	859	831	859	1000	952
1557073_s_at	Tau tubulin kinase 2	TTBK2	0.0390918	0.119317	-1.26892	0.270844	0.549005	-1.14665	0.401447	0.57068	1.10664	0.959418	1	-1.01074	0.118576	0.248054	-1.12311	0.925936	0.962556	1.0072	0.236642	0.383353	1.11853	0.381668	0.760915	1.06452	0.257065	0.39206	-1.26108	0.00173285	0.0108249	-1.44951	0.396626	0.54649	-1.14941	0.19195	0.657097	-1.28214	1551	1401	967	1398	1132	1159	1124	1222	1425	1408	1314
1557077_a_at	CDNA FLJ32587 fis, clone SPLEN2000402	---	0.00190402	0.0246407	-3.79056	0.0261251	0.219386	-2.43953	0.0490181	0.145712	1.55381	0.985792	1	-1.01847	0.461206	0.624574	-1.13751	0.0732985	0.213735	1.32899	0.0344878	0.0914627	1.31517	0.0255193	0.143403	1.32056	0.0229911	0.0828513	-2.53669	0.00491546	0.0210304	-2.92243	0.403914	0.552769	-1.15207	0.408355	0.903691	-1.65264	260	247	113	207	73	69	61	136	262	274	349
1557078_at	schlafen family member 5	SLFN5	0.179241	0.307803	2.0532	0.796679	0.892475	1.09376	0.0169221	0.0790269	-1.8772	0.921543	1	-1.0545	0.0712934	0.173672	1.6588	0.910434	0.953243	1.02693	0.000396544	0.00317396	-1.65512	0.304477	0.667946	-1.23603	0.236624	0.371441	-1.20199	0.339218	0.455971	1.13426	0.0751399	0.18548	1.36337	0.241428	0.732844	1.24882	2941	1755	2442	2248	4213	3418	944	1691	1365	1334	1050
1557080_s_at	integrin, beta-like 1 (with EGF-like repeat domains)	ITGBL1	0.492134	0.613462	1.15576	0.678643	0.824001	-1.08356	0.254934	0.422577	-1.25234	0.358683	1	-1.16185	9.41676e-06	0.000294701	3.94385	1.85579e-09	6.59657e-07	4.55482	0.18488	0.321369	1.16178	1	1	1	0.00464497	0.0331415	-4.03217	0.000248085	0.00350824	-4.6989	0.218284	0.366964	-1.16535	1	1	1	98	78	92	134	56	98	98	119	85	58	108
1557081_at	RNA binding motif protein 25	RBM25	0.0451959	0.130213	-1.3715	0.346417	0.602499	-2.60514	0.455316	0.621728	-1.89949	0.179555	0.916463	-2.19704	0.365114	0.537475	1.12429	0.297316	0.519163	-1.84003	0.227252	0.372281	-1.82474	0.106591	0.360114	-1.8317	0.0522935	0.137807	-1.75325	0.908213	0.937609	-1.02603	0.0497864	0.142304	1.70877	0.603991	1	1.3417	3694	845	512	524	592	550	518	480	823	551	817
1557091_at	likely ortholog of MEF2-activating SAP transcriptional regulator	FLJ36070	0.633788	0.73172	1.07331	0.108395	0.387997	1.33793	0.173364	0.32833	1.24655	0.0738216	0.658985	1.29224	0.0164271	0.0609704	-1.36817	0.0410763	0.145508	-1.29233	0.369197	0.525006	1.08143	0.377862	0.755791	-1.11082	0.0303599	0.0983262	1.61944	0.0333217	0.0791228	1.60279	0.924001	0.952266	-1.01039	0.590459	0.997971	1.29626	174	156	100	150	185	241	144	206	203	200	131
1557100_s_at	HECT domain containing 1	HECTD1	0.272263	0.409086	1.18223	0.635832	0.798121	1.11532	0.822773	0.897625	-1.05999	0.873239	1	1.02936	0.0347977	0.104115	1.21147	0.103278	0.267423	1.24446	0.786202	0.865561	1.0357	0.213235	0.542721	1.13465	0.0356748	0.108764	-1.2457	0.0307098	0.0745019	-1.40464	0.265795	0.417711	-1.12759	0.218038	0.698685	-1.25096	761	372	395	345	573	504	422	590	446	298	557
1557112_a_at	Full length insert cDNA clone YR50A02	---	0.0303596	0.103831	1.7019	0.113339	0.394851	1.33205	0.0310054	0.110188	-1.27766	0.90668	1	1.05736	0.0888503	0.202708	-1.15633	0.278666	0.500574	-1.0777	0.368627	0.52454	1.07711	0.873825	1	-1.01128	0.00328817	0.0276346	1.87097	0.00703576	0.0266567	1.38095	0.0498324	0.14236	-1.35484	0.9172	1	1.05952	385	468	510	450	678	759	467	511	364	398	288
1557114_a_at	hypothetical protein LOC284385	LOC284385	0.118414	0.235384	-1.43248	0.033722	0.243776	-1.69108	0.0594148	0.164035	-1.18052	0.236688	0.993938	-1.39042	0.0454865	0.126188	-1.32309	0.00323241	0.0251393	-1.56777	0.0330151	0.0885973	-1.1762	0.00782952	0.0651199	-1.34724	0.403785	0.535131	1.13289	0.0711264	0.138898	1.3183	0.400915	0.550134	1.16366	0.127278	0.52758	1.24098	604	604	726	721	283	236	567	484	568	632	521
1557116_at	apolipoprotein L, 6	APOL6	0.147267	0.272039	1.64732	0.182969	0.47271	1.54393	0.712695	0.822491	-1.06696	0.65788	1	1.24059	0.0203436	0.0708953	1.69271	0.000570182	0.00714226	2.1245	0.00589335	0.0238361	1.37591	0.00207628	0.0263583	1.71147	0.0349661	0.107253	-1.79704	4.95167e-06	0.000504071	-3.54846	0.00176376	0.021929	-1.97462	0.012424	0.132251	-2.5373	618	663	384	486	365	921	865	1170	367	472	521
1557121_s_at	Homo sapiens, clone IMAGE:6045023, mRNA	---	0.133688	0.254724	-1.24093	0.628799	0.793473	1.09051	0.0561469	0.158651	1.35325	0.354978	1	1.22188	0.266418	0.434211	-1.10594	0.335942	0.557413	1.12577	0.0261754	0.0742492	1.23096	0.0650654	0.265853	1.17983	0.253854	0.388871	-1.17303	0.155985	0.252499	-1.19698	0.863306	0.912191	-1.02042	0.479759	0.948797	-1.10167	750	507	592	427	603	467	590	822	753	755	838
1557137_at	transmembrane protein 17	TMEM17	0.37434	0.506755	-1.11366	0.630221	0.794163	-1.0636	0.598939	0.738725	1.04707	0.94666	1	-1.00641	0.0654484	0.163511	1.13122	0.213172	0.425512	-1.09892	0.00145855	0.00842454	-1.23162	0.0165137	0.10756	-1.16739	0.00113644	0.0159698	-1.44607	0.021877	0.0584186	1.14805	0.000269741	0.00877274	1.66016	0.385962	0.88539	1.4041	1172	1102	1232	892	763	1140	1249	983	1081	1081	1127
1557145_at	Serine/threonine kinase 38	STK38	0.303159	0.439579	-1.38559	0.28918	0.562762	-1.40678	0.956215	0.974415	-1.01529	0.537628	1	-1.1794	0.508914	0.665832	-1.08921	0.289861	0.511598	-1.14799	0.708086	0.81042	-1.0495	0.397086	0.778553	-1.09642	0.960662	0.974733	-1.00692	0.676003	0.761765	1.05857	0.658673	0.764602	1.06589	0.599659	1	1.06223	130	68	70	64	28	52	92	64	127	71	65
1557158_s_at	myeloid/lymphoid or mixed-lineage leukemia 3	MLL3	0.388541	0.519981	1.16814	0.508965	0.716058	1.23364	0.853724	0.916219	1.05607	0.520064	1	1.14486	0.387067	0.55881	1.13841	0.0281729	0.11252	1.36396	0.226455	0.371424	1.20724	0.0414225	0.197703	1.28279	0.628709	0.732329	-1.11932	0.0116806	0.0375327	-1.44318	0.223448	0.372207	-1.28934	0.045896	0.294145	-1.36193	135	31	94	61	115	130	70	81	89	87	85
1557164_a_at	Full length insert cDNA clone ZD68D12	---	0.276901	0.41373	-1.52844	0.429457	0.663809	-1.42936	0.781791	0.870606	1.06932	0.726541	1	-1.13062	0.561844	0.708654	-1.13965	0.21209	0.424395	-1.29678	0.613243	0.736877	-1.1099	0.331329	0.700283	-1.19444	0.843124	0.894134	-1.06432	0.25994	0.372581	1.20899	0.47951	0.620063	1.28676	0.36325	0.867368	1.24787	304	222	131	122	112	6	162	265	233	166	223
1557167_at	HLA complex group 11	HCG11	0.00412431	0.0359865	-1.92975	0.281211	0.556697	1.29639	0.00114912	0.0226344	2.50172	0.411435	1	1.89906	0.171433	0.320976	-1.17697	0.0703894	0.208497	1.35527	0.00816229	0.0305776	1.43517	0.0103869	0.0786929	1.40338	0.0467399	0.128367	-2.59494	0.0580522	0.119529	-1.4792	0.104173	0.228645	1.75428	0.82292	1	1.21516	435	217	248	264	470	471	283	285	780	742	700
1557169_x_at	HLA complex group 11	HCG11	0.00452879	0.0378411	-2.06309	0.338672	0.596689	1.24283	0.000790132	0.0197564	2.56408	0.450077	1	1.90346	0.000637747	0.00589943	-1.40745	0.0550681	0.177472	1.30877	3.97916e-06	0.000120209	1.71018	0.0010984	0.0171837	1.52827	0.00980309	0.0502863	-1.48202	0.0432844	0.0959202	-1.39663	0.616829	0.732339	1.06114	0.717934	1	-1.1254	392	202	263	329	530	340	282	322	777	776	725
1557170_at	NIMA (never in mitosis gene a)- related kinase 8	NEK8	0.189187	0.319233	-1.36607	0.88793	0.944319	-1.03036	0.267841	0.437337	1.32582	0.641588	1	1.14818	0.44061	0.606549	-1.11248	0.675529	0.818296	-1.06158	0.733377	0.827702	1.05774	0.984472	1	1.00254	0.181117	0.309811	-1.25103	0.537925	0.645114	1.11538	0.136264	0.271115	1.39538	0.319708	0.826446	1.25538	427	230	287	210	215	244	333	328	344	241	518
1557174_a_at	CDNA FLJ39542 fis, clone PUAEN2008815	---	0.00924348	0.0552293	-1.89205	0.278908	0.554769	-1.24575	0.0316483	0.111564	1.51881	0.801278	1	1.16077	0.00142279	0.0104706	-1.82919	0.389449	0.607687	-1.14584	0.00551667	0.0226756	1.55149	0.292951	0.652309	1.20155	0.15065	0.273649	1.49257	0.475146	0.58893	-1.18555	0.0511537	0.144705	-1.76952	0.251095	0.747767	-1.41984	647	1043	815	1084	610	687	1033	551	1475	1374	1600
1557186_s_at	two pore segment channel 1	TPCN1	0.0853906	0.191098	1.47129	0.704832	0.839814	-1.06996	0.0656113	0.175074	-1.57421	0.428259	1	-1.274	0.346758	0.519251	1.15044	0.491071	0.689689	1.09588	0.843429	0.901568	-1.02986	0.774537	1	1.03401	0.871511	0.914532	1.03553	0.294711	0.410366	-1.24205	0.267729	0.419752	-1.28618	0.173685	0.624753	-1.26373	480	354	362	257	316	448	327	267	269	313	159
1557192_at	chromosome 1 open reading frame 136	C1orf136	0.302656	0.439109	-1.17548	0.728791	0.85446	1.07494	0.27294	0.442599	1.26357	0.34701	1	1.16925	0.281051	0.450933	-1.13346	0.638761	0.793958	-1.05629	0.562552	0.697496	1.08339	0.898057	1	1.01374	0.671892	0.767012	1.08273	0.0641186	0.128619	1.229	0.531844	0.664284	1.13509	0.237905	0.726944	1.18204	133	288	161	192	154	225	251	202	299	184	228
1557223_at	succinate dehydrogenase complex, subunit A, flavoprotein pseudogene 2	SDHALP2	0.276409	0.413379	-1.4703	0.0878443	0.355896	-1.71782	0.44872	0.615291	-1.16835	0.266331	1	-1.39078	0.248062	0.413642	-1.13283	0.0231221	0.0983438	1.20856	0.00062334	0.00446216	1.33361	0.00138445	0.0201605	1.2699	0.605482	0.712725	1.05421	0.00404968	0.018495	-1.44639	0.000733019	0.0138934	-1.5248	8.14199e-05	0.00482357	-1.48456	103	92	85	67	53	8	74	67	103	50	54
1557224_at	CDNA FLJ30981 fis, clone HHDPC2000258	---	0.00928668	0.0553347	-2.18811	0.263389	0.542104	-1.44296	0.105707	0.236196	1.5164	0.886492	1	1.10471	0.771219	0.862477	-1.06647	0.309727	0.532746	1.14279	0.440921	0.592803	1.16451	0.371129	0.748261	1.15526	0.241671	0.376583	-1.7248	0.00114734	0.00845409	-1.62852	0.859482	0.909213	1.05912	0.681542	1	-1.19533	444	343	155	247	130	157	277	260	422	374	408
1557227_s_at	translocated promoter region (to activated MET oncogene)	TPR	0.0960642	0.205704	1.35685	0.9392	0.968962	-1.0212	0.324293	0.496223	-1.38562	0.519412	1	-1.17582	0.0695106	0.170382	1.21615	0.619686	0.782642	1.07696	0.473411	0.621076	-1.11526	0.890268	1	-1.01603	0.428912	0.558497	-1.11691	0.334974	0.451301	-1.17246	0.756291	0.838549	-1.04974	0.416945	0.91071	-1.10771	850	331	464	378	420	497	647	417	416	321	431
1557236_at	apolipoprotein L, 6	APOL6	0.201201	0.332696	1.3929	0.0473575	0.277319	1.95191	0.192096	0.35023	1.40133	0.189581	0.93563	1.67662	0.0584292	0.150609	1.43095	0.000331887	0.00485909	1.92338	0.0627161	0.143583	1.32303	0.00457851	0.0453039	1.59502	0.16731	0.293415	-1.50843	0.00113634	0.00842228	-1.88193	0.285987	0.438175	-1.2476	0.187734	0.649107	-1.50048	144	171	149	139	170	296	332	379	158	174	196
1557238_s_at	EST clone 111681 mariner transposon Hsmar1 sequence	---	0.0312383	0.105502	-2.21288	0.296265	0.568358	-2.03936	0.850374	0.914326	1.08509	0.689873	1	-1.26949	0.919972	0.954698	-1.02532	0.806255	0.89725	-1.09574	0.880028	0.925499	-1.04413	0.79774	1	-1.06465	0.10136	0.211428	-3.11921	0.0372192	0.0856259	-2.50662	0.577098	0.700706	1.24439	0.813025	1	-1.21704	548	392	64	136	56	82	180	241	314	195	327
1557240_a_at	Full length insert cDNA clone YW25E05	---	0.0312319	0.105499	-2.76868	0.143972	0.433443	-2.45552	0.738202	0.840453	1.12754	0.717856	1	-1.30312	0.590255	0.73029	-1.17762	0.225467	0.439601	-1.45937	0.70322	0.80647	-1.11909	0.3959	0.776854	-1.23958	0.211245	0.343876	-2.84737	0.0300997	0.0735051	-1.69474	0.398055	0.547863	1.68012	0.889361	1	1.13509	303	203	62	122	45	76	70	90	183	121	188
1557241_a_at	Full length insert cDNA clone ZD89B07	---	0.788479	0.854122	1.10791	0.454741	0.680349	1.36889	0.332311	0.504378	1.23556	0.372814	1	1.30222	0.00508563	0.0259707	1.84574	0.00406017	0.0294831	1.754	0.573638	0.706715	-1.08317	0.273141	0.628218	1.21343	0.0143774	0.0624422	-2.16179	0.010979	0.0358845	-1.88752	0.434486	0.580502	1.14531	0.767482	1	-1.19396	68	49	64	44	76	125	95	12	89	41	65
1557257_at	B-cell CLL/lymphoma 10	BCL10	0.913012	0.941193	1.04037	0.828908	0.911282	1.10321	0.888495	0.937097	1.0604	0.815947	1	1.0818	0.734459	0.836752	-1.08158	0.66373	0.809703	-1.13848	0.861168	0.914119	-1.05103	0.692655	1	-1.09539	0.0838281	0.187155	1.33333	0.0132051	0.0409623	1.78988	0.0824191	0.196686	1.34241	0.178044	0.632001	1.56615	617	391	172	128	223	269	299	652	382	180	527
1557258_a_at	B-cell CLL/lymphoma 10	BCL10	0.230327	0.364193	1.30552	0.902226	0.951367	-1.04605	0.444485	0.611378	-1.36564	0.535194	1	-1.18467	0.265668	0.433314	1.15551	0.501351	0.6986	-1.15529	0.147966	0.273185	-1.35794	0.162711	0.46324	-1.24935	0.834648	0.887886	-1.03761	0.232176	0.342258	1.30113	0.116059	0.245104	1.35006	0.0973894	0.458498	1.3256	530	223	185	175	192	284	213	375	234	186	198
1557261_at	WAS protein homology region 2 domain containing 1-like 1 /// WAS protein homolog	LOC652637 /// WHDC1L1 /// WHDC1L2	0.035923	0.11414	-1.66188	0.305411	0.57416	-1.70366	0.94554	0.967904	-1.02514	0.531788	1	-1.28004	0.135018	0.271845	-1.16557	0.88057	0.937943	1.02495	0.343628	0.500569	1.16273	0.454165	0.833488	1.09444	0.819913	0.877155	-1.02944	0.0760867	0.146414	-1.32545	0.130387	0.263481	-1.28754	0.0268302	0.212485	-1.30622	647	233	200	225	197	288	106	175	298	352	289
1557262_at	hypothetical protein LOC100131731	LOC100131731	0.0146204	0.0702445	-2.26872	0.662707	0.814697	-1.38326	0.329856	0.502304	1.64013	0.824339	1	1.18153	0.110634	0.236552	-1.28053	0.121191	0.297698	1.60478	0.0252133	0.0722193	1.72776	0.0109697	0.0816253	1.67305	0.0707704	0.167403	-1.6211	0.000188568	0.00309587	-2.93285	0.00502552	0.0382484	-1.80917	0.0145725	0.145712	-2.23788	408	131	48	41	62	122	66	204	281	208	276
1557270_at	CDNA FLJ36375 fis, clone THYMU2008226	---	0.0573016	0.150456	-1.8525	0.67125	0.819141	-1.22067	0.248603	0.415333	1.5176	0.786959	1	1.16841	0.308933	0.480358	1.4292	0.274242	0.494831	1.26207	0.613973	0.737509	-1.1716	0.98741	1	-1.00434	0.166965	0.292928	-2.69128	0.0434041	0.0961024	-1.67616	0.359659	0.510974	1.60563	0.910421	1	1.10111	488	321	101	141	121	115	332	293	448	241	480
1557275_a_at	CDNA FLJ20031 fis, clone ADSU02180	---	0.0704621	0.170437	2.01623	0.360668	0.612066	1.26735	0.0380944	0.124443	-1.59091	0.927112	1	-1.0549	0.347503	0.520187	1.20977	0.0384606	0.139005	-1.47046	0.00512054	0.0215339	-2.11165	0.00781642	0.0650655	-1.72627	0.787317	0.853186	1.07853	0.0155522	0.0458302	2.83548	0.0679276	0.173606	2.62903	0.00736294	0.0941336	2.73226	161	105	100	124	138	240	110	133	78	93	73
1557286_at	CDNA FLJ10145 fis, clone HEMBA1003322	---	0.00650405	0.0454986	-2.16146	0.118892	0.401173	-1.52604	0.0362357	0.120758	1.41638	0.957829	1	1.03584	0.0001317	0.00190939	1.97885	7.97979e-13	1.94388e-09	3.51601	1.11959e-05	0.000249497	1.63984	2.81836e-07	4.24378e-05	2.21659	0.00609808	0.0386735	-2.63703	1.04693e-06	0.000256361	-4.39278	0.00346784	0.0309564	-1.66581	0.102787	0.473292	-2.41559	133	151	109	193	104	145	93	42	245	190	186
1557293_at	hypothetical gene supported by AK128346	LOC440993	0.00135703	0.0208832	-3.85881	0.165479	0.455456	-2.42209	0.163174	0.31519	1.59317	0.997707	1	1.00302	5.90713e-05	0.00109194	-1.88573	0.0210303	0.0923077	-2.69477	0.867532	0.917819	1.03709	0.20643	0.533114	-1.36476	0.0477377	0.130005	-1.69601	7.49562e-06	0.000634255	3.87066	0.00651257	0.0433673	6.56467	0.104102	0.477384	5.21767	1532	948	378	453	292	287	376	412	1363	1102	1230
1557302_at	CDNA FLJ33255 fis, clone ASTRO2005553	---	0.0313964	0.105874	-1.14771	0.254325	0.535481	1.16297	0.0535263	0.154213	1.33475	0.1287	0.810391	1.24886	0.261406	0.429	-1.06168	0.0387398	0.139673	1.1704	0.00950023	0.0343609	1.23349	0.00320301	0.0355595	1.2023	0.65104	0.750577	-1.04898	0.0575016	0.118755	-1.17885	0.222833	0.371495	-1.12381	0.0701027	0.38058	-1.15067	1018	743	642	659	911	854	821	975	991	945	1065
1557303_at	5', 3'-nucleotidase, cytosolic /// hypothetical protein LOC100131349	LOC100131349 /// NT5C	0.239082	0.373577	1.15378	0.183127	0.472832	-1.31517	0.085094	0.205788	-1.51742	0.0259793	0.406237	-1.40907	0.772031	0.862884	-1.02599	0.241899	0.459386	-1.15574	0.258696	0.408425	-1.14343	0.127691	0.400568	-1.14982	0.145024	0.266714	1.29737	0.755275	0.823863	-1.04642	0.0564908	0.154268	-1.35759	0.438169	0.925395	-1.18187	618	343	384	441	377	406	290	285	320	276	284
1557309_at	DENN/MADD domain containing 1B	DENND1B	0.0659203	0.164104	1.56289	0.0318485	0.237882	1.73171	0.724451	0.83051	1.10801	0.456911	1	1.41986	0.373113	0.545439	1.13783	0.134554	0.31778	1.22581	0.603461	0.730018	1.09364	0.250562	0.598073	1.16434	0.232887	0.36717	1.30466	0.285288	0.400615	1.2093	0.696975	0.793766	-1.07885	0.786931	1	1.06811	63	41	74	109	129	104	157	107	124	75	54
1557312_at	chromosome 12 open reading frame 61	C12orf61	0.382557	0.514563	1.15031	0.467681	0.689465	1.20579	0.867865	0.925189	1.04823	0.54005	1	1.12701	0.000811781	0.00702388	1.37857	0.0788161	0.22427	1.19067	0.138039	0.259053	-1.17	0.989453	1	-1.00133	0.0115981	0.0554433	-1.49235	0.0919024	0.168917	-1.18349	0.0488241	0.140864	1.26098	0.886352	1	1.05297	67	38	127	79	78	104	85	108	88	92	96
1557322_at	zinc finger protein 230	ZNF230	0.128808	0.248483	-1.46832	0.821825	0.906576	-1.07163	0.25486	0.422487	1.37018	0.697952	1	1.15167	0.960203	0.978893	1.0081	0.572363	0.750926	1.10417	0.653877	0.768248	1.07581	0.547174	0.922473	1.08844	0.130497	0.249323	-1.53474	0.187187	0.290535	-1.30514	0.46069	0.603683	1.17593	0.936792	1	-1.0298	157	102	54	76	89	49	128	97	153	172	94
1557331_at	polymerase (RNA) I polypeptide B, 128kDa	POLR1B	0.432516	0.560842	-1.1147	0.286163	0.560665	-1.15589	0.613646	0.750462	-1.03695	0.347804	1	-1.09319	0.752212	0.848156	-1.03346	0.337191	0.558542	-1.09682	0.384572	0.54063	-1.05756	0.32152	0.689158	-1.07642	0.375277	0.508984	-1.17269	0.711011	0.78903	-1.05221	0.472832	0.614064	1.1145	0.82455	1	1.03244	673	743	808	779	543	505	718	832	739	662	662
1557352_at	squalene epoxidase	SQLE	0.297133	0.433962	1.25289	0.811195	0.89993	-1.10158	0.481342	0.643659	-1.38017	0.489151	1	-1.22524	0.467875	0.630431	1.13228	0.756009	0.86729	1.07771	0.899371	0.937146	-1.03341	0.902141	1	1.02275	0.98478	0.98986	1.0057	0.256211	0.368594	-1.34594	0.329791	0.481896	-1.35361	0.185644	0.645504	-1.34976	419	133	155	128	159	267	149	183	210	134	128
1557353_at	CDNA FLJ38904 fis, clone NT2NE2001524	---	0.69754	0.781924	-1.07587	0.643619	0.802825	1.11933	0.309874	0.481476	1.20425	0.378624	1	1.16179	0.694684	0.80983	-1.05655	0.819461	0.904686	-1.03165	0.84221	0.90092	1.02889	0.992339	1	-1.00113	0.88834	0.925712	1.0332	0.0675734	0.13371	1.2307	0.516868	0.652427	1.19115	0.280846	0.783229	1.21092	502	282	311	271	412	323	249	545	457	340	455
1557360_at	leucine-rich PPR-motif containing	LRPPRC	0.586614	0.692937	-1.16545	0.470498	0.691273	-1.54633	0.60253	0.741636	-1.3268	0.353723	1	-1.42818	0.800908	0.881885	-1.05242	0.303041	0.525667	-1.54488	0.354165	0.51082	-1.42962	0.168724	0.473588	-1.48395	0.652749	0.751811	-1.14362	0.137672	0.229803	1.54086	0.135847	0.270409	1.76217	0.0734608	0.390596	1.65152	2448	1396	417	412	530	500	749	1243	998	597	737
1557370_s_at	MYC binding protein 2	MYCBP2	0.283702	0.420392	-1.2521	0.923757	0.961875	-1.02101	0.0394065	0.127415	1.22634	0.641909	1	1.10288	0.0111557	0.0460917	1.3851	0.005722	0.0377139	1.48776	0.686748	0.793846	1.03102	0.0797289	0.301686	1.20739	0.00379503	0.0297497	-2.52026	0.00346246	0.0166439	-2.29013	0.453245	0.597173	1.10049	0.696666	1	-1.30112	1438	1302	1031	1332	781	954	1857	1406	1555	1500	1577
1557372_at	Hypothetical gene supported by AF086285; AK123751	FLJ41757	0.563138	0.673238	1.08759	0.082363	0.346705	-1.26007	0.0231786	0.0936604	-1.37044	0.0133712	0.288485	-1.31294	0.759523	0.853258	-1.04191	0.104524	0.269809	-1.2231	0.0503355	0.122028	-1.19357	0.0501258	0.224422	-1.20874	0.378236	0.511547	1.33267	0.644513	0.736374	1.14751	0.299043	0.451134	-1.16135	0.986586	1	1.00429	380	351	433	338	320	252	248	372	272	345	225
1557375_at	Homo sapiens, clone IMAGE:5498057, mRNA	---	0.149556	0.274649	1.57321	0.174756	0.464771	1.51198	0.858691	0.919366	-1.0405	0.631938	1	1.23653	0.207219	0.365754	1.22753	0.000893515	0.00992017	1.83758	0.00148585	0.00853449	1.58311	0.000104801	0.00319939	1.70718	0.722395	0.805331	-1.07448	0.0059527	0.0238229	-1.98759	0.00554421	0.040403	-1.84981	0.000414217	0.0137867	-1.91622	105	102	75	52	70	150	108	177	74	54	113
1557380_at	KIAA1975 protein similar to MRIP2	KIAA1975	0.100643	0.211741	1.5852	0.429749	0.663882	1.44811	0.866202	0.924015	-1.09466	0.705206	1	1.18082	0.210579	0.369835	-1.1885	0.825251	0.908182	1.05055	0.341486	0.498655	1.32472	0.440293	0.820813	1.15618	0.000819701	0.0136092	2.74018	0.111265	0.195356	1.29571	0.0203574	0.0829663	-2.1148	0.874594	1	-1.13086	374	94	46	122	297	289	181	154	97	164	137
1557384_at	Zinc finger protein 131	ZNF131	0.00192764	0.0247906	-1.77059	0.375557	0.622521	-1.52255	0.659591	0.786044	1.16291	0.841624	1	-1.09908	0.554917	0.703102	-1.11314	0.76312	0.872028	-1.07133	0.873422	0.92172	1.03768	0.957814	1	-1.00957	0.317463	0.453133	-1.58295	0.0144847	0.0435364	-1.42159	0.764886	0.844881	1.11351	0.802415	1	-1.10075	755	361	175	262	225	264	235	296	412	402	471
1557388_at	rotatin	RTTN	0.184136	0.313368	1.42234	0.153962	0.443341	1.61386	0.638622	0.769762	1.13465	0.390652	1	1.37426	0.728945	0.832954	1.05423	0.652104	0.802063	-1.06948	0.379535	0.535423	-1.15408	0.455997	0.835342	-1.10817	0.52133	0.643221	1.15005	0.049209	0.10557	1.57517	0.220593	0.369332	1.36966	0.0542573	0.32607	1.47241	187	42	161	115	196	291	209	119	163	142	118
1557394_at	discs, large (Drosophila) homolog-associated protein 4	DLGAP4	0.554378	0.665702	1.19914	0.491073	0.703684	1.26984	0.884644	0.935068	1.05896	0.602978	1	1.1644	0.261121	0.428636	1.34086	0.0581247	0.183907	1.49262	0.639928	0.758517	1.11373	0.20152	0.525708	1.28197	0.363917	0.497969	-1.4714	0.0687838	0.135401	-1.68639	0.649727	0.757055	-1.14611	0.298246	0.803338	-1.36472	199	117	69	56	70	164	148	178	43	110	137
1557400_at	CDNA FLJ38935 fis, clone NT2NE2014681	---	0.592882	0.698068	-1.20608	0.416645	0.654265	-1.34797	0.586678	0.729537	-1.11765	0.407697	1	-1.22205	0.86993	0.924838	-1.06303	0.0574306	0.182308	1.53101	0.0735254	0.161935	1.5819	0.034967	0.176282	1.55658	0.976588	0.984431	-1.01731	0.0302148	0.0736717	-2.13654	0.0897084	0.207615	-2.10019	0.0211277	0.182879	-2.11821	133	119	67	80	58	146	35	57	71	77	102
1557411_s_at	solute carrier family 25, member 43	SLC25A43	0.0933308	0.201715	1.18962	0.0246294	0.215425	1.34743	0.155954	0.305322	1.13266	0.229021	0.986661	1.24004	2.29777e-05	0.000559804	1.34084	0.00205396	0.0180527	1.21056	0.0173086	0.0538145	-1.13261	0.719372	1	1.02718	0.00377721	0.0296565	-1.46016	0.0661364	0.131509	-1.11522	0.00492979	0.0377921	1.30929	0.482562	0.949194	1.29556	1725	2105	2222	2436	3379	2712	2872	2474	2308	2583	2336
1557415_s_at	leucine zipper-EF-hand containing transmembrane protein 2	LETM2	0.357912	0.491956	1.24431	0.330003	0.591238	1.26348	0.889586	0.937492	1.01541	0.532504	1	1.13945	0.568279	0.713739	1.08475	0.658034	0.806196	-1.07405	0.295807	0.449536	-1.18786	0.381041	0.759874	-1.12739	0.817469	0.875318	1.04615	0.163723	0.262032	1.5	0.272115	0.424377	1.43382	0.102132	0.471276	1.46691	182	178	157	132	210	187	299	124	166	130	171
1557418_at	CDNA FLJ30069 fis, clone ASTRO1000096	---	0.082959	0.187658	-1.64579	0.469643	0.690803	-1.42661	0.714783	0.823937	1.15364	0.856987	1	-1.0784	0.834342	0.903152	-1.03628	0.859302	0.926839	-1.04238	0.990094	0.994221	-1.00239	0.903574	1	-1.0202	0.206638	0.338767	-1.41159	0.378483	0.49581	-1.23923	0.423606	0.570328	1.13909	0.927328	1	-1.02773	353	209	92	75	66	137	161	147	226	122	217
1557419_a_at	CDNA FLJ30069 fis, clone ASTRO1000096	---	0.0281627	0.0999333	-4.03704	0.172798	0.462565	-3.82716	0.912002	0.949615	1.05484	0.630728	1	-1.51961	0.972883	0.986348	-1.00889	0.697602	0.832523	-1.13448	0.770623	0.854679	-1.0793	0.669771	1	-1.10081	0.0825977	0.185113	-2.31608	0.029281	0.0720004	-1.92916	0.542563	0.673049	1.20056	0.817307	1	-1.16352	203	315	48	54	3	15	98	46	214	66	166
1557433_at	CDNA FLJ38907 fis, clone NT2NE2005276	---	0.00600507	0.0438116	-1.2701	0.50857	0.715967	-1.14469	0.561496	0.709092	1.10955	0.968005	1	-1.0085	0.103618	0.226099	-1.09919	0.118763	0.29363	-1.18913	0.500969	0.644774	-1.06692	0.137884	0.419201	-1.12411	0.680669	0.773449	-1.03929	0.0737211	0.142863	1.23484	0.0269827	0.0978502	1.28335	0.0160752	0.154016	1.2591	358	297	147	266	216	214	241	262	309	310	268
1557450_s_at	I.M.A.G.E. clone 241447, mRNA sequence	---	0.405364	0.535717	-1.24933	0.530499	0.729318	-1.29955	0.906599	0.947343	-1.0402	0.580136	1	-1.1555	0.859883	0.91797	1.02771	0.936054	0.967558	1.01609	0.948323	0.968056	-1.01011	0.986636	1	1.00234	0.379861	0.513115	-1.20527	0.370371	0.487569	-1.21649	0.950787	0.968839	-1.00931	0.537843	0.97682	-1.10326	673	296	267	213	203	461	288	163	247	428	345
1557455_s_at	motile sperm domain containing 1	MOSPD1	0.0841796	0.189264	1.57438	0.483423	0.698836	-1.14494	0.0213882	0.0896577	-1.80257	0.327191	1	-1.40039	0.293415	0.463745	1.11076	0.368125	0.587694	1.11223	0.807839	0.879645	1.02566	0.439969	0.82042	1.07025	0.314512	0.450225	1.12164	0.121757	0.209295	-1.31578	0.0571824	0.155433	-1.47584	0.0151739	0.149238	-1.39122	1090	1119	1514	906	1285	950	619	1189	782	583	602
1557458_s_at	Src homology 2 domain containing adaptor protein B	SHB	0.463433	0.588189	1.14192	0.665573	0.816083	-1.08294	0.158327	0.308557	-1.23663	0.30469	1	-1.15469	0.0383249	0.111678	1.21779	0.102864	0.266794	-1.18282	0.000433573	0.00339182	-1.446	0.0049102	0.047298	-1.30983	0.0438434	0.123361	-1.27796	0.00521696	0.0218884	1.30046	0.00583689	0.0410871	1.66194	0.158637	0.594388	1.4812	780	1128	1269	962	809	907	1358	748	742	799	857
1557459_at	MRNA; cDNA DKFZp547O0210 (from clone DKFZp547O0210)	---	0.0271401	0.0981809	-2.27626	0.443468	0.672287	-1.55642	0.362416	0.534394	1.4625	0.942684	1	1.0525	0.467589	0.630283	-1.13015	0.812189	0.901131	1.06306	0.498168	0.642237	1.15625	0.53766	0.913322	1.11652	0.0480123	0.13049	-1.86466	0.015809	0.0463501	-1.69549	0.607812	0.725311	1.09978	0.733352	1	-1.18373	181	147	2	70	38	84	66	69	138	92	155
1557487_at	CDNA clone IMAGE:4797099	---	0.0335423	0.109668	-1.64466	0.0920149	0.362285	-1.43649	0.0667207	0.176883	1.14491	0.842522	1	-1.08634	0.0802891	0.188349	-1.25382	0.075997	0.219012	-1.27603	0.912734	0.946152	1.00669	0.289412	0.647793	-1.11041	0.178538	0.306779	-1.36808	0.944116	0.962312	-1.01384	0.116053	0.245104	1.34941	0.606317	1	1.16788	618	759	695	778	379	450	764	391	761	798	812
1557504_at	Full length insert cDNA YQ11E04	---	0.589704	0.695564	-1.14872	0.762846	0.873981	-1.24615	0.906667	0.947343	-1.08482	0.751694	1	-1.1599	0.651877	0.778597	1.12529	0.909667	0.952635	-1.04408	0.688795	0.795268	-1.1587	0.72945	1	-1.10325	0.463909	0.592005	-1.40097	0.71427	0.791292	-1.1401	0.594092	0.714499	1.22881	0.879257	1	1.05297	166	17	11	49	54	57	33	51	32	81	68
1557505_a_at	Full length insert cDNA YQ11E04	---	0.554722	0.665967	-1.08608	0.62894	0.793477	-1.23544	0.753891	0.85081	-1.13753	0.542158	1	-1.18447	0.163467	0.310107	1.30828	0.214996	0.427567	1.34005	0.832905	0.895914	1.04018	0.352273	0.725473	1.16904	0.123997	0.241111	-1.77528	0.0385089	0.0878103	-2.06742	0.415839	0.563335	-1.16456	0.337764	0.843518	-1.48988	246	105	57	80	114	121	76	84	125	115	98
1557512_at	Full length insert cDNA YQ02G04	---	0.00425283	0.036622	-2.90119	0.302408	0.572261	-1.45257	0.0220385	0.0912364	1.99728	0.769161	1	1.34286	0.570759	0.715569	-1.15442	0.628972	0.787777	-1.08564	0.734986	0.828569	1.08518	0.924119	1	1.02045	0.201235	0.332549	-2.23835	0.0797515	0.151736	-1.2276	0.275433	0.427595	1.82336	0.72345	1	1.31898	281	232	127	95	136	62	140	168	316	302	481
1557521_a_at	CDNA clone IMAGE:5311184	---	0.16593	0.293057	-2.01542	0.241062	0.525163	-2.62768	0.614382	0.750868	-1.30379	0.0511775	0.557903	-3.46264	0.140476	0.279675	-1.71658	0.241907	0.459386	-2.02216	0.650845	0.765949	-1.20834	0.26643	0.619385	-1.50983	0.531565	0.651771	-1.14658	0.0232027	0.0609762	-1.46471	0.187291	0.333048	-1.27746	0.0405444	0.272613	-1.36469	4124	2205	900	612	429	313	272	1970	1953	1237	1102
1557522_x_at	CDNA clone IMAGE:5311184	---	0.087241	0.193876	-1.82574	0.249499	0.531117	-1.9777	0.839091	0.907975	-1.08323	0.449925	1	-1.39977	0.0987283	0.218265	-1.50033	0.372419	0.591669	-1.41456	0.951664	0.970051	1.01795	0.570071	0.942569	-1.15521	0.385031	0.517802	-1.27549	0.00153689	0.0100526	-1.82469	0.131153	0.264691	-1.43058	0.0182001	0.166512	-1.60377	2914	1755	1001	538	566	483	541	1549	1559	1016	1318
1557527_at	CDNA FLJ33848 fis, clone CTONG2005567	---	0.0714577	0.17173	-1.86008	0.272663	0.550247	-2.00196	0.864131	0.922821	-1.07628	0.462257	1	-1.39993	0.538407	0.689725	1.18794	0.75214	0.864905	-1.08361	0.460214	0.609591	-1.22033	0.506139	0.884649	-1.16001	0.189596	0.319297	-1.99543	0.0524764	0.110804	-1.48857	0.454611	0.598538	1.3405	0.991768	1	1.00614	981	614	119	332	95	194	284	449	548	300	451
1557539_at	CDNA clone IMAGE:3639730	---	0.00039943	0.0119625	-1.93473	0.311102	0.577437	-1.72846	0.754886	0.85149	1.11934	0.754409	1	-1.17794	0.0411618	0.117668	-1.30549	0.828985	0.910997	-1.05118	0.395411	0.550301	1.18839	0.659306	1	1.07398	0.501177	0.62567	-1.17897	0.0321094	0.0770088	-1.50336	0.2257	0.374663	-1.27514	0.060155	0.347269	-1.37988	325	172	77	88	100	102	72	109	199	164	175
1557543_at	Transcribed locus	---	0.0174918	0.0775041	-3.74938	0.162747	0.453379	-2.29777	0.180561	0.337099	1.63175	0.974933	1	1.03348	0.306405	0.477853	-1.32252	0.35939	0.579412	-1.30323	0.76013	0.847442	1.07892	0.833883	1	-1.05012	0.136713	0.256631	-2.41798	0.117473	0.203543	-1.45843	0.270788	0.422988	1.65794	0.842862	1	1.1718	357	344	98	127	5	92	193	113	492	183	433
1557578_at	Pleckstrin homology-like domain, family B, member 2	PHLDB2	0.000472091	0.0126978	-6.64271	0.203872	0.492756	-5.9692	0.842415	0.910203	1.11283	0.670645	1	-1.56206	9.10723e-06	0.000288963	-3.75909	0.186702	0.391818	-2.79932	0.729677	0.825201	1.15992	0.514358	0.893369	-1.30882	0.44883	0.577497	-1.23636	0.0476019	0.102865	-1.78961	0.169265	0.311824	-1.44748	0.033779	0.244062	-1.60046	790	1752	62	303	9	122	121	235	798	690	730
1557584_at	Hypothetical protein FLJ20444	FLJ20444	0.987306	0.991651	1.00385	0.932811	0.965633	-1.02107	0.845921	0.912134	-1.025	0.892315	1	-1.02303	0.24115	0.405432	-1.21678	0.593864	0.765659	-1.094	0.459651	0.609094	1.11029	0.984901	1	1.0026	0.192972	0.32333	1.38563	0.576771	0.678997	1.13993	0.405653	0.554501	-1.21554	0.947232	1	-1.01905	131	126	107	169	74	205	136	107	110	149	119
1557586_s_at	ATPase, H+ transporting, lysosomal 50/57kDa, V1 subunit H	ATP6V1H	0.557258	0.668198	-1.21555	0.932687	0.965633	1.03663	0.385142	0.556439	1.26007	0.623182	1	1.14835	0.735353	0.837166	1.07117	0.495666	0.693541	1.1761	0.639555	0.758355	1.07799	0.493457	0.873296	1.12239	0.171613	0.298379	-1.4902	0.105366	0.187805	-1.36275	0.682943	0.782189	1.09353	0.787942	1	-1.09449	215	171	74	86	59	140	99	268	210	155	159
1557609_s_at	TBC1 domain family, member 12	TBC1D12	0.0919079	0.199752	1.56204	0.148542	0.43767	1.20677	0.321996	0.49408	-1.2944	0.978667	1	-1.01045	0.0257878	0.0841723	1.3434	0.895797	0.9459	-1.01284	0.0251922	0.0721684	-1.41159	0.161732	0.461431	-1.1876	0.238	0.372819	-1.17465	0.15666	0.253383	1.30196	0.0281051	0.100178	1.52934	0.0639925	0.360189	1.41565	283	325	249	207	309	385	295	295	175	347	171
1557666_s_at	chromosome 9 open reading frame 98	C9orf98	0.110855	0.225732	-1.31395	0.608227	0.780366	-1.17442	0.665343	0.789915	1.11881	0.950253	1	-1.01508	0.0327021	0.0998056	-1.2441	0.358113	0.578181	-1.15813	0.621844	0.744489	1.07647	0.759413	1	-1.0371	0.175936	0.303873	1.1994	0.456946	0.57169	1.14815	0.819546	0.882422	-1.04464	0.757127	1	1.05271	217	90	90	108	128	138	84	80	156	118	155
1557667_at	CDNA FLJ36588 fis, clone TRACH2013991	---	0.00400616	0.0355039	-2.138	0.0788309	0.340022	-2.13094	0.988975	0.993787	1.00331	0.582503	1	-1.35815	0.0120706	0.0489209	-1.43298	0.213277	0.425546	-1.35107	0.839976	0.899951	1.03657	0.507926	0.886173	-1.11023	0.00396625	0.0305409	-2.97917	0.00160207	0.0103079	-3.41667	0.384967	0.534942	-1.14685	0.426611	0.91777	-1.71728	1313	774	502	731	261	390	475	432	941	725	981
1557684_at	zinc finger protein 286A	ZNF286A	0.221699	0.354689	-1.18387	0.234255	0.519574	1.22026	0.00146026	0.0247708	1.44463	0.121269	0.794778	1.33244	0.882093	0.931256	1.01262	0.0732282	0.213641	1.21837	0.0118578	0.0405787	1.17455	0.0191195	0.11837	1.19485	0.0178764	0.0705009	-1.43234	0.163274	0.261506	-1.2151	0.178118	0.32231	1.17878	0.997786	1	1.00088	682	592	641	514	751	964	533	716	904	846	835
1557701_s_at	polymerase (DNA directed), eta	POLH	0.0174152	0.0772849	-2.22617	0.000863256	0.0714427	-3.88785	0.0112904	0.0635539	-1.74643	0.0608052	0.603681	-2.4102	0.0461466	0.1274	-1.33991	0.00020029	0.00337443	-1.62622	0.0753912	0.164922	-1.24296	0.00240491	0.0290642	-1.41029	0.851735	0.899945	1.03243	0.430965	0.546948	-1.08229	0.534394	0.666195	-1.11738	0.431313	0.919623	-1.09955	451	553	637	439	74	169	198	94	346	312	350
1557737_s_at	natural killer-tumor recognition sequence	NKTR	0.103007	0.21507	-1.80769	0.356572	0.609549	-2.10043	0.792857	0.878194	-1.16194	0.384876	1	-1.49619	0.774539	0.864439	1.06433	0.88016	0.937814	1.05772	1	1	1	0.918227	1	1.02466	0.0464038	0.127833	-2.2963	0.00338954	0.0163913	-2.68661	0.433001	0.579124	-1.16998	0.379086	0.879962	-1.63008	584	212	105	82	39	102	112	215	168	177	192
1557738_at	CDNA clone IMAGE:5272105	---	0.289783	0.426627	-1.50595	0.461663	0.685257	-1.45536	0.941374	0.965463	1.03476	0.680362	1	-1.16152	0.625854	0.758736	-1.13904	0.253646	0.47168	-1.38245	0.644843	0.762052	-1.16408	0.360793	0.736006	-1.2598	0.69545	0.785101	-1.19075	0.202377	0.307875	1.29104	0.410002	0.558281	1.53731	0.330854	0.837424	1.41418	244	106	29	110	50	96	86	104	161	48	102
1557744_at	CDNA FLJ25841 fis, clone TST08665	---	0.00011388	0.00676806	-2.95307	0.281184	0.556697	-2.213	0.48451	0.646361	1.33442	0.891895	1	-1.11963	8.0894e-06	0.0002652	-1.78107	0.315511	0.538086	-1.43844	0.441429	0.593214	1.21991	0.877762	1	-1.03611	0.266442	0.401673	-1.18462	0.33398	0.450477	-1.20513	0.915847	0.946806	-1.01732	0.498262	0.959071	-1.10329	686	235	162	143	163	121	113	157	436	441	350
1557749_at	EH domain binding protein 1-like 1	EHBP1L1	0.059469	0.153911	-1.84367	0.471068	0.691756	-1.469	0.579095	0.723052	1.25505	0.949936	1	-1.03318	0.35583	0.528191	-1.23398	0.421944	0.635392	-1.2632	0.997301	0.998729	-1.00068	0.593054	0.961503	-1.11628	0.973929	0.982774	-1.01094	0.67989	0.765066	1.16582	0.446696	0.591061	1.17857	0.539473	0.977471	1.17219	282	126	93	44	47	108	127	89	105	207	224
1557751_at	CDNA FLJ32996 fis, clone THYMU1000142	---	0.00997309	0.0575974	-2.80068	0.515905	0.721748	-1.25338	0.0196049	0.0859422	2.2345	0.687953	1	1.51617	0.0115157	0.0472538	-1.72958	0.361283	0.581092	-1.20937	0.0599858	0.138916	1.49681	0.445327	0.826271	1.18012	0.462455	0.590716	-1.27916	0.43686	0.552651	1.15198	0.301715	0.453996	1.47357	0.313994	0.820578	1.31278	269	257	109	107	92	101	204	195	315	330	467
1557788_a_at	Chromosome 9 open reading frame 130	C9orf130	0.302481	0.439032	-1.38762	0.382804	0.627245	-1.36645	0.933148	0.961072	1.01549	0.619446	1	-1.14461	0.000695224	0.00629631	-1.71179	0.485109	0.685163	-1.08694	0.000806666	0.00538183	1.49156	0.275415	0.63125	1.15299	0.000357228	0.00900671	1.99572	0.561856	0.666269	-1.03288	0.000191234	0.00743482	-2.06134	0.529806	0.973376	-1.37619	113	268	255	203	23	144	239	208	224	226	197
1557799_at	chromosome 11 open reading frame 31	C11orf31	0.166064	0.293246	-1.33602	0.34534	0.601768	-1.14695	0.43484	0.602199	1.16484	0.943897	1	1.01836	0.976745	0.988082	1.00285	0.751743	0.86477	-1.02727	0.792919	0.8696	-1.02651	0.740972	1	-1.02686	0.0545271	0.141669	-1.29037	0.544507	0.651288	-1.07202	0.0889749	0.206714	1.20368	0.777693	1	1.06825	216	341	352	371	256	317	292	251	415	286	499
1557801_x_at	chromosome 11 open reading frame 31	C11orf31	0.444045	0.570798	-1.08877	0.707917	0.841588	-1.05734	0.828147	0.901164	1.02972	0.909117	1	-1.01241	0.851174	0.912889	1.01634	0.799759	0.894382	-1.0323	0.635635	0.754956	-1.04734	0.653415	1	-1.03998	0.450246	0.578632	-1.12012	0.97072	0.980807	1.00771	0.448724	0.592623	1.12876	0.642702	1	1.06823	279	447	320	300	340	341	353	239	406	351	307
1557804_at	Cathepsin B mRNA, 5' UTR variant	---	0.231937	0.365752	-1.64179	0.558958	0.748516	-1.35075	0.67005	0.792748	1.21547	0.958342	1	-1.0226	0.748053	0.845317	-1.0741	0.277525	0.498887	-1.43442	0.493243	0.638121	-1.22809	0.271803	0.626757	-1.31356	0.120502	0.236606	-1.53632	0.187764	0.291139	1.58644	0.0323471	0.108826	2.43729	0.202923	0.673191	2.01186	366	196	70	92	54	151	201	130	209	72	325
1557810_at	Clone HEA5 Cri-du-chat critical region mRNA	---	0.0132454	0.0666345	-2.0282	0.313158	0.578523	-2.34399	0.796133	0.880428	-1.1557	0.375665	1	-1.54811	0.838625	0.905696	1.03129	0.880522	0.937943	-1.0578	0.825843	0.891391	-1.0654	0.792689	1	-1.06215	0.0349022	0.107171	-2.30769	0.00285983	0.014709	-2.36703	0.890945	0.93048	-1.02571	0.544513	0.979702	-1.43123	740	269	110	128	62	127	145	198	342	208	259
1557813_at	Full length insert cDNA clone YB34C04	---	0.00543218	0.0415196	-2.97649	0.373059	0.620658	-1.36791	0.0144527	0.0728447	2.17594	0.72541	1	1.45349	0.00165117	0.0116468	-1.67008	0.417484	0.631615	-1.17763	0.0338703	0.0901903	1.45148	0.372901	0.749987	1.17722	0.0386244	0.113929	-1.50804	0.856127	0.901267	-1.03698	0.0570192	0.155239	1.45426	0.63361	1	1.2093	422	236	131	200	199	122	182	220	651	374	563
1557820_at	AFG3 ATPase family gene 3-like 2 (yeast)	AFG3L2	0.0403372	0.121607	-1.13843	0.548792	0.741676	-1.0412	0.152068	0.299917	1.09338	0.269139	1	1.19457	0.213137	0.372908	-1.06024	0.0541006	0.175598	-1.11693	0.333524	0.490092	-1.04522	1	1	1	0.447624	0.576247	-1.07615	0.0384198	0.0876902	1.29353	0.00931668	0.0526763	1.39203	0.00484193	0.0708418	1.34278	13291	16594	15883	15914	14927	13982	16531	13801	16827	17877	15741
1557828_a_at	Chromosome 5 open reading frame 28	C5orf28	0.00696652	0.0471523	-2.25918	0.312288	0.577867	-1.96239	0.73206	0.836271	1.15124	0.76716	1	-1.20423	0.0719587	0.174802	-1.27146	0.452353	0.658055	-1.29397	0.976189	0.985721	1.00732	0.616286	0.981974	-1.1095	0.0467105	0.128303	-1.70283	0.00524531	0.0219649	-1.38215	0.247659	0.39822	1.23202	0.960834	1	-1.02274	2356	874	603	498	310	477	490	930	1441	1091	1256
1557875_at	CDNA clone IMAGE:5267277	---	0.47866	0.601704	1.26939	0.75013	0.866962	1.12274	0.778642	0.867946	-1.13061	0.990719	1	1.00361	0.961587	0.979567	-1.01228	0.485607	0.685643	-1.20561	0.380958	0.536902	-1.21354	0.382302	0.761618	-1.20936	0.664312	0.760963	1.17773	0.346022	0.463221	1.50151	0.3079	0.460246	1.27492	0.288541	0.792374	1.38822	119	85	53	20	58	86	54	113	91	30	34
1557878_at	CDNA clone IMAGE:5267797	---	0.992246	0.994907	-1.00207	0.591003	0.768601	1.10755	0.640356	0.771166	1.10984	0.549893	1	1.1087	0.805573	0.884787	1.05951	0.658229	0.806349	1.1075	0.784498	0.864387	1.04211	0.678361	1	1.07379	0.788976	0.854238	-1.125	0.81437	0.868995	-1.10746	0.941797	0.963136	1.01584	0.888549	1	-1.04231	96	152	99	90	101	148	90	145	141	166	97
1557895_at	FLJ35934 protein	FLJ35934	0.714484	0.795775	-1.14956	0.424061	0.659654	-1.66276	0.531671	0.685062	-1.44643	0.300475	1	-1.54707	0.0399619	0.115072	1.71512	0.961017	0.981015	1.01459	0.107907	0.215562	-1.54388	0.319495	0.686446	-1.27141	0.0355831	0.108598	-2.43384	0.187907	0.291288	-1.52278	0.126978	0.259815	1.59829	0.87921	1	1.12749	314	68	124	61	39	147	77	78	162	91	96
1557905_s_at	CD44 molecule (Indian blood group)	CD44	0.00174976	0.0236002	1.52135	0.362984	0.614026	-1.05463	0.000871541	0.0205632	-1.60446	0.32355	1	-1.41511	0.00281506	0.0170405	-1.46346	0.000150236	0.00276769	-1.59015	0.118922	0.232096	-1.14432	1	1	1	0.00487997	0.034141	1.86121	0.00813542	0.0293609	1.85325	0.970555	0.981311	-1.00429	1	1	1	4822	4432	4193	4969	3881	4472	4614	4495	2934	2715	3420
1557910_at	heat shock protein 90kDa alpha (cytosolic), class B member 1	HSP90AB1	0.0588954	0.153048	1.15592	0.642045	0.801881	-1.0225	0.0465507	0.14107	-1.18193	1	1	1	0.122002	0.253	1.09585	0.00702629	0.043442	-1.12912	0.00320509	0.0150132	-1.24873	1	1	1	0.768532	0.839881	-1.0316	0.00731066	0.0273303	1.30057	0.0556323	0.152887	1.34167	0.00775589	0.097547	1.32112	25317	26159	27508	22709	25659	25687	23751	24358	22940	22651	22476
1557915_s_at	glutathione S-transferase omega 1	GSTO1	0.0257797	0.095373	1.89148	0.149438	0.438846	-1.35678	0.0172058	0.079843	-2.56633	1	1	1	8.20131e-05	0.00137946	1.68659	0.899647	0.947634	1.00989	0.000168972	0.00172172	-1.5796	1	1	1	0.00887947	0.0476332	-1.62884	0.0286839	0.0709344	-1.20723	0.0373978	0.11897	1.34924	1	1	1	8127	12750	15744	14200	8956	8645	7355	12501	4863	5012	5460
1557918_s_at	solute carrier family 16, member 1 (monocarboxylic acid transporter 1)	SLC16A1	0.00268438	0.0292049	1.45321	0.0284669	0.228016	-1.22286	0.000567968	0.0166873	-1.77707	0.194302	0.940199	-1.44878	0.0022547	0.0145849	1.2893	0.0253092	0.10442	-1.15435	4.26171e-05	0.000633791	-1.48606	0.000813726	0.0138367	-1.29923	0.957548	0.972831	1.00717	0.824147	0.876663	-1.02228	0.783798	0.857728	-1.0296	0.778151	1	-1.02593	2906	2617	2587	2277	1954	2290	1955	2295	1731	1310	1422
1557938_s_at	polymerase I and transcript release factor	PTRF	0.0790768	0.182348	-1.19927	0.0306568	0.234308	-1.34618	0.248091	0.414875	-1.1225	0.18687	0.932115	-1.22421	0.105049	0.228349	-1.23117	0.265534	0.48493	-1.14132	0.337892	0.494634	1.07399	1	1	1	0.183493	0.312347	1.23504	0.422311	0.538352	1.11884	0.268264	0.420165	-1.10386	1	1	1	3651	4751	3901	3485	2572	2706	3539	2911	3803	3689	3544
1557943_at	2',3'-cyclic nucleotide 3' phosphodiesterase	CNP	0.471267	0.595171	-1.22127	0.640526	0.800606	1.16667	0.0158423	0.076676	1.42481	0.234521	0.991433	1.29574	0.0415676	0.118406	-1.45211	0.728608	0.851161	1.06413	0.00334378	0.0155054	1.57966	0.115454	0.37827	1.2832	0.0418064	0.119985	1.76957	0.984617	0.989721	1.00419	0.0680576	0.173815	-1.76219	0.585053	0.99671	-1.27253	193	177	174	254	182	390	96	263	294	283	269
1557944_s_at	catenin (cadherin-associated protein), delta 1	CTNND1	0.000962603	0.0176187	1.68846	0.0387515	0.25633	1.31821	0.102775	0.231915	-1.28087	0.917704	1	1.04946	0.671313	0.792901	1.07018	0.329613	0.551211	1.16402	0.311781	0.466991	1.12875	0.265212	0.61748	1.14846	0.210956	0.343508	1.74651	0.987425	0.991587	-1.00507	0.0493889	0.141616	-1.75536	0.569032	0.991259	-1.27825	2565	2181	2687	1715	2708	3378	3154	2819	1670	1559	1897
1557948_at	pleckstrin homology-like domain, family B, member 3	PHLDB3	0.0017537	0.023633	-2.4801	0.00892059	0.152575	-2.56942	0.804741	0.886016	-1.03601	0.533763	1	-1.47664	9.95307e-06	0.000306117	-2.06381	0.00655949	0.0414885	-1.54924	0.160571	0.290229	1.16165	0.426854	0.806668	-1.1209	0.0456342	0.126598	1.44597	0.00863397	0.0305749	-1.32138	0.00443348	0.0355857	-1.91066	0.108681	0.485698	-1.5623	1719	1370	912	1292	404	516	796	344	1186	1352	1371
1557950_at	serologically defined colon cancer antigen 1	SDCCAG1	0.132304	0.252982	-1.11674	0.118794	0.401154	-1.24614	0.35089	0.52345	-1.11588	0.0962253	0.733983	-1.17742	0.312304	0.483471	1.11663	0.123713	0.301971	-1.15133	0.0379147	0.0983496	-1.26472	0.0394981	0.191563	-1.20949	0.18366	0.312509	-1.30826	0.603854	0.702321	1.07244	0.110521	0.237176	1.40303	0.427805	0.918256	1.23773	999	672	740	738	562	647	716	602	760	669	739
1557953_at	zinc finger with KRAB and SCAN domains 1	ZKSCAN1	0.00698304	0.0472281	-1.37477	0.0862588	0.353496	-1.21697	0.142045	0.286588	1.12967	0.929377	1	-1.02491	0.209549	0.368623	-1.09129	0.748027	0.8626	1.02002	0.113286	0.223418	1.10046	0.269761	0.623652	1.06212	0.119258	0.235036	-1.25233	0.0125688	0.0395716	-1.33217	0.541411	0.672284	-1.06375	0.370442	0.87355	-1.18293	2722	2417	2073	2744	2318	2168	1628	2067	2777	2619	3085
1557954_at	chromosome X open reading frame 15	CXorf15	0.0256658	0.0951627	1.29497	0.997622	0.998727	-1.00024	0.00817543	0.0537301	-1.29528	0.577073	1	-1.1288	0.0537101	0.141834	1.14442	0.656175	0.80488	-1.02849	0.0044628	0.019365	-1.18356	0.102207	0.351771	-1.09893	0.190014	0.319757	1.17454	0.348305	0.465702	1.10733	0.387875	0.537983	-1.0607	0.864356	1	1.02505	3458	2760	3182	3137	3329	2927	3567	2711	2371	2421	2209
1557961_s_at	hypothetical protein LOC100127983	LOC100127983	0.000341869	0.010882	-104.24	0.0281898	0.226889	-68.76	0.125241	0.264372	1.516	0.860744	1	-1.30673	3.8975e-05	0.000799522	-2.33685	0.0013887	0.0137118	-2.70804	0.54515	0.682949	1.10239	0.211544	0.540527	-1.31393	0.252176	0.387001	-1.36693	0.318483	0.435222	1.11796	0.162933	0.304244	1.52817	0.386847	0.886047	1.32306	814	318	1345	961	26	15	3	6	1424	1375	1311
1557965_at	MTERF domain containing 2	MTERFD2	0.512924	0.631816	1.06345	0.156462	0.446137	1.23533	0.268599	0.438062	1.16162	0.093862	0.72479	1.19848	0.822654	0.895642	-1.01893	0.409687	0.625008	1.08845	0.180884	0.316427	1.11553	0.210379	0.538756	1.10157	0.432285	0.561675	1.14745	0.615555	0.712452	1.08814	0.540789	0.671665	-1.05451	0.883709	1	1.01822	921	1557	1303	1076	1723	1291	1639	1347	1238	1531	1518
1557966_x_at	MTERF domain containing 2	MTERFD2	0.453239	0.579081	1.09981	0.274973	0.551713	1.16463	0.6171	0.75286	1.05894	0.3358	1	1.11179	0.261994	0.429551	-1.10561	0.426452	0.6385	-1.08011	0.728994	0.824748	1.02855	0.729383	1	-1.02779	0.0419011	0.120114	1.44528	0.0386498	0.088013	1.46969	0.887865	0.928765	1.01688	0.550375	0.982018	1.24328	816	1135	1115	870	1375	1277	960	972	985	1084	1221
1557970_s_at	ribosomal protein S6 kinase, 90kDa, polypeptide 2	RPS6KA2	0.0420868	0.125095	4.27094	0.313587	0.578707	1.45345	0.0478428	0.143701	-2.93848	0.917161	1	-1.11497	0.435598	0.602211	1.15473	0.77439	0.879069	1.04814	0.546376	0.683662	-1.10698	0.92074	1	-1.01455	0.0463133	0.12773	1.55533	0.348357	0.465743	1.17297	0.160668	0.301312	-1.32598	0.922186	1	-1.03781	855	261	535	594	1207	1076	418	562	221	241	284
1557984_s_at	RNA polymerase II associated protein 3	RPAP3	0.0696458	0.169318	1.66838	0.213645	0.501675	1.29726	0.000319645	0.012606	-1.28608	0.935582	1	1.03741	0.0965202	0.214629	1.22186	0.164051	0.361606	1.14888	0.415613	0.568668	-1.05474	0.573977	0.945279	1.05122	0.417649	0.547802	1.11423	0.90187	0.933164	-1.01025	0.356299	0.507831	-1.12565	0.507963	0.963344	-1.06483	491	522	509	483	449	549	876	727	383	417	396
1557985_s_at	centrosomal protein 78kDa	CEP78	0.230531	0.364303	1.93897	0.26223	0.541157	1.79935	0.587611	0.730356	-1.07759	0.641359	1	1.36367	0.716062	0.825125	1.06444	0.220583	0.433745	-1.27954	0.00062686	0.00448292	-1.51808	0.0526331	0.231349	-1.3774	0.017638	0.0699296	1.3164	0.000259277	0.0035903	2.50457	0.00238116	0.0256359	1.90259	0.0463372	0.296118	2.20358	310	333	336	257	381	332	1091	420	344	206	340
1557987_at	otoancorin pseudogene	LOC653786	0.0597038	0.154261	-2.09336	0.179323	0.469087	-2.03296	0.932357	0.960805	1.02971	0.29142	1	-2.16032	0.523874	0.678404	-1.17029	0.327675	0.549751	-1.31471	0.755701	0.844489	-1.07894	0.44753	0.827545	-1.17283	0.209192	0.341688	-1.86693	0.0120646	0.038408	-1.46189	0.513154	0.649091	1.27707	0.970627	1	-1.01983	2722	3250	896	1211	536	574	1020	1844	1984	1537	1694
1557996_at	polymerase (RNA) II (DNA directed) polypeptide J, 13.3kDa pseudogene	POLR2J4	0.0693949	0.168962	2.09835	0.137001	0.425994	1.75751	0.640227	0.771053	-1.19393	0.717447	1	1.29754	0.558297	0.705674	-1.11959	0.635343	0.792053	-1.09071	0.878656	0.924849	1.02959	0.809099	1	-1.04143	0.0303861	0.0983963	2.14047	0.0587122	0.120429	1.77919	0.376806	0.526837	-1.20306	0.718675	1	1.3052	570	316	157	256	287	644	532	820	447	180	245
1558014_s_at	male sterility domain containing 2	MLSTD2	0.533777	0.648942	1.11271	0.206087	0.493776	-1.23386	0.00578664	0.045313	-1.37293	0.0297539	0.429995	-1.29969	0.0602664	0.153976	1.23259	0.189787	0.396183	-1.15717	3.8198e-05	0.000589081	-1.4004	0.00843189	0.0683472	-1.27436	0.00466586	0.0332071	-1.47985	0.90234	0.933428	-1.01628	0.0213658	0.0854277	1.45614	0.603509	1	1.22006	3006	2565	2528	2511	3055	1658	1921	1965	1940	1818	1968
1558015_s_at	ARP2 actin-related protein 2 homolog (yeast)	ACTR2	0.00947526	0.0559662	2.12902	0.0839803	0.348986	1.34994	0.0169804	0.0791583	-1.57713	0.989988	1	-1.00806	0.372623	0.545108	-1.08147	0.182545	0.386347	-1.11955	0.445882	0.597015	-1.05859	1	1	1	0.00501833	0.0345622	1.67588	0.0154739	0.0456491	1.43458	0.131875	0.265575	-1.1682	0.994464	1	1.00342	1529	1321	2005	1709	1835	2090	2066	2870	1063	951	1256
1558017_s_at	CDNA FLJ14942 fis, A-PLACE1011185	---	0.000734072	0.0154522	-3.72111	0.324384	0.586868	-1.96177	0.11148	0.244485	1.89681	0.869363	1	1.20328	0.000109851	0.00168213	-2.26381	0.216429	0.429118	-1.7659	0.144441	0.26831	1.45091	0.920407	1	1.02904	0.348207	0.482532	-1.37139	0.436967	0.552722	1.37651	0.0780176	0.189988	1.88774	0.187123	0.648128	1.63212	1109	777	197	175	191	225	182	553	1031	968	1211
1558027_s_at	protein kinase, AMP-activated, beta 2 non-catalytic subunit	PRKAB2	0.0298519	0.102955	-1.35634	0.163549	0.453824	-1.48955	0.65206	0.779846	-1.09822	0.33932	1	-1.26429	0.383824	0.556128	-1.05449	0.213216	0.425512	-1.24199	0.315522	0.470851	-1.14808	0.113755	0.375312	-1.19017	0.000682035	0.0124807	-1.61823	0.0283217	0.0703148	-1.27164	0.0102405	0.0556579	1.27255	0.945731	1	1.02947	3768	2289	2083	1767	1983	1683	1244	1741	2232	2241	2315
1558028_x_at	MRNA; cDNA DKFZp566E0124 (from clone DKFZp566E0124)	---	0.351865	0.486544	-1.1398	0.620624	0.787757	1.07685	0.0443874	0.137101	1.2274	0.273261	1	1.15213	0.532887	0.685488	-1.06578	0.0162934	0.0771609	1.2857	0.000539274	0.00400951	1.34567	0.00110086	0.0171974	1.31618	0.522531	0.643945	-1.10969	0.000724844	0.00648918	-1.76436	0.0195442	0.0811678	-1.58996	0.000130995	0.00648485	-1.67263	2342	1897	1783	1876	2466	2055	1430	2554	2302	2292	2800
1558044_s_at	exosome component 6	EXOSC6	0.582283	0.689285	-1.15322	0.179635	0.469423	-1.64243	0.268888	0.438368	-1.42421	0.0891436	0.70925	-1.52556	0.316993	0.488303	1.19381	0.526345	0.717255	-1.14565	0.183263	0.319352	-1.29647	0.206915	0.533561	-1.22389	0.0669798	0.161531	-1.80792	0.0746029	0.144147	-1.57971	0.564246	0.690719	1.14446	0.807309	1	-1.12518	3393	1276	1820	1958	1041	1084	914	2104	1573	1208	1155
1558076_at	ankyrin repeat domain 32	ANKRD32	0.55125	0.663268	1.23171	0.318024	0.581868	1.47805	0.313245	0.484803	1.2	0.30289	1	1.33902	0.540446	0.691359	-1.10919	0.408311	0.62389	-1.16085	0.657932	0.771507	-1.04357	0.484062	0.865072	-1.10564	0.0723385	0.169698	1.43796	0.0213115	0.0573349	1.84977	0.0517043	0.145693	1.28638	0.274228	0.776042	1.56808	43	56	45	61	39	102	119	43	39	62	70
1558078_at	polymerase (RNA) II (DNA directed) polypeptide J, 13.3kDa pseudogene	POLR2J4	0.3343	0.469744	1.45052	0.774226	0.880866	-1.16599	0.39131	0.561348	-1.69129	0.417682	1	-1.38035	0.447231	0.611972	-1.1702	0.324266	0.545847	-1.30201	0.567083	0.70127	-1.16848	0.306967	0.671574	-1.24037	0.113377	0.227268	1.64329	0.203576	0.309352	1.41746	0.521368	0.655846	-1.15932	0.77737	1	1.14002	548	416	120	61	134	142	298	408	133	195	167
1558080_s_at	hypothetical protein LOC144871	LOC144871	0.853663	0.90165	1.05436	0.274841	0.551713	-1.36728	0.0868496	0.208479	-1.4416	0.0932087	0.722106	-1.40346	0.000560185	0.00534617	3.43049	0.0139272	0.0696135	1.56014	0.00600233	0.0241597	-1.80727	1	1	1	0.0147646	0.0633086	-13.1873	2.25042e-05	0.00106941	-6.46598	0.067725	0.173293	2.03948	1	1	1	3285	2011	3318	2260	2280	1524	931	3218	1756	2184	2083
1558093_s_at	matrin 3	MATR3	0.17947	0.308063	1.18625	0.156693	0.446236	1.21851	0.749569	0.848228	1.0272	0.477291	1	1.12286	0.505907	0.663496	1.05118	0.484814	0.68506	1.07285	0.801275	0.875223	1.0221	0.532928	0.909098	1.04819	0.230505	0.364687	1.14264	0.510128	0.620574	1.12606	0.937228	0.960348	-1.01472	0.687651	1	1.05578	1993	2532	2240	1802	2046	2630	2567	3196	2366	2131	2225
1558094_s_at	chromosome 3 open reading frame 19	C3orf19	0.361406	0.494939	1.17338	0.741979	0.862691	1.05302	0.213112	0.375074	-1.1143	0.858192	1	-1.02541	0.00566647	0.028148	1.50379	0.157534	0.352618	1.18658	0.0147021	0.0475799	-1.26033	0.741666	1	-1.04084	0.00941737	0.0490347	-2.36599	0.0345077	0.0811262	-1.57493	0.0598443	0.16004	1.50229	0.929213	1	1.06862	429	528	544	517	737	428	447	513	423	513	480
1558097_at	chromosome 22 open reading frame 30	C22orf30	0.0966881	0.206571	-1.21481	0.0499027	0.283907	-1.29292	0.401368	0.570658	-1.06431	0.344682	1	-1.16753	0.578869	0.721523	-1.04053	0.193745	0.401364	-1.10901	0.231076	0.376808	-1.06048	0.151598	0.443184	-1.08343	0.204604	0.33645	-1.17668	0.369602	0.486882	-1.11521	0.407048	0.555522	1.05512	0.864484	1	-1.02469	4085	3463	3087	3582	3062	2395	2250	3289	3491	3167	3146
1558102_at	CDNA FLJ30876 fis, clone FEBRA2004412	---	0.911459	0.940228	-1.01545	0.639616	0.800415	1.07535	0.341694	0.514582	1.09196	0.450895	1	1.08366	0.674436	0.795185	1.03929	0.446378	0.653665	-1.07818	0.146092	0.270638	-1.12155	0.224177	0.559114	-1.09998	0.369262	0.503005	-1.12451	0.00445253	0.0196788	1.39709	0.0312154	0.106606	1.57104	0.0106042	0.119108	1.48406	917	1015	1275	1186	1533	1281	1039	871	1102	1347	1162
1558103_a_at	CDNA FLJ30876 fis, clone FEBRA2004412	---	0.837807	0.890542	1.02808	0.63185	0.795359	1.06885	0.532463	0.685797	1.03965	0.576473	1	1.05425	0.315033	0.486355	1.13047	0.903891	0.949797	-1.01332	0.110674	0.219676	-1.15177	0.409305	0.790652	-1.08188	0.2719	0.407465	-1.32111	0.428739	0.544761	1.19043	0.0944804	0.214756	1.57269	0.27877	0.780734	1.38156	1031	1200	1240	1119	1455	1458	1133	860	1136	1339	1114
1558105_a_at	CDNA FLJ39602 fis, clone SKNSH2005061	---	0.042485	0.12574	1.44709	0.381221	0.626256	-1.12862	0.0134262	0.0701326	-1.63321	0.317609	1	-1.33482	0.492321	0.65155	-1.0484	0.000377236	0.00535315	1.42728	0.000175414	0.00176975	1.53509	2.13329e-06	0.00019354	1.47757	0.0469231	0.128671	1.22268	0.00421488	0.0189924	-1.67092	0.00121252	0.0182324	-2.043	0.000932514	0.0231082	-1.83832	1028	1128	1150	1494	1100	1075	1289	789	705	853	660
1558111_at	muscleblind-like (Drosophila)	MBNL1	0.00330263	0.0320418	-2.44821	0.0680693	0.319467	-2.09861	0.472429	0.635858	1.16659	0.772023	1	-1.21722	0.0695504	0.170422	-1.42735	0.0688435	0.2053	-1.33269	0.687138	0.794074	1.07321	0.563422	0.936086	-1.09421	0.866383	0.910385	-1.05416	0.753995	0.822915	-1.03447	0.951282	0.969184	1.01904	0.972356	1	-1.00719	594	785	360	368	100	216	363	325	653	485	635
1558116_x_at	reversion-inducing-cysteine-rich protein with kazal motifs	RECK	0.468042	0.592098	-1.16819	0.272491	0.550134	-1.25266	0.689835	0.805843	-1.07231	0.378725	1	-1.15549	2.68909e-05	0.000616359	-1.88995	0.0647818	0.197556	1.2113	2.86048e-05	0.000480686	2.24039	0.00174581	0.0234132	1.57525	0.000586736	0.0116034	2.03304	0.0763788	0.14689	-1.26174	0.00153179	0.0203391	-2.56518	0.167209	0.612121	-1.96018	311	455	368	512	375	173	375	391	366	259	419
1558117_s_at	ubiquitin specific peptidase 31	USP31	0.165057	0.292015	1.11759	0.00597628	0.131158	-1.97768	0.00227321	0.0298727	-2.21024	6.18623e-06	0.00502107	-2.0875	0.824267	0.896768	1.01533	2.12973e-05	0.000651325	-1.77904	1.94006e-05	0.000364842	-1.86103	2.34358e-08	6.04951e-06	-1.81837	0.261228	0.39638	1.24726	0.292719	0.408221	1.21546	0.808223	0.87453	-1.02616	0.659761	1	1.09498	2003	1814	1519	1487	851	907	846	846	745	647	879
1558136_s_at	TAF11 RNA polymerase II, TATA box binding protein (TBP)-associated factor, 28kDa	TAF11	0.0653506	0.163041	1.23226	0.152831	0.442425	1.17473	0.565557	0.712324	-1.04897	0.746111	1	1.06402	0.0016556	0.0116743	1.23366	0.379289	0.597553	1.05875	0.00523797	0.0218575	-1.18012	0.403198	0.7841	-1.0552	0.016398	0.0671751	-1.23526	0.242441	0.353973	1.08715	0.00329145	0.0302281	1.34291	0.357012	0.861461	1.21503	2393	1819	2210	1825	2664	2713	2307	2004	1951	1962	2107
1558142_at	trinucleotide repeat containing 6B	TNRC6B	0.0976167	0.207981	-1.65843	0.864198	0.932491	-1.05723	0.0512799	0.150227	1.56866	0.64474	1	1.25726	0.494589	0.653953	-1.12737	0.229476	0.444579	1.21874	0.0680335	0.152804	1.31092	0.0857026	0.315606	1.26849	0.26543	0.400537	-1.35293	0.0213107	0.0573349	-1.50407	0.61634	0.731999	-1.11171	0.311686	0.817807	-1.27847	1301	1812	804	1348	531	878	1521	2050	1844	1551	2286
1558143_a_at	BCL2-like 11 (apoptosis facilitator)	BCL2L11	0.0113368	0.0612643	-1.82518	0.52976	0.728996	1.09829	0.0073044	0.0509522	2.00458	0.500082	1	1.55144	0.0013103	0.00990974	-1.70214	0.838222	0.916503	1.02574	0.00119462	0.00722134	1.78534	0.0639053	0.262634	1.40417	0.750332	0.825986	1.04268	0.0451219	0.098856	1.45739	0.0565365	0.154345	1.39773	0.0166354	0.157789	1.42756	573	788	483	557	522	599	746	770	1062	1112	1552
1558152_at	hypothetical protein LOC100131262	LOC100131262	0.313676	0.450107	-1.34746	0.172708	0.462471	-1.51055	0.169048	0.322705	-1.12104	0.291973	1	-1.28697	0.785301	0.871739	-1.04181	0.266618	0.486132	-1.20103	0.0933307	0.193211	-1.13445	0.162774	0.46324	-1.16529	0.285638	0.421125	-1.22321	0.766663	0.83301	-1.06394	0.311698	0.464441	1.14969	0.81078	1	1.0448	2317	2623	2249	1971	988	573	2345	2158	2083	2219	1978
1558166_at	hypothetical protein MGC16275	MGC16275	0.140941	0.26392	-1.19734	0.061761	0.308479	-1.5388	0.177952	0.33387	-1.28519	0.029923	0.430988	-1.40061	0.233687	0.396948	-1.15659	0.0117545	0.0621987	-1.43494	0.138707	0.260059	-1.23995	0.012997	0.0914683	-1.33167	0.738164	0.817374	1.09386	0.152507	0.248352	1.25195	0.650842	0.757987	1.14453	0.379057	0.879962	1.19824	269	429	416	274	242	271	209	180	270	311	227
1558173_a_at	leucine zipper protein 1	LUZP1	0.245208	0.380264	-1.17457	0.0120075	0.169725	-1.73663	0.0286717	0.105214	-1.47852	0.00200505	0.108443	-1.59722	0.204539	0.362664	-1.14691	0.0253496	0.104517	-1.28438	0.241795	0.389368	-1.14226	0.0332771	0.1707	-1.21049	0.551574	0.667748	1.11505	0.449289	0.564458	-1.14226	0.235399	0.3849	-1.27368	0.218498	0.699214	-1.2044	1012	895	651	884	438	568	501	475	413	676	607
1558199_at	fibronectin 1	FN1	0.0692068	0.168608	1.73554	0.200265	0.489878	-3.15952	0.144888	0.29054	-5.48347	0.0274382	0.413747	-4.00906	0.173046	0.323239	1.44141	0.00157055	0.014944	1.88148	0.0451705	0.112462	1.4058	0.00295728	0.0334904	1.61139	0.240198	0.37515	-1.42277	0.00198092	0.0117228	-2.42513	0.0183053	0.0779745	-1.70451	0.00901143	0.107211	-2.00194	725	328	133	141	86	143	77	114	74	22	63
1558201_s_at	solute carrier family 4 (anion exchanger), member 1, adaptor protein	SLC4A1AP	0.456908	0.582396	1.10563	0.295378	0.567749	1.16979	0.358199	0.530458	1.05803	0.285535	1	1.11391	0.624958	0.758146	-1.02995	0.532548	0.721949	-1.04299	0.707537	0.810049	-1.01254	0.568294	0.940848	-1.02816	0.00582438	0.0375751	1.15868	0.00150732	0.00995372	1.25145	0.0944873	0.214756	1.08007	0.293009	0.797316	1.16576	2862	2853	2307	2921	3721	2143	3496	3441	2983	2951	2868
1558202_at	hypothetical LOC145783	LOC145783	0.00756874	0.0493007	-1.38571	0.0946082	0.366734	-1.4	0.941949	0.965733	-1.01031	0.550557	1	-1.17365	0.101023	0.221901	-1.22087	0.289837	0.511598	-1.14271	0.597916	0.725862	1.0586	0.715701	1	-1.03722	0.572331	0.684757	1.11615	0.985776	0.990573	-1.00325	0.501119	0.638515	-1.11978	0.701469	1	-1.05832	106	157	136	91	84	81	104	81	103	125	124
1558208_at	Full length insert cDNA clone ZC66E08	---	0.938514	0.958662	1.01637	0.766616	0.876244	1.06719	0.748716	0.84775	1.05	0.721449	1	1.05859	0.350297	0.522853	1.15547	0.776319	0.880199	-1.04496	0.248822	0.397701	-1.21272	0.386864	0.766995	-1.1285	0.315553	0.451328	-1.27216	0.548765	0.654936	1.15086	0.195247	0.341502	1.46408	0.286289	0.789671	1.30747	134	127	183	196	179	225	192	87	156	196	193
1558214_s_at	catenin (cadherin-associated protein), alpha 1, 102kDa	CTNNA1	0.0736745	0.174779	1.25692	0.0130881	0.174531	1.48842	0.139824	0.283957	1.18418	0.233774	0.990686	1.3363	0.697758	0.812452	-1.03094	0.390698	0.60876	1.06273	0.132809	0.251832	1.11169	0.203691	0.528875	1.08522	0.0491594	0.132512	1.32644	0.0728031	0.141451	1.26262	0.614696	0.730727	-1.05055	0.699509	1	1.10725	2225	2166	2437	1984	3707	3136	3586	2687	2903	2714	2807
1558215_s_at	upstream binding transcription factor, RNA polymerase I	UBTF	1	1	1	0.851741	0.924987	1.0253	0.789669	0.876139	1.0253	0.804671	1	1.0253	0.00391183	0.0215718	-1.41101	0.0709424	0.209399	-1.21649	0.186557	0.323454	1.16374	0.739746	1	-1.03789	0.00561607	0.036834	1.75362	0.0612933	0.12437	1.37399	0.217612	0.366228	-1.2763	0.881002	1	1.07875	427	419	494	399	405	323	553	502	371	457	530
1558220_at	Mucin 20, cell surface associated	MUC20	0.000507122	0.0129822	-2.55071	0.271829	0.54941	-2.4172	0.907848	0.948029	1.05523	0.644088	1	-1.36153	0.983286	0.991333	1.00415	0.140723	0.326971	-2.0783	0.192712	0.330688	-1.54766	0.0624954	0.258753	-1.72541	0.0852181	0.189186	-2.83308	0.144375	0.23815	1.4877	0.0549782	0.151646	4.21477	0.453262	0.934406	2.85123	1053	460	151	219	120	200	276	183	486	415	529
1558233_s_at	activating transcription factor 1	ATF1	0.394146	0.525859	1.11619	0.100574	0.375305	1.33975	0.13569	0.278588	1.20029	0.0539985	0.570608	1.27002	0.195833	0.351885	1.11809	0.0807332	0.227625	1.23365	0.237699	0.384342	1.09636	0.0719901	0.283863	1.16347	0.311715	0.447495	-1.12191	0.733196	0.806727	-1.0564	0.657692	0.76375	1.06201	0.969905	1	1.00431	1769	2413	2893	2641	4191	2561	3180	3085	2879	2865	2895
1558236_at	---	---	0.00270945	0.0293159	-1.8951	0.00111616	0.077869	-2.10343	0.230109	0.394439	-1.10993	0.419421	1	-1.4531	0.0175744	0.0640226	-1.3589	0.00446781	0.031638	-1.33878	0.925437	0.954354	-1.00754	0.139012	0.421127	-1.14474	0.407123	0.538042	-1.23617	0.0164208	0.0476121	-1.4711	0.389918	0.540201	-1.19005	0.118431	0.50931	-1.31573	938	1251	1078	1024	334	505	525	676	924	924	1090
1558237_x_at	---	---	0.0084951	0.0524784	-1.89624	0.0258197	0.218536	-1.79449	0.668838	0.792265	1.0567	0.665959	1	-1.23918	0.0288581	0.0911877	-1.33927	0.105227	0.270978	-1.29163	0.745637	0.836791	1.03464	0.407005	0.788659	-1.09959	0.312882	0.448611	-1.25475	0.352134	0.469355	-1.24985	0.984157	0.989659	1.00392	0.592324	0.998826	-1.10864	892	1178	775	735	309	442	508	736	818	946	975
1558249_s_at	syntaxin 16	STX16	0.322407	0.458292	1.14542	0.462666	0.686135	-1.30991	0.314702	0.486047	-1.5004	0.179867	0.916877	-1.3987	0.351228	0.52363	1.08759	0.881822	0.938524	-1.03287	0.635372	0.754767	-1.10951	0.654548	1	-1.06976	0.914848	0.943952	1.0117	0.00706869	0.0267256	-1.495	0.00318082	0.0297155	-1.5125	0.000257229	0.0101225	-1.5037	5977	2666	2391	2090	2885	2989	1930	2215	2384	1846	2180
[truncated: 20,730 more rows]
[truncated: 13 more columns]
